# Supplementary material for: Single nucleotide resolution RNA-seq uncovers new regulatory mechanisms in the opportunistic pathogen Streptococcus agalactiae
Source: BMC Genomics. 2015 May 30;16(1):419. doi: 10.1186/s12864-015-1583-4 (PMC4448216; doi:10.1186/s12864-015-1583-4)
Supplement: Additional file 2: — Characteristics of promoter sequences. [file 12864_2015_1583_MOESM2_ESM.xls]

## Sheet: Feuil1
Additional File 2: Characteristics of promoter sequences.
TSS positions	Minor positions	number of experiments positive for TSS detection1	Pseudo-templated nucleotides2	Strand	Annotation3	base at TSS	extended -10 sequence	-10 position/TSS	-35 sequence	distance between -35 and -10 sequence	upstream sequence5	Length of 5'UTR	TAP+ reads6 wt-MG	TAP+ reads6 ∆ciaRH-LE	TAP+ reads6 ∆covRS-LE	TAP+ reads6 ∆covRS-midE	TAP+ reads6 ∆relRS-midE	TAP+ reads6 wt-LE	TAP+ reads6 wt-midE	TAP+ reads6 wt-AcSt
144	141;143	8	(ATA)1	+	gbs0001	A	TGGTACAAT	12	TGGAAA	17	tgttgattttattcttcaacatctgtggaaaactttatttttttatggtacaatataacaA	32	98	298	141	164	284	175	201	118
2895		8		+	gbs0003	A	TGCTATAAT	13	TTTTCT	15	aaactacccaagttattcttgggtagttttcttattctaagatatgctataatgatgagtA	3	84	42	39	56	31	30	49	98
4523		6		+	gbs0006	G	TGATATAAT	12			aatctgaaattttcttcttatcataccgctttttcttctattttttgatataatagtcttG	28	1084	371	698	174	449	466	318	669
10080	10083	6		+	gbs0009	G	TGCTAAAAT	12	TTCAGA	19	attatattgacaaatattatcagttcagatatttttcaaaaaaaatgctaaaatagtagaG	30	426	272	186	64	130	151	237	582
13111	13113	5		+	int gbs0013	A	GATTAGAAT	12			ttacaaaaatccatcctaagacggatagttttaaggttgaaaaaagattagaattgcataA	-	5191	ND	5	59	10	11	6	ND
13405	13406	6	(A)1	+	int gbs0013 (end)	G	TGATATAAT	11	TTGAGA	17	ttgtgattgttgcaggtagaacatatttgagaaaaccttctgaacatgatataatgaaggG	39	809	24	100	729	533	61	25	27
13663		3		+	int gbs0014	A	AGCTATCAT	12	TTGATT	17	aagcatattgatacacatgttgaaattgattttatggttgtttcaagctatcatggtggtA	-	71	ND	ND	5	18	10	ND	ND
16338	16335	3	(GTT)1	+	IG-rRNA	G	TGCTAGAAT	12	TTGACA	17	cgtagttaacaacttaaaaaagtagttgacaaagcagaataagtttgctagaatatagaaG	-	ND	3	9	8	8	310	38	215
28945	28943	6		+	gbs0016	G	TGGTAAAAT	13			aaatataaatgtaacaatgacgtaatataatttcgtgaattttttggtaaaatatttaatG	30	38320	1378	4141	4930	17392	5909	315	852
30418	30419;30420	5		+	gbs0017	A	CGTTAAAAT	11	TTGAAA	17	attaattaggtatggtttattttggattgaaaaattgtgtaaaaagcgttaaaatggtatA	24	721	58	1065	620	1017	803	39	37
31494		3		+	gbs0018	A	TTGTATAAT	13	TGGACA	16	tttttatcatttaatgacggaaaactggacacaaattatttttcttgtataattaaatatA	24	58	8	18	20	11	ND	6	ND
33049		2		+	int gbs0019	G	CGTTAGAAT	11	TTTATT	16	agtgataatgtagcggatgctcaattatttattttcctaaagaaaacgttagaattgattG	-	30	ND	15	5	2	6	ND	ND
34437		7		+	gbs0021	A	TGCTATAAT	12	GTGAAA	17	agatattagctattattgccttcttgtgaaaaaaataaagaaacgtgctataatatagccA	26	3667	499	397	774	818	496	300	603
35802		2	(A)1	+	gbs0023	A 4	TGTTAGAAT	12	TTGTAT	17	tttttgattttaaataaagtttttgttgtattagataatgttgtgtgttagaataactctT	27	210	ND	ND	2	10	ND	ND	ND
43858	43857;43860	6		+	gbs0028	A	TGTTATAAT	12	TAAAGA	18	cagctgtcttagatagcttgggcataaagagaaaatagtaaaatttgttataataagctaA	0	96	9	21	18	57	5	12	13
44336		2		+	int gbs0028	A	CAGTACTAT	13	TAGCAA	17	gaaaaggaatggtcacaggatttagtagcaaattacgctacttatcagtactataaaaaaA	-	ND	17	4	8	13	ND	5	26
46226		3		+	cis gbs0030	A	AGGTATACT	12			tttagacattaaaaaatagtagtttaggttttcttaagttaactcaggtatactacgtatA	144	516	ND	4	40	19	33	ND	ND
46492		2		+	int gbs0030	A	TGGTAGAAT	12	ATGTCC	15	gggttcccgagttttagcggatacttatgtccgtccaattgataatggtagaattacaacA	-	ND	9	6	5	10	4	12	23
47384		2		+	gbs0031	G	TGATATTAT	12	TTTATA	16	atttctttaaaccgtctgaaaataattttatagtccagtaaagtgtgatattatagtctcG	32	174	80	60	68	67	23	67	439
48928		vis		+	gbs0032	G	AGATATAAT	13	TTGAAA	16	ctaaaatctaagtccgtaaagattattgaaaacgctttaaaaatagatataataaggtttG	39	ND	6	38	14	12	10	23	ND
57641		8		-	gbs0041	A	TGTTATACT	12	TTGGTC	17	tcattgctgtttcttagaacttagtttggtccctcgctaactttatgttatactgaatatA	37	179	230	84	66	250	37	93	144
57831	57829	1		+	gbs0042	A	TGTTATAAT	13	TTAAAA	14	tttcaaaaaagatgtaataaaaaaaacttaaaagcgaacaaatgtgttataattttataaA	57	91	ND	ND	ND	5	ND	ND	ND
60913		5		+	int gbs0044 (end)	G	TGGTAAACT	12			gattgactatgttgccgaaaaccctagcgctcacctccacatatatggtaaactagaagcG	79	474	350	160	102	105	52	720	1076
61043		1#		+	int gbs0045	G	TGGTAAAAT	13	TGTTCA	18	gaggtttgtatgattaaaatcattgttcatgcttttattaatagtggtaaaataggtgttG	-	ND	3	ND	13	4	ND	ND	ND
61547		1#		+	gbs0046	A	CTGTAAAAT	13	TTGTGT	18	gttattttaggtttgcttgttacttgtgtttttccattatattcctgtaaaattagtagtA	68	37	ND	14	32	5	9	ND	ND
64221		3		+	gbs0048	A	TGATAATAT	12	CTTAAA	15	aaaaggaattaatattaaaaaaacatacttaaaatgagtttattatgataatatataataA	35	26	ND	24	114	13	ND	ND	ND
64753		2		+	int gbs0048	A	TGTTATGAT	12			ctttgatcaaattaagaaaaaaaaggaatataccacaaatgattttgttatgatagatttA	-	53	ND	ND	7	4	ND	ND	10
65447		8		+	gbs0049	A	TGTTATAAT	12	TTAACT	16	gagatactaatacaccaacttagttcttaacttttcctatacaaatgttataataatatcA	0	1374	176	194	140	360	212	102	413
66583	66577-66582	6	(A)1-8	+	gbs0050	A	TGTTATAAT	11	ATTATA	16	gtagttattctttgagcagttaaacgtattataagtaccttttttctgttataatagaccA	14	400	25	258	83	156	167	25	15
69420		7		+	gbs0053	G	TGCTATAAT	12	TTTACA	16	aagttcacaaaaaagttgtgaaactatttacaaagtttttaaatatgctataataatctcG	45	1009	158	981	363	1361	159	832	113
72239		7		+	gbs0054	G	TAATACAAT	13	TTGACA	17	ttcaaaaaattttctgaaaatcacttgacatagtttgtgaagaataatacaatataaaatG	47	179	112	859	1786	1261	25	125	16
73394	73392;73393-73395-,73396	3	(A)1-2	+	gbs0055	A	TGTTACAAT	10	TGGACA	16	aaaggggggttaattatataacgaacaatggacatgttattaaattgtgttacaataactA	29	23	ND	ND	ND	8	21	ND	ND
76376	76374	6	(GT)1-2	+	gbs0057	G	TGATATCAT	12	TTGCGT	17	tttttcgaaaataaaaaaataatgcttgcgtgtgctgtttttttttgatatcatatactgG	128	9283	8853	9850	10889	20129	2176	5403	5916
87335		4		+	int gbs0078	C					tatttctagcatttatttccttgttaccaattattgctcaacaagcgttgcatttgtcatC	-	ND	59	55	48	53	19	195	150
88212		2		+	gbs0080, p2	A	TGCTAATCT	12	TTGCTA	19	gtttttgcagatgttgaaaaagcgttgctagaactcaaataaattatgctaatctacttgA	96	54	ND	ND	ND	4	ND	4	ND
88243	88242	6		+	gbs0080, p1	G	TGATATACT	12	TTGCAT	17	actcaaataaattatgctaatctacttgcataagtagattagtaatgatatactaagttaG	65	2018	1331	2717	6345	3993	251	1296	1676
90171		1#		+	int gbs0084	G	ACTTAAACT	14			cctgaggatgctcttggtctttcagctcgcgtcttaattgaacacttaaacttgtttactG	-	3	1	4	13	19	ND	9	ND
99387	99386	4	(A)1-3	+	gbs0088	A 4	GTATATAAT	11	TTACTA	18	tttaaggatgtatttcttgttgatcttactatctgatctaataatggtatataataagatT	42	51	10	8	24	43	13	9	ND
100094		5		+	cis gbs0089	A	TGTTATAAT	12	TCGATA	17	tatagacctttaataaggtcgtttatcgataatcatagtgtactgtgttataatcgttatA	106	520	ND	23	132	38	9	ND	ND
100527		2		+	int gbs0089	C					gtatctacaaaagcgcaattggcgatgaaaactattcatatgagtataaaaaacgaacgtC	-	ND	ND	4	ND	ND	ND	68	71
101397	101390-101397	7	(A)1-8	+	gbs0091	A 4	TGTTATAAT	10	GTGAAA	15	ttatagggaaagttcgctgatatattcctgtgaaagcctttgttttttgttataatataaT	23	671	247	280	490	345	194	321	74
103514		7		+	gbs0094	A	GAGTATAAT	12	TTGACT	16	gagtgctaatttttgatgttttttccttgactatcttttaaaaaggagtataataaaatcA	62	397	1194	3542	1048	581	1969	2196	3468
108353		1		+	int gbs0097	A	TGATACAAT	12	TTGTCC	16	aatttattatactttgaaaattagctttgtccaagctgctttgggtgatacaattgatatA	-	5	ND	ND	5	36	ND	3	ND
108718		2		+	gbs0098	A	CAGTACAAT	12	TTGCTT	17	ttttttgtagttattgctagagggattgcttgaacctaaattttacagtacaatgaatctA	23	48	ND	4	7	33	ND	ND	10
110000		4		+	gbs0099, p2	G	TAGTATAAT	11	TTAAAG	21	acaagtaaaaaatgattcctgcttaaagcagttcttgggatcgttgtagtataattgtagG	59	51	21	76	49	61	28	19	23
110059	110061	6		+	gbs0099, p1	A	TGGTAAAAT	12	TTTTCA	14	gggggacagtttaaaatagatattatagttttcataaatgaaaggtggtaaaataaacccA	0	8152	192	311	339	1062	329	89	61
112878	112877	1#		+	as gbs0103	A	TGTTACAAT	11	TTGAAA	22	ctccaacgatagcagggtgttttgaaacatactcttcattgatttttgttacaatatcagA	-	21	ND	ND	ND	ND	6	ND	ND
113475		4		-	gbs0103	A	TACTAGACT	12	TTGCTC	17	gcttaacgataagcttttaaaatacttgctctatggctttttttttactagactattactA	0	244	4	14	ND	13	29	ND	ND
113602	113602;113605	7		+	gbs0104	A	TGGTAAACT	13	TTGTAA	17	aagcttcttttttgcataaaaactttgtaaaacgttttaaattatggtaaactaaactgtA	30	4902	866	1083	2352	6416	462	1569	758
115011		4		+	gbs0105	A	GCGTAAAAT	13	TTGACG	17	gtctttttatttgtgattattcttttgacgaatagctaaaaatagcgtaaaatagtaaatA	93	1378	14	37	452	271	69	ND	ND
115730	115729	3	(G)1-3	+	cis gbs0106	C/G4	GTTTAAACT	12	TTGACA	17	agaggtttagacagggattttgtatttgacaaatagtcagatatagtttaaactattattC	223	50	8	12	24	74	25	8	11
117665		4		+	gbs0107	A	AGGTATAAT	13	TTTTCT	16	ttcactatcaaagtatcattagctcttttctttttctaaaaataaggtataataggttgcA	0	302	4	ND	70	168	21	ND	ND
118630	118628	8		+	IG tRNA	G	TGATATAAT	13	TTGACA	17	tttgaaaaaatatgaaaaataatattgacaacaatatgataagttgatataatttattatG	-	1518	77	23	172	401	158	137	387
119337		3		+	gbs0109	A	TGATATAAT	12			agccttttttgatgagagtaaacttatattttctctaacttagtgtgatataatgagtgtA	57	102	6	17	159	53	10	ND	ND
120843	120840	6		+	gbs0110	G	TGATAATAT	12	GTGAAA	17	cttttttggtggcgagagacatttcgtgaaaaataatgggcaaaatgataatataaaaggG	51	101	19	129	220	116	45	7	21
121518	121516	4	(AT)1	+	gbs0111	A	TGCTATACT	12	CAGACA	19	gcttatcatgccttatgctggaattcagacagaggaaacatcttttgctatactgaaactA	27	6155	10	190	271	289	63	63	18
122973		4		+	gbs0112	G	TGGTATAAT	12	TTATCA	18	aattagtgtggctattattactgattatcatttttagtgatttagtggtataatagggttG	100	13341	37	134	586	915	202	10	10
123079		2		+	int gbs0112	A	GAGTAGAAT	13	TTTACT	17	actaattcagttaaactgaaaaagtttactatcagaaaatataggagtagaattttggctA	-	40	8	ND	ND	ND	18	ND	11
130324		6		-	gbs0118	A	GATTACAAT	13	TTGACA	17	tcattaaattatttaaaaaatagcttgacaattttttagtaagcgattacaattctaattA	36	74	41	23	44	90	ND	18	ND
130445		4		+	gbs0119	A	TGATACTAT	12	TATTCA	16	taaaatatcattatttttagaggtcatattcaagtcataaagctgtgatactatgttcacA	25	6	15	6	4	4	ND	16	ND
132264	132262;132263	4	(GA)1	+	gbs0121	G	TGTTACAAT	12	TAAAGA	17	atcgtttaaaggacgggaaattagttaaagaaaacttctaacttgtgttacaataagctaG	11	174	28	40	68	89	29	19	19
134132	134133	4	(A)1	+	gbs0123	A 4	GTGTATAAT	10	TTGACA	16	taaaaatagacaaaaactataaaaatatttgacaataaatatatcaagtgtataatattaC	31	24	16	ND	11	12	ND	6	119
136859	136857;136861	6		+	gbs0125	G	TGCTAGAAT	12	CTAGCA	17	ttctcacgtattttcagtaaaaaactagcattttttatagaattgtgctagaattaacatG	42	2223	9443	28237	23736	21552	9856	8225	2597
138805	138808	7		-	gbs0126	A	TATTATAAT	13	TTTACA	16	cacttccttctgattcattttttagtttacattttctttcaaaatattataatagacaacA	21	671	2924	9193	1055	2815	4140	2541	5455
138968	138969;138967;138970	7		+	gbs0127 ,p1	G	TGATAGAAT	12	TTGCTA	17	atgaaaaagtaattttgaaaagaacttgctagaagaagtaagttgtgatagaatagtctaG	55	46197	117529	18438	54716	39439	18883	58378	31206
139005		2		+	gbs0127, p2	A					gtaagttgtgatagaatagtctagtatgtggtgctagcacatccgtaaatattgatcaatA	18	7	104	50	19	13	26	50	60
139317	139318	5		+	gbs0128	G	TGATAGAAT	11	TTTACA	17	atttgatagttagatgcctctatttttttacaataatagtgagatatgatagaataaagtG	26	5956	6155	22289	7698	14312	17128	8962	9706
141214		2		+	int gbs0129	G	TGATAAAAT	13			ctagtatctacaccagatatggaaaaagcacttaaagacacttttgataaaatgattgatG	-	ND	149	46	8	22	15	36	160
141492	141489-141491	3	(A)1-5	+	gbs0130	A 4	TGTTAGAAT	11	TTGAAA	17	ttttagtatgataaagcatcagtattttgaaaattttgacaaattgtgttagaattgtttT	28	73	3	4	33	126	ND	ND	ND
142646	142647	7		-	gbs0130.1*	G	TGGTATACT	13	TTTACC	17	tttttaaatttatcaacaaagtactttaccagttaatttttttgtggtatactggtgtctG	34	26	3769	770	345	366	259	477	1810
143210		2		-	IG, sRNA	A	TGATATAAT	11	TTGTTC	17	tatatttgtttaaaattaaaaacatgttgttcgaatgagcttttgatgatataatatggtA	-	ND	ND	107	227	28	ND	ND	ND
145810	145809;145811	5		-	gbs0132	A	CGGTAAAAT	12	TTGAAA	17	aatcgctttcaataagataatgatattgaaatcgaccttgtttttcggtaaaataggaggA	24	2103	17	38	275	423	215	8	ND
145899	145898	4	(A)1-3	+	gbs0133	A 4	TGTTAAAAT	12	TTGAAA	22	atttcaatatcattatcttattgaaagcgattaattgtatttttatgttaaaatggtataC	23	74	10	14	56	74	13	3	ND
147822	147820;147821;147823	4	(A)1-4	+	gbs0134	G	TGGTATAAT	9	TTCTAA	16	gtttctcaggcggcggaggtggcggtgccttctaattttccaaaagtatggtataataaaG	20	46	6	8	23	35	25	ND	ND
148775	148770-148774;148778	8	(A)1-3	+	gbs0135	A	CGGTATAAT	12	TTGCTA	17	ttttagcgtgttaggctgcgaaaaattgctaaaaaatagctttttcggtataataagaaaA	26	2907	943	371	995	1766	387	937	1998
149305		2		+	int gbs0135	G	TGATAATAT	13	TTCACT	16	aaggaagtagaaacgattggatatgttcactatgtctttgattttgataatattgaagctG	-	292	ND	9	ND	9	ND	ND	ND
150791		4		+	gbs0137	G	TGCTATAAT	12	ATAGCA	18	gcttttttagttttaatcatttagatagcagtcacacctcatttttgctataattatttaG	92	302	8	24	155	85	26	ND	10
150992	150993	5	(A)1	+	int gbs0137	C/A 4	TGCTATCAT	11	TTGAAA	17	aaattttaaaaggtcttaatttaacgttgaaaacaggagaaattgctgctatcatgggtcC	-	48	91	70	76	86	55	205	150
157415		3	(A)1-4	-	gbs0142	A	TGTTATAAT	12	TTTTTA	15	aaattaaaaatcactaatgaaatgtcttttttattagtgattttttgttataatattaatA	22	6	ND	8	23	6	ND	ND	ND
158814		2		-	gbs0143	G	TGGTATAAT	12	TTCCTA	19	attcaattatctgaaaataataattcctagtatggtatagtgatatggtataataggaagG	33	16	ND	ND	7	6	ND	ND	ND
158993	158992	6		+	gbs0144	A	TGGTATAAT	13	TTGTCT	21	tatctgaaaattttgcgtttttgtcttttcttaagaattttttgtggtataatgttagtcA	30	644	327	435	538	1935	773	483	881
170258		5		+	gbs0149	A	TGTTATAAT	12	TTGTCC	20	ttaagattggctaacatcttaattgtccgaatttgtcatttgttatgttataatatggatA	26	705	31	109	309	87	90	1	ND
171200		1#		+	gbs0150	G	TGATATAAT	12	TTGATT	17	ttttaccttcttcacctatctatgattgattcttctatatcttcgtgatataatttactgG	21	21	5	7	11	29	5	ND	10
173947		2		-	int gbs0153	A	TGTTATACT	12	GCGAAA	18	ccaaatatctaaatacaggatttagcgaaaataatcctgatggtatgttatactacgaaaA	-	14	ND	ND	ND	ND	8	ND	ND
174603		1#		+	IG, sRNA	T	TTACATAAT	11	ATGTTA	17	tttaactagatagttattaaagttaaatgttatagatatactgttattacataataatttT	-	22	ND	ND	ND	ND	ND	ND	ND
176268		3	(A)1-4	-	gbs0154, p2	A 4	GTTAATAAT	11	TTGACA	17	gcatatcctaaagagttttgatatagttgacattgatacacaataagttaataattaggaG	7	24	ND	8	8	9	5	3	26
176294	176295	5		-	gbs0154, p1	G	TGATATAGT	13	TTGCAT	17	acattatatcagatttaatataacttgcatatcctaaagagttttgatatagttgacattG	33	3603	144	199	187	986	344	245	356
176360		3		+	gbs0155	G	TGATATAAT	13	TATGCA	17	caactatatcaaaactctttaggatatgcaagttatattaaatctgatataatgtaggatG	12	319	4	10	6	16	17	ND	ND
177470		2		+	int gbs0155	A	GGGTATACT	12	TTGAAG	17	agagcgacgtacagacatcgcgctattgaagagattcaacagggagggtatactattaaaA	-	3	8	5	34	14	3	4	ND
178929		3		+	cis gbs0156	A	AGTTATAAT	12	TTGATT	17	ttccttgaagtcaagagaatagaacttgatttattggtaaaaataagttataatgtatgtA	264	279	4	5	29	15	35	3	10
180338		2		-	as gbs0156	A	TGCTAAAAT	12	TTAAGA	16	ctaccttaccgataccctctgcaaggtttaagaagtatgacatctctgctaaaatatctgA	-	ND	5	4	ND	11	10	5	ND
185327		2		+	int gbs0157	C	TGTTATTAT	7	TTGACG	13	acagccgactcaggttaccttactcgtcgtttggttgacgttgcccaagatgttattattC	-	ND	6	8	6	15	4	22	35
186634	186635	7	(A)1-3	+	gbs0158	T/A4	TTATATAAT	12	TTTTTA	18	caagaatttggaatgagcagatattttttattttattcttattttttatataatactctcT	15	4990	1550	4618	677	1519	1879	387	1058
190949	190948	5		+	gbs0166	G	TGTTATGAT	13	TTTTCA	17	aaacaggatttttgtttgcttctcttttcagatgctgtcttttttgttatgataaattctG	10	1349	5	29	44	84	89	4	ND
191939	191937;191938	6		+	gbs0167	G	TGATAGAAT	13	TAGTCA	17	ttttcaaaaatggagcagagaaaatagtcattactcaaaaaatatgatagaatagagattG	26	936	329	216	466	1024	142	619	829
193278		2		+	gbs0168	G	AACTATACT	12	TTGACA	17	ttttgaacaggtatgtaaaatgtacttgacaaaaaatgtatagttaactatactataaatG	31	46	21	37	30	119	40	3	24
194246	194244;194245	4		+	gbs0170	A	TGTTATGAT	10	TCTATA	16	tattttacagaagttattgtgagataagtctataagatttgaaaatatgttatgatagaaA	30	15	ND	14	17	30	12	16	16
196886		4		-	gbs0172	G	TGCTAAAAT	13	TTTATT	16	atattgactgaaacctgttctgttctttatttttaattaaaaggtgctaaaatagtatttG	17	60	9	60	43	21	17	3	ND
197346		3		-	gbs0173	G	TGGTATAAT	11	AAAACA	15	gaagaaatccacataacagttatgaaaaaaaacaactcattccttgtggtataataggatG	53	58	ND	11	14	9	9	ND	ND
197454		8		+	gbs0174	A	TGGTATAAT	13	GTGTCT	17	tgtggatttcttccatcaattcctgtgtctaattccggggggtatggtataataacagttA	0	870	39	32	202	254	102	18	29
198116		4		+	int gbs0176	A	ACTTATAAT	13	TTTAAA	21	taagacagaaaatagcaaaatttaaaggagaataaatgatttttacttataatagagaacA	-	80	28	39	68	80	69	17	21
199509	199510;199511	6	(A)1-2	-	gbs0177	A	TGCTAAAAT	11	TCGAAA	17	attgactacctcctcactattattattcgaaaataaggaagaaaaatgctaaaatatatgA	22	203	9	11	22	30	100	42	111
199583		1		+	gbs0178*	A	ATGTATAAT	12	ATAATA	18	atttttcttccttattttcgaataataatagtgaggaggtagtcaatgtataataaagttA	3	52	ND	ND	ND	3	ND	ND	ND
200067	200068	7		+	gbs0179	G	GATTACAAT	12	TTGAAA	17	tttctgtgggagcaacctttttttattgaaaatagaaaggcaaacgattacaataaagggG	19	419	144	401	186	259	273	85	105
203344		4		+	gbs0182	A	AAGTACAAT	12	ATGAAA	20	tttttggtaactgaggctgaaaatgaaaacgttttatttattttgaagtacaatatagctA	49	6	27	9	ND	6	ND	26	ND
204776		2		+	gbs0184	A	TGTTATAAT	12	TTGTTC	17	attttctaattaaccagttaagtaattgttctcctacttttttcttgttataatgaaaaaA	45	21	ND	7	11	38	ND	ND	ND
209994	209996	8		+	gbs0189	G	GTTTACAAT	12	TTTGCA	18	ttttttaaaaagataagctaaggatttgcatagggatatgtaatcgtttacaattatattG	70	5623	12125	1642	667	223	3871	3905	13140
218303	218302	4		+	int gbs0194	G	TACTATTGT	8	TTCAAG	15	cgggaattgcttatgctcaaaagattgagaattcaagctattatacttatactattgtagG	-	ND	9	14	8	7	ND	16	47
219723		6		+	gbs0196*	A	TGGTATTTT	12			tttttgttattttctgaaatttttaagttttgtataagtatcttgtggtattttatccttA	24	2768	15	3163	918	140	465	108	727
221011		4		+	gbs0197	G	TGATAAAAT	12	TTGACA	18	tatccatatttctattaaaaacttttgacaaagtttattctaatttgataaaataagaggG	83	71	10	36	72	81	87	29	35
221658	221656	3	(AT)1	+	gbs0198	A	TGTTAGAAT	13	TACTCA	17	acagcttcccccacggattttcgctactcaattttatagaattatgttagaataaagcttA	86	ND	ND	7	5	9	8	4	63
227240		6		+	gbs0204	A	TGATATAAT	12	TTTATG	15	tgttggtaaaatattgctataaaaagctttatgctatagcattcatgatataatatgactA	0	307	13	173	145	155	38	28	ND
228555		7		+	gbs0206	A	TGATATAAT	12	TAGCCA	17	tggtatgtaaaacctaacactttattagccagccaacaatttttttgatataatattggaA	42	1874	18	17	99	397	62	21	58
231806	231805	5		+	cis gbs0209	G	TGATATGAT	13	TTGACG	18	attgataaaataaaagaaataacttgacgaatgctaccttattttgatatgattataagcG	103	13160	1461	1412	3397	9584	1579	474	908
234684	234683;234685-234687;	5	(A)1-4	-	gbs0212	A 4	TGTTATTTT	11	TTGTAT	17	tatgtcaatactttttgtaccttaatttgtatttttgtgttatttgtgttattttatttaC	14	77	11	84	22	56	83	39	13
234773		1#		+	gbs0213	G	TTTTAAAAT	13	TTGACA	17	atacaaattaaggtacaaaaagtattgacataaacacaaatgtattttaaaatgtattatG	62	28	ND	ND	11	4	9	ND	ND
237095	237097	6	(AT)1	-	as gbs0217	A	TGGTATAAT	13	TTGAAA	16	tcaaaagctaagtcagcacgagatattgaaatatcttcaagatatggtataatagtgtctA	-	279	6	171	30	31	1229	58	206
240376	240371-240375	5	(A)1-5	+	IG, sRNA	A	TGATAGAGT	11	TTGCAA	17	tgaacaaattaatgtttataaaagccttgcaaaaggtaataaaaagtgatagagtggaagA	-	11887	8608	11599	56533	9175	11793	5650	1281
241306		4		-	gbs0222	A	TGAGATAAT	11	TTGACT	16	ctatctcaatcaattgggatttttttattgactttttttatgtatatgagataattaaatA	25	266	8	15	48	13	9	6	15
241768	241767	4	(A)1-4	+	gbs0223	A 4	TGCTATACT	11	GTGTAA	17	agattaacctattatgagttttatctgtgtaaggaacatctaaatatgctatactgcagtT	21	99	ND	23	13	10	10	ND	ND
245706		2		+	gbs0230	A	TGATATGAT	11	TTGATT	15	gaaaaattcccagataaattaacatatgttgatttagaagaacttgtgatatgatattacA	115	8	ND	ND	ND	7	ND	ND	ND
246742		7		+	gbs0231	A	TGCTATAAT	14	TTAATA	18	aaaatcccatttatgggattttttaatatttctccttttggtttgctataatgtcgaactA	12	64	46	239	324	570	147	10	19
247522		6		+	int gbs0231	A	TGCAACAAT	13	TTGAAA	17	cttttaccttttactaactccctattgaaaacttcaggtgcttatgcaacaatacttagtA	-	38	9	9	17	64	31	ND	ND
251372		2		-	gbs0235, p2	G	TACTATAAT	13	TTGCCA	18	ttttaaaacaaatttcagacatgttgccaaagttttgatattattactataatatagtttG	15	36	ND	4	14	14	ND	2	ND
251382		5		-	gbs0235, p1	A	TGATATTAT	12	CAGACA	17	aatcattaaattttaaaacaaatttcagacatgttgccaaagttttgatattattactatA	25	1589	142	527	609	627	530	118	408
257852	257854	4		+	gbs0236	A	TAGTATAAT	11	TAAAAA	18	gttataaaatttgaagttgagttactaaaaattacttaatgttttgtagtataatatgttA	26	56	5	46	21	25	6	7	8
260971		2		+	as gbs0240	A	GTGTATGAT	13	TTGTCG	17	aacacgcttccagcttgccgactgcttgtcggcagttttgcttaggtgtatgataagaagA	-	8	ND	ND	ND	5	9	11	10
263178		3		+	as gbs0243	A	TAATACAAT	12	TTTCCT	17	aaagccaataatagtcatatcactactttccttttatttcgctaaataatacaataatgaA	-	ND	17	10	ND	ND	ND	9	10
263527		4		-	gbs0243	A	TAGTATAAT	13	TTGACT	17	tttttcaaatattgcattccgttgttgacttttatgtttgccgatagtataatactgaatA	46	38	2	32	154	66	42	11	ND
263616		6		+	gbs0244	A	TGATAAAAT	13	TTGAAA	17	aaagtcaacaacggaatgcaatatttgaaaaaaatctctccatatgataaaatttaatacA	32	128	115	218	77	64	24	172	468
264400		5		+	gbs0245	A	TTTTATAAT	12	TTGTTT	17	aaaagttacctaaaattacttatatttgttttttattattgtattttttataatgtagttA	83	108	8	50	89	19	17	25	71
264567		5		+	int gbs0245	A	TGGTATACT	12	AAGAAA	17	gagagacttattataaggccactagaagaaagtgattatgatagttggtatactagttttA	-	42	22	27	13	12	22	45	71
265170		3		+	int gbs0246	A	GGATATACT	13	TGGTTA	17	tatagataattaaggaaggaatattggttagaaatgagtaatttggatatactatattgtA	-	8	ND	12	ND	ND	18	7	45
269344		2		-	gbs0250	G	AAGTATAAT	13	TGGACT	17	tattttaaccatcgcaaatatctttggactaaaacgataccgtaaagtataataccatttG	15	41	ND	6	27	19	41	6	ND
272072		3		-	int gbs0253	A	AAATACACT	12	TTGAAA	17	tggagaggaaactagcatggataaattgaaaaaattacaaaaagaaaatacactattagaA	-	135	9	25	2	13	21	14	73
272488		7		-	gbs0254	A	TATTACAAT	12	TTGACA	17	ttttctaccggtaacttagttatatttgacatctcaactactttgtattacaatgtagctA	40	224	776	338	113	218	417	578	2726
272619	272620;272621	4		+	gbs0255	G	TGTTATAAT	11	TTGTTT	18	agacgatgattcttctaaaataggtttgtttatgtcctttagtttatgttataataatgtG	21	164	5	46	220	338	24	ND	ND
273609		3		+	gbs0256	G	CGTTATAAT	12	TTTACA	17	cttttcaaaaaataggtatataccatttacaaaaataccttaaagcgttataatgagagtG	16	509	195	790	251	406	544	39	102
274864	274862;274866	4	(AT)1	+	gbs0257	A	TCTTATAAT	12	TTGACA	17	ttattaatttttaatgaaatatagtttgacaataaaactattttttcttataatgttgtaA	28	47	9	96	1083	151	ND	6	ND
275487	275485	6		+	cis gbs0258	A	TGTTATACT	14	TAGACA	17	taacttaagaataagataaatagtagacataaaagtcattttttgttatactgtctcagtA	260	1552	321	1475	1467	815	2259	34	27
277807		2		+	int gbs0260	G	TGGTATTAT	11	TCGTCC	16	tgggcaaataatagttttgaatatattcgtccagttcacactttagtggtattattagatG	-	62	ND	ND	ND	7	ND	ND	ND
280045		5		+	gbs0263	A	AGGTATAAT	12	TTGATA	22	tttaggggcatattaaatttttgatagtgcaggatagactgatttaggtataatagaattA	35	12	17	61	54	30	ND	6	ND
284225	284222	3	(ATT)1	+	gbs0266	A	TGTTATAAT	11	TTTTCA	17	tttatggtctcagttttttgttaccgttttcaaaagtaacttcttttgttataataagtaA	3	78	5	12	13	10	ND	ND	ND
287065		5		+	gbs0268	G	TGTTATAAT	12	TTAAAA	18	tggttttaatccctccagaaattgttaaaacgtttacgtattttatgttataatatcaaaG	46	99	12	44	45	59	45	ND	ND
289245	289246	2	(A)1	+	gbs0269	A 4	CAGTATAAT	9	TTGACA	17	gatggaaagcactcttttttgaaaacgtttgacaaacattccatagcgcagtataattgaT	64	116	ND	ND	5	4	10	ND	ND
290619		3		-	as gbs0271	A	GTAGATAAT	13	TGTACA	16	aacatcgtcactctcatagaaaacactgtacatcgcaataaaagagtagataatggatacA	-	4	ND	ND	ND	5	5	5	19
293604		1#		-	gbs0272	A	TGCTATAAT	11			tcattgaaaattcacaagcatttccaagtgttttcttttattactatgctataatctagaA	35	16	ND	ND	ND	2	ND	ND	ND
293710	293712	8		+	gbs0273	A	TGATATAAT	12	ATAGCA	18	gtgaattttcaatgatgttttcagatagcattcctaaagggcctatgatataatttttttA	0	299	58	101	191	432	83	104	139
295859	295858	8		+	gbs0275	A	TGGTACAAT	13	TTTCTA	17	gcatttatcggtctctcttttacttttctaaagtttaggatttatggtacaattaaagttA	0	2200	403	316	820	1350	679	1152	3187
300498		5		+	gbs0279	A	TGGTATAAT	12	TTGCTT	18	tggtatggactgccagattcccttttgctttcttgtagcctttaatggtataatgaacatA	21	4784	14	75	119	156	125	3	ND
301978		4		+	gbs0280	A	TGTTAGACT	12	TATACA	17	ttatcacctgataaggaaatactattatacagatagattttagagtgttagactagtaatA	22	88	28	46	770	987	143	3	ND
302874		6		+	gbs0281	G	TGATAGAAT	12	TTTACA	17	tcagtgagactataagttttatctttttacatgtgagagtttgcgtgatagaataacggaG	33	3901	2333	2439	1158	3155	3212	2015	6094
304482	304481	4		+	gbs0283	A	TGATATAAT	13			tcttcgctagttataacaaatcgtacctataagctaaaatattttgatataatgaaggttA	93	250	9	32	148	124	30	ND	ND
304844		4		+	gbs0284	A	CTATAGAAT	12	TTGGAA	17	aatgataaaagcttagtcagattagttggaaatatagacgctttgctatagaataaaaccA	24	1173	99	1171	350	525	980	64	203
305897	305895	7	(AT)1	+	gbs0285	A	TGCTATAAT	13	TGAACT	18	ttcatgaaagtaaggtgataaactgaactaccgagatagaaatatgctataatgttagacA	43	1075	47	51	433	649	179	23	45
307347		2		+	int gbs0285 (end)	G	TGGCAAAAT	12	TTGATT	17	gttctgaatccacaggattacccagttgatttggcacgcgatgtttggcaaaataaaatgG	50	88	4	22	30	22	5	10	27
308311		5		+	gbs0287	A	GTTTATAAT	13	CTTGCA	17	tttctctaataaattactttcagacttgcagaaatattcagaatgtttataatagtagctA	20	4327	19	75	45	717	219	48	10
312054		4		+	as gbs0289	G	TGATATAAT	12	TTTACG	19	ggacttgaggaaaggcactctcctttacgaaaaatccattttttctgatataatcaatagG	-	4	30	7	27	27	19	18	69
312095		2		+	as gbs0289, p2	A	TGATAAAAT	12	TTGATT	20	ttttctgatataatcaataggcattgatttattgcctttatcaatctgataaaatgaaatA	-	2	ND	ND	ND	4	ND	ND	19
312581		4		-	gbs0289	G	TGGTATAAT	12	TTGTCC	15	tgttacaagaatagttgacttcatttgttgtccatcctaattttatggtataatagttttG	38	95	14	12	36	8	10	4	18
313204	313203	5		+	gbs0291	G	AGGTATTAT	13	TTGATT	17	ttcggatatgagaacgttttacgcttgatttttccatttaatttaggtattatttactttG	53	93750	1993	5732	10312	15354	13337	2376	6287
315041		1#		+	int gbs0292	G	TTGTATAAT	13	ATGACA	17	caccatatggtgaacgactcctggatgacaaagcagtggacattttgtataatgagatggG	-	148	ND	ND	ND	ND	ND	ND	ND
317471		5		-	gbs0294	G	ATTTATGAT	12	TTTAAA	17	tatcataaaaaaggcgttttcacaatttaaaattatagacatttatgatatgattagaatG	75	1426	9	54	79	69	46	ND	ND
317543		3		+	gbs0295	G	TGATAAACT	13	GTGAAA	15	atcataaatgtctataattttaaattgtgaaaacgccttttttatgataaacttaaaagtG	42	1352	ND	6	27	80	23	ND	ND
319303		vis		+	gbs0296	A	TTTTATACT	12			catattttgaaatgacaaaaatatctaaaaagtttacttctgattttttatactatgattA	18	ND	ND	ND	ND	ND	ND	ND	ND
320902		5		+	int gbs0297	A	TGGTATTAT	12	TTATTA	16	tgctaatagttttgctggtttttctcttattattctgataggctatggtattataatgttA	-	4	7	13	16	7	6	5	29
321582		2		+	int gbs0297	A	TGATAAGGT	12	TTGTTA	17	actaaagacagaactagcgttaaagttgttagaaaaaaggaactatgataaggtacaaaaA	-	6	ND	ND	10	10	ND	ND	ND
321877		5		+	int gbs0298	G	TGCTACTAT	13	TTGAGT	17	catgctgaagctgatagcgtggagttgagtttagtaaggcaaggtgctactataaatattG	-	311	181	178	113	288	82	211	665
322568		2		+	int gbs0299	A	TGATAAATT	13	ATTACA	16	tttttatcgaatggtacagttcgtaattacacgtcaaatatttttgataaattaggagttA	-	82	ND	ND	ND	7	4	ND	ND
322654		2		+	gbs0300	A	TGCCATAAT	12	GTGATA	21	agcacgagaaaaggattggctgtgatagtttttttccagtcgagatgccataatgtattaA	14	65	8	6	15	64	6	1	ND
323417	323414-323416;324418	4	(AAG)1	+	gbs0301	A	TGTTAAACT	12	TTGAAA	17	actctataaaaaataataggagaccttgaaaaaaaggtttctttttgttaaactaatgagA	122	5940	18	44	273	506	216	1	ND
326979		2		+	gbs0304,p2	A	ATGTAGAAT	12	TAGACC	20	aatagagatcttcgcttagcaatagaccacgaaccgcaaaatatgatgtagaatagtgctA	37	76	17	9	27	21	6	48	52
326992	326990-326991;326993-326994	3	(A)1-5	+	gbs0304, p1	A 4	TGATATAAT	9	ATGATG	16	gcttagcaatagaccacgaaccgcaaaatatgatgtagaatagtgctatgatataattgaG	24	1034	5	90	120	110	18	11	ND
329070	329072	4		+	int gbs0305	A	TGGTATAAT	11	TTGTCA	18	ttcaattgtctatcctatctagcgtttgtcaaacgctacgtaaaggtggtataataacctA	-	739	7	52	137	148	48	3	ND
332130		1#		+	gbs0308	A	TGATAAAAT	13	GTGCAA	17	tgccaaatttttctctcaataatggtgcaaagtatagggctttttgataaaatacgtcatA	22	46	ND	ND	ND	3	ND	ND	ND
334514		7		+	gbs0311	A	TGATATAAT	12	ACCACA	17	tctatgctttccaacaccatttggtaccacaagatgatgaataagtgatataatagaggcA	25	2082	64	181	276	698	313	81	242
337138		3		-	gbs0313	G	AGGTATACT	12	TTGACT	17	aagttcaataaaatttcattcgtaattgactttattacgtataaaaggtatacttaaaatG	18	95	24	62	57	26	18	10	10
337229	337231	3		+	gbs0314	A	TGATAAAAT	10	TTGTTT	16	gtcaattacgaatgaaattttattgaacttgtttaataaataaaaaatgataaaatagaaA	12	14	ND	11	8	8	ND	ND	ND
338093		2	(A)1	+	gbs0315	A 4	TGTTAAACT	10	TGCACA	16	cgataatagataaagtgtcatgtcaaattgcacagatgtaacctttttgttaaactgaagC	22	57	3	ND	10	17	ND	5	ND
339233		1#		+	gbs0316	G	TGTTACATT	12	TTGACG	17	attgtcataaagggcacaaagtctattgacgatgattaagggacatgttacatttgttttG	69	ND	ND	ND	20	ND	ND	ND	ND
341402		1#		+	gbs0319	G	TGCTATTAT	12	TTGTTA	17	tagcattctattctttattttcttcttgttattttaggatttaggtgctattatatttacG	44	ND	ND	ND	14	ND	ND	ND	ND
346097		3		-	int gbs0322	C					aaaatacaagggatttctgcaggtttcattccagaaacattggctacagattcttatgatC	-	ND	30	5	ND	13	3	45	87
346841		8		-	gbs0322	A	TTTTATAAT	12	TTTACT	17	ctatcacttgataaagaattgatattttactttaatcaatgtgagttttataatattcttA	27	2221	130	709	183	577	300	85	132
347549	347547	8		-	gbs0323	A	TTGTAGAAT	12	TTGCTA	17	tccatattatttcattcggatttttttgctaaatttgaagaatttttgtagaatttctctA	0	1415	376	84	131	295	111	591	2203
349599	349597	6	(AT)1	+	gbs0326	A	GGTTATAAT	12	TTGCAA	17	agtttttcattagcacgctaaaatcttgcaaattttcatgaaagcggttataataagagtA	37	2103	1799	3079	2244	1617	402	788	355
350283	350284	4		+	IG, sRNA	A	TAGTATACT	11	TTGACA	18	ttctctgagatttttttaaaacctattgacaacaaataaaaaattatagtatactaaatgA	-	53	2	5	30	52	111	ND	ND
357106		vis		-	gbs0327	A	TGTTATAAT	12	ATGACA	17	tatcattcttttaaatttagaggtaatgacaaattttctgacttttgttataatttatctA	23	ND	ND	ND	ND	ND	ND	ND	ND
357177		7		+	gbs0328	A	TGATATAAT	12	TTACCT	18	taacaaaagtcagaaaatttgtcattacctctaaatttaaaagaatgatataatagttacA	0	459	56	98	798	1717	364	23	55
357902		4		+	gbs0329	A	TGATAAAAT	13	TTGCCA	18	attccgtttttttattttttatcttgccatgaaagctaggtttatgataaaatacaaagcA	62	1559	13	50	639	212	83	5	ND
358822	358825	7		+	gbs0330	A	TGATATAAT	12	TTGCAA	17	aatcaaattatttaagattaaagtcttgcaaataagtttgaactttgatataatttgattA	29	2562	772	964	450	601	171	225	1058
360259		4		+	gbs0332	A	TGTTAAAAT	12	TTGACA	17	cctcttatcgggtttcggtggaggtttgacatggggaagtctaattgttaaaatttagttA	55	777	12	95	105	277	159	5	ND
363020	363019	4		+	int gbs0335	C	TGCTATTAT	12	ATGACA	17	tatgacacaatcagtcttgaaaccgatgacaaaagcgcgtcaaggtgctattattaatatC	-	1119	49	34	73	150	56	112	44
368060		2		+	int gbs0341	T	GGTTATCGT	13	TGGTCA	16	ttcaagataatttagaccgtcattttggtcaaccacatcctgaaggttatcgtaaggctcT	-	2	3	5	12	13	5	42	45
368098		3		+	int gbs0341	G					cctgaaggttatcgtaaggctctacgtttaatgaaacaagctgagaagtttggaagacctG	-	ND	14	10	5	14	4	139	418
368657		2		+	gbs0342	A	TGTTATAAT	10	TAGTTA	16	ctatatttagtttttcaaggtattatcatagttatagtttcatattttgttataattgatA	381	18	ND	14	2	ND	ND	ND	ND
371196		6		-	cis gbs0343	A	GGATATAAT	12	TTTACA	17	aaagagcaggcttataaagttaaggtttacattttacttatttttggatataataaccttA	203	9340	222	896	508	1541	1596	155	260
371290		7		+	gbs0344*	A	TGCTAAAAT	12	TTGTTT	17	aaccttaactttataagcctgctctttgttttagtgaaatagctatgctaaaatatgattA	0	1083	61	156	395	382	179	12	10
372171		4		+	int gbs0344	A	TAGTAAAAT	13	CTGTCA	17	cccttcaaccttgggagtttatctctgtcatctccacccactaatagtaaaatattttgtA	-	8	23	8	6	11	14	5	ND
372776		6		-	gbs0345	A	TGATATAAT	12	TCCACT	19	ctcttatattttattacataaaatccacttagagtcccactattatgatataatcaaactA	25	3789	72	352	534	1858	552	148	71
375741		1#		-	gbs0348, p2	G	TTCTATAAT	12	TGAAAA	21	gaaatagtattgatttttttctgaaaacgttttaaaatatatctgttctataatttcgttG	90	153	ND	ND	ND	2	ND	ND	ND
375757	375753	4		-	gbs0348, p1	G	TTTTAAAAT	12	TTGATT	17	tttttaatttttattagaaatagtattgatttttttctgaaaacgttttaaaatatatctG	106	74930	1784	10680	8584	21251	4181	994	126
376724		4	(AT)1	+	as gbs0349	A	TGTTATTAT	12			gagcttgaacttttcgaagtgtatcagcggtgtagtcagaaatagtgttattattatgtaA	-	150	4	13	71	103	19	4	ND
376766		8		-	gbs0349	A	TGATATAAT	12	TTTTTA	17	tattatatcatatttctactgtctctttttattgaaatctatttttgatataatgtcagcA	0	1215	68	87	149	534	151	71	40
376832		4		+	gbs0350	G	TGATATAAT	12	TAAAAA	18	cattatatcaaaaatagatttcaataaaaagagacagtagaaatatgatataataactgtG	23	109	34	112	279	392	106	11	ND
377515	377511;377512	6	(AAT)1	+	gbs0351	A	TTGTATAAT	14	TTAACC	19	tcttttaggtttgaagtttatttaaccttaatttaataatatgttgtataatgagatattA	14	567	9	528	165	136	178	7	ND
379813		8		+	gbs0353	A	TGGTATAAT	12	TGGAAG	16	tggggctgtcagaatcagcaaactgttggaagacagagatatttctggtataatatctctA	0	2030	234	122	332	573	216	189	231
382997		1#		-	gbs0357	G	TGCTAAGAT	12	TTGCAA	17	actcaataataaacatcattaaaaattgcaataccctttaggtcatgctaagataagtatG	135	26	3	29	30	26	31	10	35
383145		2		+	gbs0358	A	ATGTATAAT	11	TTGACA	18	tctaaaataaatttaaatataatgattgacatttttatctaattaaatgtataataaataA	53	22	ND	24	605	10	ND	ND	ND
383267		3		+	int gbs0358	A	GGATATAAT	12	CTTACT	15	aataagataatattatctactgcagctcttactgctctctttttaggatataatagcgttA	-	34	4	11	8	7	ND	6	31
383978	383975-383977;383979;383981	2	(A)1-2	+	gbs0359	A	TGTTATAAT	10	TAGACC	18	ttctaaagtacaattatccataagaatagaccttccctttcttattttgttataatagttA	32	62	ND	52	72	84	13	4	ND
392827		vis		-	gbs0376	A	TGTTAAAAT	12	TTCTGA	17	catatctatcataagtgatatgtcctttctgatttgaggtaataagtgttaaaataaagaA	29	15	ND	11	12	4	ND	ND	ND
400028		2		+	gbs0385	A	TCTTAGACT	12	CTGCAA	17	aaaattcctatgacttgtccccttactgcaagaaaagtgattatctcttagactaaaattA	27	8	3	10	14	16	ND	12	ND
402011	402007	6		-	as gbs0386	G	TGGTAAAAT	12	TTGACA	18	gcatgtttttcctaaatgctttatttgacatatttccatcatcagtggtaaaatgtaagcG	-	339	30002	4942	4879	3994	6947	8950	15334
405219		4		+	gbs0387	A	CCTTAGACT	12	CTGCAA	17	gtttttcctgtgacttgtccgcttactgcaagaaaactcattatcccttagactaaaaccA	25	ND	20	12	ND	5	ND	32	44
408893		vis		+	gbs0389	G	TCTTAGACT	12	CTGCAA	17	ttttttcctgtgatttgtccgcttactgcaagaaaagtgattatctcttagactgaaactG	25	11	ND	ND	ND	ND	ND	ND	ND
420592		7		+	gbs0397	A	TGATATACT	12	TTGAAA	13	gttatacaataacatgtataaagcattgcttgaaaacgagttttctgatatactaaaatcA	24	1486	230	619	598	1181	579	114	45
421191		3		+	gbs0398	A	CCTTATGAT	12	TGCAGA	17	tgctttcctgcgacttgtccgcttactgcagagaatttgattatcccttatgatgaaggtA	27	21	ND	ND	5	8	ND	6	ND
423905		3		-	IG, sRNA	A	TTTTATCAT	13	TTGACT	17	gacaccatatttttcatccatctcattgactcctttcattggtacttttatcataagagaA	-	ND	6	ND	ND	4	ND	5	15
429169		4		+	gbs0406	A	AGATAAAAT	12	TTGACA	17	tatataacaatttgtgcatttttgtttgacaaagataggtgtattagataaaatagagttA	53	109	16	47	216	200	75	5	ND
429996		1#		+	int gbs0406	G	TGATAATAT	13			gaacacatgacagaaaaacagaagcaagatcatcagaaattttatgataatatagaatatG	-	44	12	6	5	6	ND	3	ND
430210		2		+	int gbs0407	A	TGATAAATT	12	TCCACC	16	caaaaagggacggtatccattttcgctccaccaagatgtgcgttatgataaattagaagcA	-	19	ND	ND	ND	8	ND	ND	ND
431134		2		+	gbs0410	G	CTTTAAAAT	13	TTGAAA	17	tttggtgccaaaatcaaaagaaatttgaaaagctatcaatgaatctttaaaatagttctcG	27	29	ND	5	ND	11	ND	ND	ND
432605		3		+	IG, sRNA	A	TGTTATAAT	12	TTGCGC	17	tgtgctgtttttctatataaaacacttgcgccgtaagttcttgtatgttataatctaactA	-	13	ND	ND	13	3	13	ND	ND
432688		2		-	IG,sRNA	A	CTGTATCAT	11	TTGACA	17	agactgaacaattttcttgctcagcccttgacagtgatacggttatcctgtatcataaatA	-	9	ND	ND	ND	ND	16	ND	10
432804		2		-	IG,sRNA	G	TGGTAGAAT	12			acttgttttataggctttagtcaatcatcttctttattttgtatgtggtagaattttttaG	-	7	4	ND	ND	3	ND	8	21
432875	432871-432874;432876	7	(A)1-8	+	gbs0411	G/A4	AAGTAAAAT	11	TTGACT	17	taccacatacaaaataaagaagatgattgactaaagcctataaaacaagtaaaataagagG	31	122	107	45	25	83	31	69	189
434712	434711	4	(A)1-2	+	cis gbs0413	A	TGCTATAAT	12	TTGCAA	16	cggtgatgctaatttaaagtaaatgattgcaataatcgtattttgtgctataatagtattA	106	179	5	29	58	27	6	1	ND
441481		3		-	gbs0419	A	TATTATAAT	12	TTGACA	16	aacatttctcatctttctttattctattgacaaagatgttggttttattataataatattA	34	11	ND	22	29	24	6	ND	ND
441583		2		+	gbs0420	A	TGCTAAAAT	12	TTTACA	17	aagaaagatgagaaatgtttttcggtttacaaatgtagatttatttgctaaaattggtttA	28	68	238	369	215	328	200	392	577
442453		8		+	int gbs0421	A	TGATACAAT	13	GGGACC	17	accatcatttttgatgccagataagggacctctaaactatggtatgatacaattattgttA	-	31	45	25	36	50	16	13	31
443342		2		+	int gbs0421	G	TGATACAAT	13	TTGGAA	17	attttatttaaaggtggtgaagtgttggaaaaggctcaccacattgatacaatagtttttG	-	ND	ND	9	5	4	ND	6	ND
444279		4		+	gbs0422	G	TCTTAAAAT	12	TTTAAA	20	cgtttagttcagtttcagtagttttaaacgcacttcgcttaaaagtcttaaaataataaaG	36	6	15	12	13	8	10	10	35
444609	444608	5		+	gbs0423, p1	G	TGATAAACT	12			atttcttaatttgagcagtttctcacttcttttttattctaaaaatgataaactagaataG	22	1562	80	381	567	585	493	70	84
444620		3		+	gbs0423, p2	G	AACTAGAAT	13	TTCTAA	16	tgagcagtttctcacttcttttttattctaaaaatgataaactagaatagaattagttgtG	11	10	ND	13	11	9	14	ND	ND
446185		6		+	gbs0425	A	TGCTATAAT	12	TTCAGA	20	tttgtttaataaactaacaaaattcagaagtttacagatagcttatgctataatagacctA	0	397	6	95	48	101	51	6	ND
449346		7		+	gbs0427	G	TGCTATAAT	12	TAGGCA	17	gaaactaactaattaccgtgtttaataggcaaataatataaattatgctataataaccatG	33	1702	63	149	116	305	379	18	66
449987		2		+	gbs0428	A	TGGTATACT	12	TTAAAA	20	ttaagaaataatttataattgcttaaaaaatgatttattttttgttggtatactctcattA	24	ND	ND	32	36	ND	ND	ND	ND
451646		6		+	gbs0429,p2	A	TGGTAAAAT	12	TTAAAA	19	ttaattcagaacaccaaatttgtttaaaattattgagggttatcgtggtaaaatagtgttA	43	80	16	86	95	158	29	45	50
451657	451655	8	(AT)1	+	gbs0429, p1	A	TGTTATACT	12	TTGAGG	21	caccaaatttgtttaaaattattgagggttatcgtggtaaaatagtgttatactagaggtA	32	432	118	264	343	471	73	54	97
454196	454195	6		-	gbs0431	G	TGTTATAAT	11	TTGTCA	21	attttatcaaaaaaatgtactcttgtcatgctcatcttaaggaatgtgttataatgaaatG	28	24	113	46	23	115	74	82	377
454263		1#		+	gbs0432	G	TGATAAAAT	12	ATGACA	17	ttataacacattccttaagatgagcatgacaagagtacatttttttgataaaatcttaatG	92	10	ND	8	41	23	6	ND	ND
455596		1#		+	gbs0433	G	GTATAATAT	13	TTGACA	17	ttgttaaccgttttttaaaaaaagttgacaatagaaaaacttttgtataatatgttatagG	11	55	3	4	3	17	8	ND	ND
456576	456574-456575;456577	6	(A)1-3	+	gbs0435	A 4	TGGTATAAT	11			gtcttttttgtgcataaaatctaaaacagttattcttaacaaaatttggtataatagcatT	24	548	9	102	148	126	44	7	ND
457922		1#		+	IG, sRNA	G	TGTTATAAT	12	TTGCAA	17	agtgaaaaaactaagatttgatagcttgcaataaaatattagttttgttataatatctttG	-	28	81	57	23	41	155	135	463
458128		5		+	gbs0437	G	GAGTAAGAT	12	TTGAAA	17	aatatgaaaatacagttaaaaaaccttgaaaaaaaactcacaaaagagtaagatgatagtG	26	1263	161	990	1081	1450	380	94	134
459709		6		-	IG, sRNA	A	CTGTATACT	12			taaaatgataaagtatgaatttttaaggtttatttaaggtttctactgtatactagtatcA	-	1609	3	1110	383	24	202	5	58
459825		4		+	gbs0438	A	TGGTATCAT	12	TGTATA	18	ttttattttcccctatactatttttgtataaatggtcaatattaatggtatcatagatatA	0	102	ND	9	13	23	27	ND	ND
461110	461111;461112	4		+	gbs0440	C	TGTTATGAT	12	TTGCTA	16	tttctctgggaaaaatagaataaagtttgctaaatgatttttttatgttatgatagaaatC	42	1382	197	119	594	2716	126	986	2985
464272		6		-	gbs0442	G	TGATATAAT	12	AAGACA	18	actatcatcgacaacagactaaacaagacaaagtgtattagaatatgatataatgttagcG	34	4150	219	442	1661	733	153	341	542
464384		6		+	gbs0443	A	TGGTATAAT	12	TTGAGT	18	gatgatagtaacattagaaaagaattgagtcttttaggttatttatggtataataaaaccA	24	591	19	85	236	759	117	14	ND
472918		8		-	gbs0446	G	TGATAAACT	12	TTTACA	11	tttataagataataactctcagacgatgtattttacagaaaattatgataaactataacaG	30	467	116	191	323	154	174	76	276
473748		7		-	gbs0447	A	TGCTATAAT	13	TTTACT	16	cataacatttaaaaaaagaatcatttttactattttatcatttttgctataataaaaactA	0	233	30	80	89	68	133	37	27
473781	473780	4	(A)1	+	gbs0448	A	TGATAAAAT	9	TTTTTA	15	ttttcttttcgattttggttattttcatagtttttattatagcaaaaatgataaaatagtA	66	176	3	19	67	49	19	3	ND
475412		3		+	gbs0449	A	GGTTAAAAT	10	TTGCCT	17	agtatattcatctttgcaaatttgaccttgccttttaagtttcattgggttaaaatagaaA	57	32	ND	ND	7	4	10	ND	ND
476855		6		+	gbs0451	A	TTGTAATAT	13	TTGCTA	17	taaaatttatcgctaattattctattgctaatacattaattatgttgtaatatagtatgcA	28	47	38	199	967	267	11	1527	113
480721		6		+	gbs0452	A	TAATATTAT	10	ATGACA	13	ctcttatttttgattaattttatattgattaatgacatataatattataatattataattA	73	16	27	91	154	109	17	22	29
481809	481805;481808	5	(A)1-4	+	IG, sRNA	A	GTGTATAAT	12	TTGACA	16	gaaaatatttatttttcaaaaagttgttgacacttaacgaaattagtgtataataatattA	-	168	294	165	49	250	3964	120	281
482042		8		+	gbs0453	A	TGTTAGTAT	13	TTGAAA	17	cacaagatatagtggtgatatatgttgaaagacacaaaactttgtgttagtatactgtttA	213	86	165	224	52	114	437	116	350
492832		1#		-	gbs0464	A	AGTTATAAT	12	TTGACT	19	ttttcaaaatttttaattttttcttgacttgaagttaactctaagagttataatgaagttA	19	6	6	230	38	ND	ND	ND	ND
493804		4		-	gbs0466	A	TGCTAAGAT	12	TTGACT	19	taacctgagtgttagttttttccttgacttgaagttaactctaagtgctaagattaggtcA	27	31	ND	35	5	4	ND	18	13
494754		1#		+	gbs0468	G	TGTTATACT	12	ATGTCA	17	aaagcgatagccacttttttgtttgatgtcatatttttctccttttgttatactggtattG	103	19	ND	ND	4	5	ND	ND	ND
494768	494769	6	(A)1-2	-	gbs0467	A	CTAGATAAT	11	TAGCAA	17	attgaacaagtgttcttttttgtttctagcaattctcttttatctcctagataatagaagA	43	79	17	22	17	36	33	11	34
496795		4		-	gbs0469	A	CTCTAAAAT	13	TTGACT	16	aagtatcgactacctaattattctgttgactttaaagaaatattctctaaaatagataacA	26	145	7	ND	7	11	22	4	ND
496980		6		+	gbs0470	G	GCCTATAAT	13	TTCTAA	17	agattagataaaaaagtatagatattctaatatttgttgtttaagcctataatttactctG	32	111	42	17	503	79	20	23	48
501034		6		+	gbs0471	A	TGATACAAT	12	TTGCGT	17	tgggaaatacgattttcttttttgtttgcgttgtattgcagttagtgatacaatagttatA	24	386	60	128	144	156	129	108	87
503729		5		+	IG, sRNA	A	AGTTATAAT	12	TTGCTT	17	gaagtattgtgatgttatcaaatagttgcttaatttggagataagagttataataaaaatA	-	33	9	119	6	5	155	20	211
504027		7		-	IG, sRNA	G	TGTTATAAT	12	TGGTCA	18	gataacattccctccttcttaaactggtcagacagagatacggtatgttataataaaaagG	-	432	80	147	308	278	1144	52	45
506063	506061;506062	2	(A)1-2	+	gbs0480	A	TGATATAAT	13	TAGAAA	17	tattactaatattaattatactactagaaaaagttttgcacgattgatataataacaaatA	17	97	ND	ND	ND	5	6	ND	ND
507135		4		+	gbs0482	G	TGATATAAT	12			aatactttgaagaaaattttggttctattttattaaataactaaatgatataatattgagG	33	47	13	16	12	23	13	40	79
507584		3		+	int gbs0482	A	GGTTATAAT	12	TTGAAT	17	tgtaactttgaatttaatgacttgtttgaattcagatattagaaaggttataatttttttA	-	41	13	35	74	68	21	4	ND
508452		1#		-	IG tRNA	G	TAGTATCAT	12	TTGATT	17	gctatttttctaagtaaagaaagacttgatttcgtcaaaatcttatagtatcatagaaaaG	-	ND	ND	ND	ND	ND	ND	5	23
509982	509983-509985	2	(A)1-4	-	gbs0486	A 4	TGTTATAGT	9	TTGTTA	17	acttataccattcaatcactattactccttgttatcttagcatctatgtgttatagttaaG	40	5	ND	12	20	16	ND	5	ND
510228	510226-510227;510229-510230	3	(A)1-2	+	gbs0487	A	TTATATGTT	12	ATGATT	18	aaatcataatttatttttgatataatgattttttgagtatttaatttatatgttataatgA	25	115	ND	29	88	99	4	5	ND
510563		6		+	gbs0488	G	TGATACATT	12	TTGTCA	17	attaaaaggtttatcgctagaaagcttgtcaaataggcatttctatgatacattgttataG	53	185	16	28	61	112	36	23	48
510974		1		+	cis gbs0489	A	TGCTAGAAT	12	TTGCGA	17	tttttgcaaaataatttgatttaccttgcgaaagtagctttattttgctagaataaattaA	222	22	7	5	ND	ND	6	ND	ND
516921		2		+	IG-as 5' UTR gbs0493	G	TGGTATAGT	13	TTTACT	17	ctgttaaacgatgtagaaagtgactttacttatttttaaaaaactggtatagttttatttG	-	17	ND	ND	ND	ND	14	ND	ND
517006		vis		-	gbs0493	A	GTATATACT	12	TTGATT	18	aacaactcagacacaatatattgattgatttatttaagttatagtgtatactattaaatgA	177	ND	ND	ND	ND	ND	ND	ND	ND
517221	517219-517220	6	(A)1-2	+	gbs0494	A	TGCTATAAT	12			tgttaaaaagcttattttttctcactctctttttcctatcacatatgctataatatgcctA	25	32	141	55	95	192	93	295	424
518344		8		+	gbs0495	A	TTTCATAAT	12	TTGTTT	17	aattagatttaaaagggttttctacttgttttttctcgatttttgtttcataatgtagacA	22	336	122	270	59	78	82	41	92
519402	519399	2	(AAT)1	+	gbs0496	A	CGACATAAT	13	TTGATT	17	tagaattcatctttgactttgagcttgatttctagctcttaaaacgacataatagaggatA	26	25	ND	5	7	4	ND	ND	ND
520580	520581	6		+	gbs0497	A	GAGTATAAT	12	CTTCCA	18	agtcagaataattctacaattcctcttccattttgttacttgaaggagtataatagctctA	27	4520	239	82	246	1303	437	528	261
522224	522223	8		+	gbs0499*	A	TGTTATAAT	13	TTGATA	19	ctgtttgttataagcaatttttttgataactctaccttattttttgttataatagtggttA	0	1768	178	286	492	755	377	214	308
524685		6		+	gbs0503	A	TGCTAAAAT	12	GCGACA	19	ggcgtctgctcggcttttttgttttgcgacatttaactatcaaagtgctaaaatgatagtA	0	315	8	74	56	98	39	19	8
525865		1#		+	int gbs0503 (end)	A	GTGTATAAT	13	ATTACA	17	gagaagttttacattcgggatttgattacaaaaatggaaaaatagtgtataatgagaaagA	-	53	ND	ND	7	ND	ND	ND	ND
528438		3		+	gbs0507	G	AGGCATAAT	14	TTGACG	18	tatttaaaaaggatcactttagttgacgaaagtaagcttatagaggcataatagagagttG	96	43	ND	ND	17	14	ND	ND	ND
532111	532112	4	(A)1-2	+	gbs0509	A 4	GTGTATAAT	11	TTTATA	14	ggttggaatagttattcctctgagccttttttatattttacaattagtgtataataaggtC	25	76	ND	ND	27	32	14	ND	ND
532722		2		+	IG, sRNA	A	TGTTAGTGT	12	TTAATT	16	tgaaaatgattgaaaactttttgacgttaattaatgactaaaatgtgttagtgtaggataA	-	36	ND	ND	ND	5	ND	ND	ND
534318		3		-	gbs0511	G	TGCTATTAT	13	TTTACA	17	tgttaacttattatatcgactaagtttacaatacagtttttttatgctattattaatttcG	16	10	9	4	23	70	4	6	ND
537358		2	(A)1-3	+	gbs0515	A	TGATATAAT	9	TTTATT	16	atggattgcaaacctcagttctgatattctttattttgaaagatatcgtgatataatgatA	23	24	ND	ND	5	4	7	ND	ND
538564	538566	5		+	gbs0517	A	TGTTAAAAT	12	TTGAAA	17	aattagcaagcggttgcggattttcttgaaaattgaatggttttctgttaaaattcatatA	0	307	17	80	163	221	57	5	ND
538629		3		+	int gbs0517	A	TGTTTATAT	12	TTGAAA	17	agttttattcgatgtgcagaatcttttgaaaaaatttggtatttatgtttatattggtaaA	-	39	7	5	30	96	ND	ND	ND
540328	540327	8		+	gbs0520	G	TGTTATAAT	12			gaaaacatttacacttgtgtaaattctgttttttaagaaaaattgtgttataattcataaG	34	958	548	362	1986	1762	383	1027	1869
542596	542597	5		+	gbs0522	G	AGGTAAAAT	12	TTGAAA	17	agaaattagagacatatcctttaccttgaaaaagccactgattaaaggtaaaataataggG	27	527	17	195	50	111	65	58	73
546325		4		+	gbs0525, p2	A	GGTTTAAAT	11	TTGTTA	15	aaattgatttcttgaaaaaaatttaagtttgttataagttgcgaatggtttaaataagttA	145	1574	ND	8	154	57	24	ND	ND
546407	546406	6		+	gbs0525, p1	G	TGGTATAAT	13	GTAACA	18	gcttaataaaaaaacgtaatttggtaacaattctgctttttttatggtataatattttctG	63	5980	4876	4474	4370	6007	4072	6430	11435
546617		5		+	int gbs0525	A	TGGTATAAT	13			aatgtaattggggttagcaacgtccctagttccggtgtaaaagatggtataattattgatA	-	44	24	ND	8	6	5	10	60
550633		1#	(A)1	-	as gbs0529	A	TGCTACTAT	12	TCAACA	19	aaaaagcaagattaaaaatctactcaacatatttagtaaaaagaatgctactattactgtA	-	15	ND	ND	ND	ND	ND	ND	ND
550925		2		+	int gbs0530	A	TGTTAAAGT	12	TGGTCA	21	aggtagtcattattacacttctggtcagtattttcaaacagaatatgttaaagtaataatA	-	64	ND	5	23	ND	8	ND	ND
552296	552293	vis		+	cis gbs0532	A	TTTTAATAT	12	TTGAAG	19	aactcaaacttttaaattaaatattgaagattaagaaaaacaaggttttaatattatattA	259	880	109	168	499	1175	218	106	219
555790		7		-	gbs0533	A	TGTTATAAT	12	TTCATA	20	aaatcaccattctaggaaataattcatacctttcttcctaaatagtgttataataaacctA	25	4304	120	1455	854	1493	351	389	135
556336		1	(A)1-5	-	gbs0534	A	TAGTATAAT	10	AGGAAA	17	cgtctttaaattttaatacaattattaaggaaatattccaaaaattttagtataataaatA	52	397	ND	ND	6	3	ND	ND	ND
558797		4		-	gbs0535	A	TGCTATAAT	12	TTGATT	16	tcagtgctaaaaacagaacttttttcttgatttctaggctttaggtgctataataaaagcA	66	1976	441	2238	486	718	320	937	613
559001	559000;559002	4		+	gbs0536	G	TGTTAAAAT	12	TTGCTT	15	aagttagtaaaaatgttgcttttcatgttgctttggtcacttttgtgttaaaatagaaaaG	28	12543	39912	11496	21082	27632	16134	43350	95803
559377		2		+	gbs0537	A	TGATAGACT	12	TTGTAT	17	taaaaacaaaaatatttatttaaacttgtatttttattctttgtgtgatagactattggcA	23	125	3	8	26	13	6	ND	16
561032		1#		+	gbs0539	A	TGATACTAT	12	TTGACT	17	aagtttggttaatttataaaataagttgactttataaggttaatttgatactattcagttA	74	111	3	58	47	10	25	5	ND
562910	562905-562909;562911-562913	4	(A)1-9	+	gbs0540	A 4	TGATATAAT	7	ATAGCA	17	aaattgatacaaaatgaatagcgatataaaatagcataatcgctattttttgatataataT	29	307	66	49	69	218	63	84	90
564727		6		+	gbs0542	A	TGGTATAAT	12	TAGGTA	18	ttatcgagctatttgtagagcaaataggtattttttaagtttttttggtataatgaagttA	25	533	38	153	123	90	114	32	92
570187		7	A(T)1-2	+	gbs0548	A	TGTTATAAT	12	TTGATA	14	aagctaacattgttaggagaaattaatgttgatacacttaaattttgttataataagggtA	33	885	52	98	408	410	140	110	303
572517	572516	5		+	gbs0551	G	AGATATCAT	13	TTGACC	17	aagccctaaaatgacgttaaatacttgaccttaagcctttttttagatatcatataatctG	51	12635	1370	10299	5245	9451	11456	1661	1587
573009	573005;573006;573008	4	(A)1	+	gbs0552	A	TGTTATAAT	13	TTGAAT	17	tttcaaatgtgttagagcatacccttgaattatcttaactgtgatgttataattcctaaaA	31	47	27	12	45	26	9	15	34
574238	574236-574237;574239	3	(A)1-2	-	gbs0553	A	TGATAAAAT	9	TTGCAG	17	aaattttattaccattatcattattttcttgcagctctattaatcaagtgataaaatagtA	25	1581	9	101	83	331	76	4	ND
578948		6		-	gbs0557	G	TAGTAAGAT	13	ATGACA	17	actcacgaaagataatagccattcatgacaaaccctttattttttagtaagatataaggtG	38	577	1747	1618	1313	1544	2594	9775	18526
580297		8		-	gbs0558	A	TGCTATAAT	12	CTGACT	17	ttttatccttctattctaccaatttctgactcaagtttcaatttttgctataatatatatA	0	185	25	117	61	58	44	34	16
580352		4		+	gbs0559	A	TGGTAGAAT	12	TTGAAA	17	attcatatatatattatagcaaaaattgaaacttgagtcagaaattggtagaatagaaggA	21	1690	36	197	444	898	202	22	10
580962	580960	8	(AT)1	+	cis gbs0560	A	TGTTACAAT	13	TTGAAA	17	attagtgatagcaaggataattaattgaaaaatggatttttttctgttacaatgattaacA	141	2179	512	852	765	1075	1064	885	2184
584692		2		-	gbs0561	A	TGGTACAAT	12	TTAACT	18	aaaactatttcaaaaatttactgtttaactctttgaactacaatatggtacaatacccttA	0	12	ND	ND	ND	6	ND	ND	11
584775		3		+	gbs0562	G	TTCTATAAT	12	TTGAAA	17	gttcaaagagttaaacagtaaatttttgaaatagttttagagtcattctataatagatatG	69	56	ND	12	35	14	4	4	ND
585736		5		-	as gbs0562	A	TTGTATCAT	13	TGTAAA	17	atcaattgggcttccaatttaaactgtaaaattgctgttgcttgttgtatcatatttaacA	-	6	17	19	17	25	22	27	132
586496		5		+	int gbs0562	A	TGGTAAGAT	12	TGAGCA	18	tacgccagtcaaagaaaaaaatggtgagcaaccgataaaagcaaatggtaagatgttagtA	-	15	6	7	11	19	4	11	16
586572		3		+	int gbs0562	G	ATTTATAAT	12	TTTAGC	16	gccaaaggttatcagaaaaatacaggtttagctggctacactttgatttataatagctatG	-	10	16	9	5	14	4	17	6
586865		7		+	gbs0563	A	ACTTAAAAT	12	TTGTCT	17	ggatttaatttttcagtttcttaccttgtctcttttattaaattgacttaaaataatattA	0	2805	152	1192	206	252	298	67	194
587728		3		+	int gbs0563	A	TGGTATGAT	12	TGGACA	18	aataccatttttgagtttatcaaatggacaatttaaagaaaaatttggtatgattgctggA	-	68	ND	ND	14	7	7	ND	ND
588012		2	(C)1-3	+	gbs0564,p2	A/C4	TGGTATTTT	11	ATGGCA	18	aagagttggaattaatccgtcataaatggcaattttaagccttttatggtatttttaagaA	131	46	5	ND	5	14	ND	ND	ND
588033	588032	6		+	gbs0564, p1	G	TGATAAAAT	12	ATGGTA	17	ataaatggcaattttaagccttttatggtatttttaagaaccttatgataaaataaaacaG	110	4506	869	1054	639	1454	660	1234	3127
592175		8		-	gbs0568	A	TGGTACACT	12	TTAACA	17	ccatttattttccgccactctttttttaacaaagtcttgattttttggtacactatcattA	0	1674	126	322	279	626	486	205	115
592310	592314	8		+	gbs0569	A	GTGTATCAT	12	TTGACA	17	aaatatgggatctcacagcaatttcttgacaccgttttcataaaggtgtatcataaaagtA	96	45149	6425	32310	15421	12515	12820	9541	1832
593317		4		+	gbs0570*	A	TGCTATAAT	12	TTGTTT	16	tggcatctttgaggtatagtcatgttttgttttatagatatagcgtgctataatagacttA	3	18	16	7	11	21	10	3	ND
595793	595797	5		+	gbs0571	G	TGATATAAT	12	TTGACT	19	ctaaggaaaaaattaacaaggtcttgactgaaatggctaaatttttgatataatggtaaaG	78	185	78	61	308	323	158	76	100
600214	600216;600218	7		-	cis gbs0574	G	TATTATAAT	13	TTTACA	17	actgttaaatggtcagtttgaatctttacaagttagtgctttcatattataataaaacacG	206	357	563	3157	983	2369	3021	663	479
600681	600682	8	(A)	-	gbs0575	A 4	TGGTAAACT	11	TTGTCG	18	gaaactcattctaaatagtaaaatcttgtcggaatgctcccaaatttggtaaactagaccC	14	51	100	64	26	33	19	68	97
600793	600789-600792;600794	4	(A)1-5	+	gbs0576	A 4	TGGTATAAT	10			atgagtttcttttcctctgaagtaaaatcctaattgctagccatttgtggtataatggcaT	28	471	51	447	164	126	212	423	382
605097		3		+	gbs0580	G	TGCTATACT	12	TTGCAA	16	aaaacgcttgcataagtatataaaacttgcaaaaaaaaaatatcgtgctatactttactaG	47	53	15	19	5	38	6	13	39
607087	607084;607088	8		-	gbs0581	G	TGATAGAAT	12	TTGTCA	17	aattttactttttttatcaaaacacttgtcaagactattcttatttgatagaatagagtgG	50	2564	1442	511	1032	6986	786	1575	3852
608134		6		-	gbs0582	A	AGCTATAAT	12	TTTCCT	17	acattgtgaccgctatcttaatttctttcctcaataaaagatttaagctataatatagtcA	53	247	10	138	30	28	18	18	82
608321		vis		+	gbs0583	A	TGTTAATAT	11	TTGCTT	16	tttttataataatattttgtaaatgtattgctttttagctaacttttgttaatatagtaaA	26	ND	ND	ND	ND	ND	ND	ND	ND
609407		8		+	gbs0584	A	TGATAGAAT	12	TTCACG	17	actatgacagctatctaaaataaccttcacgattctttaaaaatatgatagaatagtggtA	21	20068	294	471	967	3320	1380	426	347
609802		3		+	int gbs0584(end)	A	TGTTAAAGT	12	AGCACA	18	cgaggctcaattcgcattaacaggagcacaaaaaggtgctgattgtgttaaagttgatttA	-	18	ND	ND	8	16	ND	ND	ND
611915	611913-611914;611916-611918	8		+	cis gbs0587	A	TGGTAGAAT	12	TTTACA	17	accttgttcttctagataaaatagctttacaagtaggttaaaatttggtagaattgtgagA	77	2115	3191	3567	4348	6881	3755	2321	6024
613508		3		+	int gbs0589	G	CGGTATACT	12	TTCTCC	15	tggtatgatatctcaagtcgctctgttctccaaaagtggataaaacggtatactagtggtG	-	10	51	114	41	47	25	68	144
615276		1#		+	IG	A	ATGTAATCT	13	TAAACG	16	ataatatggaaaaaattttatttcataaacgtttcataaaaggtatgtaatctagtatttA	-	21	ND	ND	5	ND	ND	ND	ND
618095		1#		+	int gbs0596	T	TGATATAAT	12	GTCGCA	17	ctcctatgtaaaaagaataaacagcgtcgcagacctagttgatcatgatataattgaaacT	-	23	ND	ND	3	4	ND	3	13
619220		6	(AT)1	+	gbs0597	A	CTGTATAAT	13	TATAAA	17	tatatcaccgaatgttttttgacttataaaaatcaaataatatactgtataatattatgtA	22	67	24	257	193	61	75	129	58
621156		2		+	int gbs0598	A	AAGTATAAT	13	TAGTAA	17	aatagtaatggattaggattaaatatagtaaagaatatacttaataagtataatataaagA	-	10	ND	ND	6	4	ND	ND	ND
622066	622064-622065;622067-622070	5	(A)1-6	+	gbs0600	A	TGTTATGAT	10	TTGCTA	17	cctgacactagcgactcttgtttttatttgctaaagaaagatatagatgttatgattaatA	22	12797	1803	4833	10238	4419	1098	2865	1295
622777		5		+	IG, sRNA	A	TTGTATACT	12			aacaaaacttaaataatcttatttaagttttgtttaaggtgaactttgtatactttaaatA	-	9281	5	265	770	127	507	ND	ND
622922	622921	5		+	gbs0601	A	TGTTATAAT	13	AAGTCA	16	ttgcattttttattgcaaaaaatataagtcagattctgaaaaaatgttataataattaccA	21	385	32	18	192	373	63	14	15
624267	624265	8		+	gbs0602	A	TGATATAAT	13	TATAAA	17	gagttaattaagtaaggtggtagctataaaaaatcgtaataatatgatataataaagggtA	0	2886	31	150	255	358	148	18	48
626828		8		+	gbs0604	G	TGCTATAAT	12	TTGAAA	16	cttagatatctagtccaaagatagctttgaaaaacagttcaagtatgctataatcttaacG	46	384	211	30	117	145	116	220	350
628670	628665-628669;628671	4	(A)1-5	+	gbs0605	A	AGGTACAAT	9	ATGAAA	16	tagtactcttctttttttaattgctatctatgaaaggtgctaattttaaggtacaatagtA	22	253	29	40	364	454	193	5	ND
630327		5		-	gbs0607	A	GGTTATAAT	12	GTGCTA	17	tcactaattcttttcaagtttacctgtgctaatgcaacccatttaggttataataaaattA	20	96	5	54	30	41	17	4	ND
630471		5		+	gbs0608	G	TGATATTAT	12	TTGTTA	17	taaagcggtttcactgggtttttccttgttattaactaaagattatgatattatgaatatG	34	1829	1490	8929	18105	9118	4411	305	319
633190	633187-633189;633191	4	(A)1-5	+	gbs0610	A 4	TGATACAAT	11	TTCAAA	18	gaggagctatagtataaataaaaaattcaaaatatagcatatattatgatacaataatagC	23	315	6	16	80	48	17	4	ND
636458		4		+	gbs0613	G	TGATATAAT	11	TTAACA	13	caaaaagatcctaaagaaaatgggactgcgttaacatttttaattatgatataatagagtG	74	110	9	4	104	147	21	0	ND
638299	638298	4		+	gbs0615	A	TGATAAACT	12	CTTTCA	18	aaaaaataaccatatatgatatcgctttcattcttatgttttttgtgataaactaattaaA	35	131	8	65	184	106	34	11	ND
640559		2		-	gbs0618*	A	TGATAGTAT	12	TTAAGA	16	aatcacattcgataagatttataactttaagattttatataaaggtgatagtatattggtA	55	63	ND	ND	ND	4	5	ND	ND
644891		5		-	gbs0627	G	TAGTATAAT	12	TTTATT	17	aagttatatttttaacaaaatcacctttatttgtcatataaatagtagtataataatggtG	140	229	6	142	121	77	20	4	ND
648027		3		-	as gbs0630	A	TGCTATACT	12	TCGCCA	17	gtaggggtctttaagcgctgaatattcgccattagttttggcacctgctatactggcgttA	-	22	ND	ND	10	9	6	ND	ND
650529		2		+	int gbs0632	A	GTGTATCAT	12	TGGTAA	17	gtatcaaagggagttgccgatcaaaatggtaaagcgctgaatgatagtgtatcatgggatA	-	23	ND	ND	5	ND	9	ND	ND
654797		3		+	gbs0638	A	TGATAAGAT	12	TTTGCA	18	gtatttgtccattttatcgaaaagtttgcatattatcattatgtttgataagatgcaaatA	290	132	ND	7	13	11	ND	ND	ND
656928		3		+	gbs0640	G	TGTTATGAT	12	TTGAAA	16	tttttgctagaatatataaaatgtctttgaaataatttagccctgtgttatgatattaagG	10	41	4	ND	52	44	4	ND	ND
658206		3		+	gbs0641	G	TGCTATAAT	14	TTTGCA	18	ggtaacaccatctaagaaaacgtttgcattgaatttttaattgtgctataataaatagctG	83	74	ND	ND	44	23	ND	ND	ND
661228		3		+	gbs0644	A	TGTTACTAT	12	TTGACA	17	aaagcagatgtcatttatgaaagtgttgacaaagatgaaatactttgttactattttaacA	286	ND	ND	432	353	25	ND	11	ND
675633		5		+	int gbs0659(end)	A	TGTTATTAT	12	TGCGCA	18	tattacgatgcgtcttaaagattttgcgcataaagaaaaacgatgtgttattatggtgacA	-	ND	16	8	8	23	23	8	8
677267		7		-	gbs0660	A	TGCTATGAT	12	CTAACT	17	tgcaaataatagctttgttcatcccctaacttaaatcaaaatttatgctatgatagtggtA	15	58	736	1387	476	675	1437	2620	3832
677431		7		+	gbs0661	G	GCATATGAT	12	TTGACA	17	aattaagataagattaaataaatgattgacatgcttaaataataggcatatgatatggttG	82	62	ND	94	102	84	26	39	23
678141		7		-	as gbs0661	A	CGGTACAAT	12	TGGAAC	19	ttagcttctaggtgcattgcaaatggaactaaatcagtatcattacggtacaatggagttA	-	9	28	26	9	15	17	24	39
679087		4		-	gbs0662	G	TGATAAAAT	13	TTTACC	20	taaattaataagtaaacttattttacctcttattaaaaattttctgataaaataggctttG	73	184	ND	ND	11	6	18	ND	ND
679197	679195	4	(A)1	+	gbs0663, p1	A	TGTTAGACT	13			ttattaatttagaattattctaaagagcttttttttgatttttatgttagacttaattatA	34	748	19	31	117	94	16	ND	ND
679206	679205	3	(A)1-2	+	gbs0663, p2	A	AATTATAAT	12	TTGATT	17	tagaattattctaaagagcttttttttgatttttatgttagacttaattataatgattatA	25	362	11	64	39	44	13	ND	ND
680786		4		+	gbs0665	G	TGCTACTAT	12	TTGAGT	17	ttttgatcgaaaattgactaagttattgagtcgattacgtttaaatgctactatttaataG	35	86	53	36	52	49	41	61	111
682580		8		-	gbs0666	A	TGCTATACT	12	AGGTCA	17	aatattattgtggaaataatcataaaggtcagattgatagacttgtgctatactattactA	20	456	47	269	127	265	106	68	44
682709		7		+	gbs0667	A	TGATATAGT	12	TTTCCT	17	ctatacttatataattttttccaattttccttttgcaaatagctatgatatagttaatatA	44	71	101	309	21	310	60	75	702
682803		1		+	int gbs0667	A	GTTTATAAT	12	TCGAAA	19	gaggcatcttatgtcggatgttgtcgaaaaacaaacagctaaatcgtttataatgaacgtA	-	21	ND	ND	ND	5	ND	ND	ND
686885		3		+	int gbs0670	A	TGCTATAAT	12	TTGTCA	20	taagatggcaagacaatttatattgtcacagcaaattagtccagctgctataattaaaaaA	-	25	9	19	15	20	9	ND	ND
687416		1		+	int gbs0670	G	TGTTAAAAT	13	TGGAAT	18	tattgcctttactcaaagggaaatggaatatactaatcagtatatgttaaaatcatatttG	-	39	3	ND	ND	ND	ND	4	ND
689486		5		+	gbs0672	A	GTGTAAAAT	12	TTACCA	17	aaaaacgctggatgactattcctcattaccataataaaaaaaatagtgtaaaataggggtA	24	602	58	94	203	303	113	30	21
690268	690267	3	(A)1	+	gbs0673	A	TTATATAAT	12	TTGACA	17	aatagctatttttttagtattcttcttgacaattcatcagacgacttatataatatagatA	30	9	82	158	23	36	39	12	10
696186		7		+	int gbs0679	A	GGTTATAAT	12	ATGAGT	20	tcattgaataaaacacttttagatgagttattgagaggagagttaggttataatggagctA	-	62	360	122	47	119	206	244	1181
698324		8		-	gbs0679	A	TGGAAAAAT	13	TTGATT	17	aaactttcaaaatactaactaaacttgattttttcctatttttttggaaaaataataggcA	51	1025	113	420	138	141	110	158	247
698444		4		+	gbs0680	G	TGATAAAAT	12	TTGAAA	17	tttcataaaaaagctttataaaagcttgaaagtgtttccaaaaggtgataaaatatcagtG	39	747	1221	4214	4282	2562	1702	711	287
699530		7		+	gbs0681	A	TGGTAGAAT	12	ATGTTA	15	ggcacaacaaataattagtgttagagtatgttatttgaaaaatagtggtagaatggtagtA	89	90	13	48	65	74	148	37	115
701130	701129	8		+	gbs0682	A	AGATATAAT	13	GTGAAA	17	agaggaagctaactgataaatcaggtgaaaaaaaaggtaaaatgagatataataagacctA	0	2368	697	994	442	1224	1070	661	1061
703523	703521	5		+	cis gbs0684	G	TGTTATAAT	13	TTGAAA	16	gagacgaataaaattagtaaatgtcttgaaattataaaaaatattgttataataaaaaatG	398	1171	2778	3584	1585	2467	3624	3472	15608
703807		3		+	gbs0684, p2	C	TGTTATACT	12	GAGGCA	17	ttataaaagaaatggttgcataaaagaggcagattgctttactaatgttatacttattatC	114	293	8	24	19	45	10	9	13
706038		2		+	gbs0685	G	TGGTATAAT	12	TTCACA	17	tatagataaataatctcatataacattcacaaaattagatttttttggtataattaatatG	48	160	30	673	3577	83	21	22	ND
706869	706868	2	(A)1	+	gbs0686	A	TGCTATAAT	10	TTGGTT	18	gagccattttttagtgaagatatttcttggttttaagctttcctttttgctataataagtA	19	50	ND	ND	5	8	6	ND	ND
708051		1#		+	gbs0687	G	TGTTAAAAT	12	TTGAAA	17	tgtttttataaacgagtggtcaaaattgaaaaagtgtctagcttatgttaaaatatagttG	23	15947	22	812	369	163	495	10	ND
710078		1#		-	int gbs0690	C	ATTTAAGCT	14	TTAAAA	17	tatcatgggaaaaagatggtagtttaaaacacatttatcaaaaatttaagcttaaacccgC	-	ND	ND	ND	13	2	ND	ND	ND
711671		4	(AAT)1	-	gbs0691	A	TGATACACT	13	TTGACA	17	ctactctttaatattctgaatttattgacaagctcacaaacaggtgatacacttatctatA	45	418	13	16	80	25	17	15	19
726095		2		+	gbs0715	A	TCTTAGACT	12	CTGCAA	17	aaaattcctatgacttgtccccttactgcaagaaaagtgattatctcttagactaaaattA	27	6	ND	6	18	26	ND	9	ND
728078		6		-	as gbs0716	G	TGGTAAAAT	12	TTGACA	18	gcatgtttttcctaaatgctttatttgacatatttccatcatcagtggtaaaatgtaagcG	-	355	29953	4873	5006	3964	6907	8933	15152
731286		3		+	gbs0717	A	CCTTAGACT	12	CTGCAA	17	gtttttcctgtgacttgtccgcttactgcaagaaaactcattatcccttagactaaaaccA	25	ND	16	11	ND	ND	ND	47	44
746659		7		+	gbs0727	A	TGATATACT	12	TTGAAA	13	gttatacaataacatgtataaagcattgcttgaaaacgagttttctgatatactaaaatcA	24	1458	257	572	613	1187	624	111	34
747258		3		+	gbs0728	A	CCTTATGAT	12	TGCAGA	17	tgctttcctgcgacttgtccgcttactgcagagaatttgattatcccttatgatgaaggtA	27	19	ND	6	6	5	ND	9	ND
749972		2	(AAT)1	-	IG, sRNA	A	TTTTATCAT	13	TTGACT	17	gacaccatatttttcatccatctcattgactcctttcattggtacttttatcataagagaA	-	ND	6	ND	ND	6	ND	4	ND
755236		4		+	gbs0736	A	AGATAAAAT	12	TTGACA	17	tatataacaatttgtgcatttttgtttgacaaagataggtgtattagataaaatagagttA	53	75	15	42	227	230	63	4	ND
756063		1#		+	int gbs0736(end)	G	TGATAATAT	13			gaacacatgacagaaaaacagaagcaagatcatcagaaattttatgataatatagaatatG	-	25	9	ND	4	4	ND	ND	13
756277		2		+	int gbs0737(end)	A	TGATAAATT	12	TCCACC	16	caaaaagggacggtatccattttcgctccaccaagatgtgcgttatgataaattagaagcA	-	13	ND	ND	ND	7	ND	ND	ND
757201		2		+	gbs0740	G	CTTTAAAAT	13	TTGAAA	17	tttggtgccaaaatcaaaagaaatttgaaaagctatcaatgaatctttaaaatagttctcG	27	21	ND	ND	10	7	ND	ND	ND
758672		2		+	IG, sRNA	A	TGTTATAAT	12	TTGCGC	17	tgtgctgtttttctatataaaacacttgcgccgtaagttcttgtatgttataatctaactA	-	8	ND	6	12	3	11	3	ND
758755		2		-	IG, sRNA	A	CTGTATCAT	11	TTGACA	17	gactgaacaattttcttgctcagcccttgacagtgatacggttatcctgtatcataaattA	-	9	ND	ND	ND	ND	16	ND	10
758871		3		-	IG, sRNA	G	TGGTAGAAT	12	TTTCAA	17	acagatttcctagttaattggaaactttcaatacatcctagtatgtggtagaattttttaG	-	8	ND	ND	ND	3	ND	7	27
758945	758942	5	(AAT)1	+	gbs0741	A	TGTTATAAT	13	TTTCCA	18	cacatactaggatgtattgaaagtttccaattaactaggaaatctgttataattagtgatA	99	280	113	165	147	221	95	103	106
762416	762412-762413	5	G(T)2-6	+	gbs0745	G	TGGTATAAT	13	TTGATT	15	gaagataggtttaacttccaaaatgtttgattatttgtcaactgtggtataatggtatttG	40	128	93	45	78	84	95	79	26
766755		8		+	gbs0747	G	TGTTACAAT	13	TGGATT	18	agaaggggatcccttctgttttttggattttcagccttattttatgttacaatagtaaatG	25	115	104	105	108	164	54	75	95
771922	771919;771925	8	(ATT)1	-	gbs0752	A	TAGTATAAT	11	TTAAAA	14	atcatttccaatcgatttgtttttttatgttaaaaataagctaatatagtataataggttA	26	445	58	98	180	499	63	49	55
772007		5		+	gbs0753	A	TGATAAAAT	12	TTGGAA	17	tttttaacataaaaaaacaaatcgattggaaatgatactatatagtgataaaatgttattA	22	27	47	84	11	12	9	5	47
773174		4		+	gbs0754	G	TGCTATAAT	12			gctatcttgaaatcgctttttaaaactcttcgtaagtcaaaaatatgctataataaaagcG	3	1317	17	65	48	91	106	23	24
775814	775812	4		+	gbs0756	A	AGTTATAAT	12	TTTAAT	17	tttttaaaatcagtcgtaaggcctatttaattttactatcaaagtagttataattaaaatA	27	39589	5251	1463	6682	6239	4423	7941	1729
776241		7		+	gbs0757	G	TGATATAAT	12	CTTACT	17	tttttttcagaaaaacgcgttagcgcttacttttagtaaaaagtatgatataatgtgggtG	91	9195	198	919	508	305	315	168	63
779208	779206	8		-	gbs0761	G	TGATATGAT	12	GTGACA	17	tttaactcatagtatcaaaaaactagtgacaaactctattatttgtgatatgatatgctaG	18	372	471	111	183	610	440	39	252
779530	779527	8		+	gbs0762	A	TGTTATAAT	13	TTAAAA	15	ttatttattcttgtcaagaaatatgcttaaaaatgctgaaagtttgttataatactaattA	0	1743	103	110	381	663	256	215	156
781938		8		+	gbs0764	A	TGTTAAAAT	12	TGGTCA	17	tttataactattttgtcattttacatggtcaatattactaaaaattgttaaaatagaagaA	61	787	134	146	617	1150	160	702	371
782320	782317-782319;782321	5	(A)1-5	+	gbs0765	A 4	AATTATAAT	11	TAGAAT	17	ttcagtaaacatattgattaaaaaaatagaatttttaaactaaaagaattataatggaggT	15	185	7	325	92	27	22	ND	ND
784600	784599	4		-	gbs0766	G	TGTTATAAT	11	TTGTTT	17	gattattaagtagcgttaatttttaattgtttttctattttctatttgttataatggcttG	26	9	ND	10	25	19	25	ND	ND
784989	784986-784988;784990	7	(A)1-4	+	cis gbs0767	A 4	TAGTAAAAT	12	TTGACA	17	tataataaaaaacacattatttttattgacaaataaaaatgagtttagtaaaataactgtC	314	8527	5079	1504	12910	16776	2168	3563	3287
790325	790326	8		-	gbs0771	A	TGGTACAAT	12	ATGAAT	17	acaccagaaactcataaaataaattatgaattatcagtgtttttgtggtacaataggatgA	21	1563	31	22	39	178	35	21	27
790453		4		+	gbs0772	G	AGGTATAAT	14	TTGAAA	17	atttttaatagacttttcaccatttgaaaataagggtagaaaaaggtataattaacaattG	26	210	10	ND	10	37	41	7	13
790936	790937	4		+	int gbs0772	A	TGTTATAGT	11	ATGACT	19	aaaaagttaaaaaattgggactttatgactatgttgatccaaaacgtgttatagttagtcA	-	38	5	7	13	15	18	ND	ND
792195		1#		-	int gbs0774	C	CGATACTAT	8			caaataatccaattggaattcgccaaaaacataattaccctatttttatcgatactatcgC	-	ND	ND	2	16	4	ND	ND	ND
792581		4		-	gbs0774	G	TGTTATAAT	12	TTTACT	18	cttatttctaagagtcagtagaaatttactataatcatctttaaatgttataataaatatG	28	163	6	165	69	27	11	8	19
792826	792827	7		+	gbs0775	A	TTCTATACT	12	TTGACA	17	cgtggtcaggtattaaacgattactttgacaaggcatataaaaatttctatactaaatttA	22	409	658	285	159	369	106	994	2537
794347		3		-	gbs0776	A	AGTTACAAT	12	TTGATT	17	aagaacgtaaataagcctgtaaactttgattttttaaaccttttaagttacaatatcaatA	1	117	ND	ND	ND	5	21	ND	ND
794503	794501	5		+	gbs0777	A	AGGTATAAT	13	TTAAGC	19	gaaattgtaataaaaaagacttttaagcggcagtcatagttttgaggtataattaaagatA	0	340	ND	17	11	59	10	ND	ND
794817	794818	7		+	int gbs0777(end)	G	TGGTAAAAT	12	CTGACA	17	cttgtggaaatttctgatatatccgctgacaaaagctgtatgttttggtaaaataacggaG	-	26	175	78	36	79	113	55	385
797313		8		-	gbs0779	A	TGATATACT	12	TTTTCT	16	tttacttatttatgacagtaatcagtttttcttgttcgacttttttgatatactgaggatA	55	279	19	44	39	37	31	25	21
797442		3		+	gbs0780	G	TGGTATCAT	12	TTTACT	16	aattctatctaaaaatcctagaatggtttactttttactttaaaatggtatcatagtagtG	25	123	50	89	119	221	42	19	24
800332	800330	2		+	gbs0781	G	TGATATAAT	13	TTTACT	16	agggaggatcattgctattctcccttttactttacttcgaaagatgatataatgcataatG	36	83	ND	ND	7	20	6	ND	ND
801922	801918-801921;801923-24	2	(A)1-7	+	gbs0782	G	TGTTAAAAT	12	TTGCTT	16	gaaataagcaaaaaagcataaaatacttgcttttttagaggattttgttaaaatagataaG	66	15457	11437	9563	23194	55677	7611	9340	15277
802055		2		+	int gbs0782	A					aagaaaaatacgatcgtagtaaaccacacgttaacattggtacaatcggacacgttgaccA	-	15	20	36	2	13	6	11	15
802558		2		+	int gbs0782	A					cttccagttatccaaggttcagctcttaaagcacttgaaggcgacgaaaaatacgaagacA	-	6	28	212	8	34	28	22	34
803168		4		+	int gbs0782	C	AGGTATCGT	8	TGGACG	15	aacaaggtactactttctcaatccgtgaaggtggacgtactgttggttcaggtatcgtttC	-	10	ND	19	2	1	53	18	19
803337		4		+	gbs0783	G	TGGTATGAT	12	TTTTAA	17	aagcgttttactagactcgtgaaacttttaattaactataatttatggtatgatagattaG	28	866	730	1019	678	517	479	287	216
804259	804258	5		+	gbs0784	G	TTGTAGAAT	13	TAGATT	17	tgattattgaactagtaatcagactagatttttatggctattttttgtagaatagttaaaG	41	391	94	161	455	1142	117	248	123
804853		2		+	int gbs0784	C					ataaaattgctcctgctcttaaagatggtaaaaatgtgtttgttggtgcacacggtaactC	-	ND	ND	5	ND	7	ND	41	31
805098	805097	3		+	gbs0785	A	TGATACAAT	13	CTGTAA	16	ttattatttataacattttgagtgtctgtaaaaaaccatttttatgatacaatagtagtcA	26	64	5	6	20	21	32	4	ND
807884		6		+	gbs0787	G	TGGTATTAT	12	TTGAAA	17	atactaactttaagtggattgatttttgaaagttaggttaaaatatggtattattaaaagG	34	195	21	12	46	91	27	37	113
809042		7		+	gbs0788	G	TGTTATAAT	12	ATGATA	16	tttcttagttgagctttttcaaatctatgatatgttatgaaagtgtgttataatttaggaG	69	595	59	96	245	348	67	51	126
810614		3		+	gbs0789	A	TGATAATCT	13	GTGATA	15	aaatagatatgctaagcagaaaactggtgatatattcagttttttgataatctgtttattA	51	14307	3	20	41	236	23	ND	ND
811981		1#		+	gbs0790	C	TGATATACT	12	TTGTCT	17	agagttttttctttgaaaaatagttttgtcttatagcaaataatttgatatactaagtatC	33	134	7	44	147	82	14	7	ND
814520	814516-814520;814521-814522	8	(AT)1	+	gbs0792	G	CGCTATAAT	12	TTGAAG	17	ttctttcttcggaaatagattgaacttgaagaatgttgttaaattcgctataataataaaG	74	2022	865	270	330	791	253	627	1826
815593		3		+	int gbs0792	G	TGCTAAGCT	13	TTGACA	17	tttgagcgcggtatgggagttaatttgacacgtactggtaaaggtgctaagctctccaatG	-	12	20	ND	ND	ND	5	ND	32
816197	816195;816198	6		+	gbs0793	A	GACTAAAAT	12	GTGACT	17	aaaatttaaagtcactcaaatttgagtgactttttaagttttttagactaaaatagttatA	27	132	608	289	314	448	297	807	1100
818879		4		+	int gbs0796	A	TGATAAAAT	12	GTGAAG	16	ccgttttgcaggtgccttggtagctcgtgaagataataaaaatagtgataaaataaaagtA	-	11	17	25	ND	10	22	3	ND
819125		5		+	gbs0797	G	TGTTACACT	12	TTTATA	21	tatttattagattgaccttattttatatctttttacttttaattgtgttacactaagtagG	70	69	2	5	248	138	30	2	15
821989		4		-	gbs0799	A	TGCTATAAT	12	GTGCTA	17	atcaacctccacactttcaaaactagtgctaggaagctgtaattttgctataataagcctA	0	100	6	11	15	27	7	ND	ND
822099	822095;822098	7	(ACTT)1	+	gbs0800	A	TGATAAAAT	13	TTTCTA	17	tggaggttgattttaagataattctttctaaaaaaaaggaagcatgataaaatagaagttA	25	413	104	31	41	210	59	41	197
825943		vis		+	gbs0803	A	ATTTATACT	12	TTGACA	19	gcaagaattcagtaattttaagcttgacatggaacgggttccagcatttatactgatttcA	21	ND	ND	14	ND	ND	ND	ND	ND
826326	826325	7		+	int gbs0803	A	TGATAAAAT	12	TTAATA	13	tcctcaagttagtttatcttattacgatcttaataactggtattgtgataaaatagatgaA	-	74	65	65	30	65	18	80	182
828821		4		-	gbs0805	A	TTATAGAAT	13	TTGTTT	17	ttgaaattttatagcattattttcttgttttcgtatctactttattatagaataacaactA	42	114	5	ND	ND	5	11	ND	19
828940	828939	4		+	gbs0806	G	TGCTAAAAT	12			aacctattataattttttgctgatagtacgtattaacctttaatttgctaaaatagaagaG	15	414	16	32	89	78	31	5	ND
829735	829731;829733;829737	8	(AT)1	+	gbs0807	A	TGGTATAAT	11	TTGACA	21	gatgaatgattttaagtattatttgacaccttgaaaagtttccttatggtataataaggaA	2	182	40	42	79	163	71	21	26
830827	830824;830828	7		+	gbs0808	A	CTATAGAAT	12	TTGAAA	17	agccctaattaaagaaacaaaagagttgaaagctgttccaaattcctatagaataagggtA	27	1695	3088	3134	580	1187	1271	863	2627
831637		2		+	cis gbs0809	G	TGATAAAAT	12	TTGACA	17	aagcgaataagtttattgaaagcgcttgacaagattagtaagaaatgataaaattaagacG	163	14	5	16	14	2	21	5	ND
834411		6		+	int gbs0810(end)	A	GGGTATTCT	12	TTGATT	17	ggacagttacttttgcgaatggatattgattttattagttcaaaggggtattctcttattA	-	577	304	399	458	530	240	101	348
837142		2		-	gbs0812	A	TTTTATGAT	13	TACAGA	17	aataacaaaaaatatagactacagaacaaatgttagcgtttttatgatatgatatttgttA	23	89	ND	5	21	20	ND	ND	ND
837224		1#		+	gbs0813	G	TGTTACTAT	12			acgctaacatttgttctgtagtctatattttttgttatttgattttgttactataattgaG	62	ND	ND	ND	7	13	ND	ND	ND
838606		6		+	int gbs0814	A	AGTTACAAT	13	TTGATT	17	attcttggagcattagttggtggtttgattggtggcggtgatttagttacaattgtcaatA	-	14	328	21	20	38	10	174	384
839796	839795;839798	5		+	gbs0815	G	TACTATAAT	12	TTGATT	17	tatcactgtttgaatagaattctcattgattttttctaattttcttactataataaattaG	14	70	17	19	80	45	19	6	31
841366		4		-	gbs0816	A	TGCTACAAT	12	TTGACA	22	tttatcattttttaacacggttgacatactataacgcctccaaaatgctacaatatgataA	0	169	ND	ND	15	43	10	ND	ND
842505		4		-	gbs0817	G	TGATATAAT	12	GGGTCA	16	aatcattctaaataaaaagattagttgggtcatttttaccgaacgtgatataatagaaaaG	24	232	18	29	37	146	34	ND	ND
842613	842612	5		+	gbs0818	A	TGATATAAT	13	TTGTAA	17	atttagaatgattataaaaaataattgtaatcattataaataagtgatataataattgtcA	21	1477	570	4419	25834	1776	1056	35	16
843431		6		+	gbs0819	A	CCATATAAT	12	TTGACA	17	ttataacgaaattaagaagtttttattgacaaaaattggtatataccatataatataatcA	34	1461	3166	1189	1633	3128	4963	431	1535
845221		4		-	gbs0820	A	CTTTATACT	13	TTGCTA	17	tttaccatactgtaagttaaacatttgctaattccttttaaaatctttatactactaattA	27	189	203	330	130	117	127	66	95
845290		6		+	gbs0821	A	TGGTAAACT	12	TTAGCA	21	gtataaagattttaaaaggaattagcaaatgtttaacttacagtatggtaaactaagggtA	0	144	22	ND	15	19	5	5	24
846059		2		+	gbs0822	G	TCATATACT	13	TTGACC	17	atttagattagtgaaacgactcacttgaccttgcttagtattcttcatatacttataagtG	23	427	ND	ND	ND	4	ND	ND	ND
848224	848223	5		+	gbs0824	A	TGATAAAAT	13	TTTATC	16	aataagaataacttggaccaaacactttatccccctgtattttatgataaaatagtcactA	24	385	297	712	777	1523	516	1296	342
850915		1		+	gbs0826	G	TGCTATAAT	12	TTCTCA	18	atttcactcgtttggattaaattattctcagagctagacattttttgctataataaaaaaG	33	200	ND	ND	ND	ND	ND	5	ND
851689		6		+	gbs0827	G	TGATATAAT	12	AAGGCA	17	gcagagcatattgtactagaagattaaggcatttttaagaaattatgatataataatggaG	27	275	11	112	509	146	57	35	79
852682		7		+	cis gbs0828	A	CTGTATAAT	13	TTGACC	17	ggttcatcatcacttaaaaaatagttgaccaagtcttaaaaagactgtataattaatactA	205	363	1620	329	1136	203	385	424	1444
855357		2		+	int gbs0829	G	TGGTAAAGT	11	ATGGCA	20	aaaccgcaaaagagatgggagcaatggcactttttggtgagaaatatggtaaagtggttcG	-	65	ND	ND	3	6	ND	3	29
855835		3		+	int gbs0829	T					ctggaaacaaaaagactactctgatgtgcttgttctcgtagcagctattggtgagaaggtT	-	ND	5	ND	8	17	ND	9	15
856865		2		+	gbs0831	A	TGTTAGGAT	12	TTGGTT	17	aagataaccaagttttaactcaaacttggtttttctttagacatatgttaggatgaaagaA	27	347	ND	ND	4	4	ND	ND	ND
857855		5		+	gbs0832	G	TGTTACAAT	12	TTGTCA	17	attattttcattttgacaactatagttgtcaaaatgaaaataatttgttacaatgtatttG	301	417	165	662	528	386	79	344	232
860306	860304-860305;860307	8	(A)1	-	cis gbs0835	G	AGATAGAAT	12	TTGACA	17	ctttttctagttaaatacaaatttcttgacaagcaaaccctttcaagatagaatgttagaG	131	4326	474	330	328	812	1447	223	937
864035		7		-	gbs0838	A	TTATATGCT	12	TTGCTT	17	ttgtgttttgttagaaataaaacacttgctttttccattctttttttatatgctattaccA	23	1123	946	105	326	341	425	150	340
864336	864334	5		+	gbs0839	G	TGTTATACT	14	TTGAAA	17	ttttctgtttgagacatttaatcttgaaaaataaaaagcaatatgttatacttttaacttG	58	1746	390	3025	2019	1352	933	232	118
866520	866517;866519;866521	7		+	gbs0841	A	TGATAGAAT	12	TTGAAA	16	gtttctaagaaaaatatgtcagataattgaaataaatagataaagtgatagaataaacctA	25	11680	1622	2885	2528	5286	1480	4571	5345
868086		1#		+	gbs0842	A	TGATATAAT	10	TATAAA	18	attaaaaataaagaattatataatcttataaagtggttttatttttgtgatataattgtcA	25	8	ND	ND	ND	ND	ND	ND	ND
870508		2		-	gbs0843	G	TGTTATAAT	12			tttaaagtctaaattttattgaaaacgctctaaaaataaaaagcatgttataataacaatG	30	237	16	155	98	87	77	39	34
870597	870595-870596;870598	6		+	gbs0844	A	TAGTACAAT	12	TTTAAA	16	tagagcgttttcaataaaatttagactttaaaaaaaataagtttatagtacaatagatagA	26	315	779	300	472	1348	781	763	852
871339		6		+	gbs0845	A	TGCTATAAT	13	TTTAGT	16	gttttatataggatggttatttagttttagtaactttcaaattatgctataataagtgctA	0	596	15	32	97	142	22	11	ND
873589		5		+	gbs0847	A	TGTTATAAT	12	TTTAAT	17	aggcaactatttttttgataagttttttaattatttagtagattctgttataatggtgatA	0	333	9	24	55	57	136	4	ND
874699		5		-	gbs0848	A	ATTTATACT	12	TAGTCT	17	aataaaaaattatctctattttctttagtcttttttctcgatttatactatactagatttA	0	56	ND	24	42	63	18	ND	ND
874806	874808	5		+	gbs0849	A	TGGTACAAT	12	TTCACA	16	taattttttatttattggtaacttatttcacaaaagatgaaatagtggtacaatagctatA	78	5641	14	90	39	61	35	43	19
876547		2		+	gbs0850	G	TGCTAATAT	14	TTGTCA	17	caaaagttcgtaatttaattaatttgtcatgttactaatcttatgctaatatattatctcG	52	ND	ND	ND	34	ND	ND	8	ND
878685	878683-878684	1#	(A)1-2	+	int gbs0851	A	TGTTAAAAT	11	TTGAAA	16	acgacatcggttaaagctgatgataactttgaaatgccaacgcgttatgttaaaatgagt	-	26	ND	ND	ND	2	ND	ND	ND
879260	879258-879259;879261-879262	8	(A)1-2	+	cis gbs0853	G	TGTTATTAT	12	TTGTCA	17	tagctttctgctcagaatgtaagccttgtcatttcaaaggaactatgttattattcttaaG	254	20173	5375	2553	3184	6785	14198	9854	23237
885687	885684-885686;885690	7		+	gbs0861	G	TGATAATAT	12	TTGAAA	17	ttatatcatcacacaatactggtatttgaaaaagaatttaaactatgataatatagtagaG	32	914	591	239	1225	1232	932	615	1526
886793		1#		+	int gbs0861	A	GTTTATAGT	12	TCTACC	18	ttagcacgtatgggagctaatatttctaccctagggggcaaaatagtttatagtggtcctA	-	33	6	5	6	9	ND	2	ND
887080		8		+	gbs0862	A	TGGTATAAT	12	TAGGTA	17	ttcttgttttagattaagtcacttataggtatttgaaatctcttgtggtataatattatcA	0	241	244	476	269	243	202	118	260
888802		3		+	int gbs0863(end)	A	TGAAATAAT	12	TTGCAA	17	tgttaaacaaatgacactttatttcttgcaacctgttcaaattgatgaaataataatggtA	-	79	8	12	26	13	ND	ND	ND
889031		3		+	int gbs0864	A	TGATATTAT	12	TCCACA	13	ggatagagcaggtgattttttagccagcatccacataggacttcgtgatattatcaaaccA	-	173	97	124	32	39	56	56	58
891187		4		-	gbs0866	A	TGATATAAT	12	ATTACT	15	aaagccaagcttatgggagatttcctcattactttgaagcattcgtgatataataaaaatA	0	91	9	28	12	24	71	3	ND
891275		vis		+	cis gbs0867	G	TGATATACT	12	TTGGCT	16	agtaatgaggaaatctcccataagcttggctttactttttgtttgtgatatacttagtaaG	94	20	9	4	19	8	ND	ND	ND
892018		8		+	gbs0868	A	TGATAAAAT	12	TTTACT	20	ttttatgagaaatgctccaatttttactaatatccttagtctttgtgataaaatagaaatA	0	1376	166	396	190	282	117	103	190
897235	897236	6	(A)1-2	+	int gbs0870	A 4	TGATATAAT	11	TTGCAG	17	taattttcaatattaaaggaaaacgcttgcagaatcctttcataggtgatataataatatC	-	60	8	234	299	58	43	10	ND
903419	903418	4		+	gbs0875	G	GAATAAAAT	12	TTGACA	17	aaacgtaatcaaatgaggaaattcattgacatgcacaagaaataggaataaaataacggaG	29	4466	423	1505	4328	3545	1630	309	81
908075		2		+	int gbs0881	G					gagattaataatgcattgattgtctataaaaatggcgataagtcacaaaaagtagtacttG	-	ND	44	67	22	29	22	271	555
908467		3		+	int gbs0881	T					tgcaggtgttggtaaaaccgttcttattcaagaattaatccacaacatcgcccaagaacaT	-	7	9	20	ND	3	0	8	45
909404		2		+	int gbs0882	T					taatgaggtgatgctatggcacaattgactgttcaagtagtaacaccagatggtattagaT	-	ND	2	ND	ND	3	2	11	26
909831		2		+	gbs0883.1*	A	GTGTATAAT	13	GTGACT	18	agaaaaatggtctaattagttttgtgactaattaggcttttttagtgtataatagaaggcA	0	126	ND	ND	18	6	ND	ND	ND
910103		6		+	gbs0883	A	TGATATAAT	12	AGGAAA	17	atcaatcttttgggctctccaataaaggaaatattagctgaactatgatataatcaacttA	27	528	897	436	276	1428	625	2298	4032
912580	912572;912576;912579	8	(AATT)1-2	+	cis gbs0886	A	TGATAAAAT	13	TTGTTA	17	aaagtaatctttatctaatagtgcttgttaaagactgaaaaatttgataaaatagtctttA	237	10764	30420	10733	44230	26059	36165	22222	19377
912704		2		+	gbs0886,p2	C	GACTATAAT	12	TGGAAT	17	tgcaagctgaatcagtgaaagagggtggaattcactcacaaataggactataattaaggtC	113	ND	ND	ND	2	2	62	10	108
915645		3		+	int gbs0888	G	TGATACAGT	12	TTGAAA	16	ccttcgttcagaatcatcttctcgctttgaaaaaggtatcaattatgatacagtttcagaG	-	ND	9	7	ND	3	ND	14	61
917612		8		-	gbs0889*	A	GTTTATAAT	12	TTCAAG	20	ggggaagatatttagttaaaaattcaagcatttcttattaaaatagtttataatgagcctA	-	342	91	210	125	31	69	8	174
917706	917705	4	(A)1-2	+	gbs0890	A	TGGTATAAT	12	TAGATT	15	ttgaatttttaactaaatatcttcccctagatttgaagctatttttggtataatattaatA	62	36	ND	6	8	12	ND	6	18
926932		2		-	gbs0893	A	GGTTACAAT	13	TTGCAC	17	aaatcttctcttttaatcaaatgattgcaccttttagggctttaggttacaatgaatgttA	28	48	4	5	13	22	13	ND	ND
927032		7		+	gbs0894	A	TGCTATAAT	12			tttgattaaaagagaagatttccataatggttttatttgaaggtatgctataataaaactA	0	573	41	109	130	189	164	19	ND
929065	929064;929067	3		+	gbs0895	G	TTATACAAT	12	TTGCAT	17	aaaacaaagaaagcggttcaaattcttgcatcttgtgaaaaaaacttatacaataattaaG	26	46079	2575	18595	9823	23016	5052	880	279
931875		2		+	int gbs0897	C					aaatcactggcagtggtattcgtggtaaaattgttaaaaatgatgttttggctgctatgtC	-	ND	ND	ND	ND	ND	ND	12	23
932679		8		+	gbs0898	A	TGATATAAT	11	TTGATT	18	tggaaaacccatttggtttacttatttgattccgtaggtcttaatttgatataataagttA	28	680	150	367	260	608	231	189	261
935296		2		+	int gbs0899	A					ccaagctatgcgcgataatcaatttgctacatgggattggacgtatggtaaagcacctgaA	-	ND	48	ND	2	3	3	34	127
937786		8		-	gbs0901	A	TGATAAAAT	12	TTAGCA	19	accatgttttcataatattttctttagcaagaaagcatctttttatgataaaatatctttA	0	341	73	100	183	280	111	55	94
937858		5		+	gbs0902	G	TGGTATAAT	12	AAGAAA	17	atcataaaaagatgctttcttgctaaagaaaatattatgaaaacatggtataatgtagacG	68	262	907	1450	1162	1454	1743	487	198
939430		1		+	int gbs0903	A	TGGTACAGT	12	TTTACA	18	tgatgattttaacaagacagttactttacaagctgtaacagcagatggtacagtattagcA	-	22	ND	ND	ND	ND	ND	ND	ND
939754		3		+	gbs0904	G	ATAGATAAT	12	TTGACA	17	tgatcctgctcaagtaacagttcaattgacaactactaaaaaataatagataataaaaacG	39	440	216	336	1277	700	480	147	27
941934		4		+	int gbs0906	G	TGATACACT	13			gaatggctaattgcagaatataggggaatgaagtgcccaagatatgatacacttaatcctG	-	ND	6	58	41	18	34	125	310
942136		5		+	gbs0907	A	TGGTAAAAT	12			agctatattatcaagttttagaggagtgtttttttaagggcaaagtggtaaaatagaaacA	0	133	11	19	40	38	14	4	ND
945466		8		+	IG, sRNA	A	TTTTATAAT	12	TTGCAT	17	caaaatgcaagccttataatagcgcttgcattttgtttgctatttttttataatacaaatA	-	15	84	4057	2725	197	65	272	45
945600	945598;945599	5		-	IG, sRNA	G	ACATATAAT	12	TTGATT	17	agctttgctgatttttattttttacttgattattacactaaaataacatataataattttG	-	3462	668	24752	2559	428	13569	3210	20795
945681	945682	3	(A)1-3	-	IG, sRNA	A	TGTTAAAAT	11	TTTATC	17	tttttttgagttttaaaagcattatctttatctttcatctgttatttgttaaaatatcctA	-	126	ND	ND	38	29	8	ND	ND
945759		3		+	gbs0911	A	ATATATAAT	12	TTTAAA	16	aacagatgaaagataaagataatgcttttaaaactcaaaaaaataatatataattaaagtA	54	82	5	32	66	68	6	8	ND
951814	951812-951813;951815	7	(A)1-3	+	IG, sRNA	A 4	TGGTATAAT	11	TTGATA	13	ccgcaatatgttattgataaggattatttcttgataggcgaaaatatggtataatattagT	-	36	9	112	61	58	80	28	139
953401	953399-953400	7	G(A)5-6	+	gbs0916	G	TGTTATAAT	12	GTTACA	18	tccttttttgaaatacagttggaagttacagaaaacatattttcatgttataatagtggaG	23	1089	599	1238	595	1093	800	395	376
953914	953912-953913	3	(GA)1	+	gbs0917	G	TGATATAAT	12	TTTACA	16	gattgatgttcaagtgttaattctcttttacatcggtcttctttttgatataatattctaG	62	254	55	74	801	1158	315	9	16
958793		6		+	gbs0919	A	AGCTATAAT	12	TTTATT	16	ggattttgcatttatatgctaaatcatttatttttttagaaaattagctataatatgactA	0	67	15	12	22	14	7	9	35
960467	960470	7		+	gbs0922	A	GAGTATAAT	12			aattggtggcaggtgtattcttcatcagtttattttctgaaaaaagagtataatataggtA	38	1168	150	906	611	1350	181	132	39
963132		1		+	int gbs0922(end)	G	TGGTATAAT	12	TTGGTA	19	atctattaaaacactatctatttttggtaataaattaattaattttggtataataatggaG	-	61	3	ND	ND	4	ND	ND	34
963298		2		-	as gbs0922	A	AGTTATTAT	13	TTGAAT	16	aatgctaattcatcaaaagttaagtttgaattattttttaaataagttattatatttgacA	-	13	ND	ND	ND	5	ND	ND	ND
965180		6		-	gbs0924	A	TGTTATAAT	12			atttatagaatttattaaaaaaggtaaggtttttagaggaaaaaatgttataatctatttA	90	386	112	642	1338	416	863	12	76
965566		2		-	int tmRNA	T	GGCTACTGT	11	TTATCA	16	tgtttgcgttttgctagaaggtcttatttatcagcaaactacgtttggctactgtctagtT	-	32	17	58	16	50	101	212	90
965638		2		-	int tmRNA	C					aactgcaaaaaatacaaattcttacgcattagctgcctaaaaaacagcctgcgtgatcttC	-	8	8	28	10	10	15	41	61
965804		8		-	IG, sRNA	G	TGTTATACT	12	TTGCTA	17	taatcataacacaactgttaaatttttgctattttaaatagtatttgttatactatattgG	-	204	534	116	444	313	383	110	171
965869		8		+	gbs0925	A	TGTTATGAT	12	TAGCAA	17	atagtataacaaatactatttaaaatagcaaaaatttaacagttgtgttatgattaaagcA	6	119	56	149	164	255	140	20	40
968413	968412	7		-	gbs0928	A	TTGTACTAT	12	TTGACA	17	cgattaaagtctcaatgataattccttgacatttcaaatatttttttgtactatttttatA	36	577	12875	4981	1362	1175	1211	3990	9165
968498	968497	3	(A)1	+	gbs0929	A	TAGTATAAT	9	TTTAAT	17	tgaaatgtcaaggaattatcattgagactttaatcgtttattgtttcatagtataatagtA	24	111	3	ND	11	39	17	ND	ND
971678		4		+	gbs0930	G	TGCTATAAT	12	CAGAAA	17	tatcaataaaattgcatataaagtgcagaaatttacaaattaatatgctataattaaatcG	29	1223	2091	6368	23266	7423	5146	584	102
973531		2		+	int gbs0931	C	TGCTAAAAT	13	TGGACA	15	cgtgctatttgtgaagaaactggcaatggacatgttaagttgtttgctaaaattgaaaatC	-	ND	37	28	5	5	6	26	60
973913		2		+	int gbs0931	C					ttgataaaaatgctcaaacattactcaatgagtatggtcgcttagactcatctgcattccC	-	19	13	15	3	12	12	46	37
973948		2		+	int gbs0931	G					ggtcgcttagactcatctgcattcccacgtaataacaaaactgatgttattgcatctgcgG	-	8	2	6	ND	5	3	34	42
973977		3		+	int gbs0931	C					taataacaaaactgatgttattgcatctgcggttaaagatgcaacacactcaatggatatC	-	ND	8	24	10	21	13	72	161
974432	974430-974431;974433;974434	5	(A)1	+	gbs0932	A	TGATATAAT	9	TTTTTA	15	taggatatgatattaataattaccctcctttttttatctatgaaaacatgatataatggaA	19	99	28	172	27	66	53	5	24
975173		2		+	gbs0933	G	TTATATACT	12	TTGACA	17	caaaaagactataccaatttttttattgacaaacaaaaacattaattatatactgtttttG	93	1542	13	12	793	1422	11	10	ND
977206	977202;977205	4	(GCTT)1	+	gbs0934	G	AGTTAGAAT	13	TTGTCA	17	ttgaaggaaataggctttttcctattgtcaagaagcctataatcagttagaatgttacttG	36	202	18	19	505	839	10	4	ND
977681		6		+	gbs0935	A	TGATATAAT	12	ATGACA	16	tcatgcatttttattaaaaaagctctatgacattggtttgaattttgatataatgagaacA	25	50	16	ND	44	12	ND	9	26
980178		6		-	gbs0938	G	AGATATACT	12	TTGCCA	17	atttatctcaaaaagtgataaagggttgccaaaaatcacttaattagatatacttatataG	26	8600	1466	1115	651	1452	655	1597	2095
981156		7		-	gbs0939	A	TGTTATAAT	13	TTTTCA	17	ttattttaccatattttgaaacggttttcaatcactcaataaaatgttataatagctttcA	15	138	9	27	37	98	83	43	21
981221		3		+	gbs0940	G	TGGTAAAAT	12	TTGAAA	17	gctattataacattttattgagtgattgaaaaccgtttcaaaatatggtaaaataatatgG	26	361	48	37	36	99	56	22	45
982023		4		+	gbs0941	A	TGGTAAAAT	12	CTTACA	17	ttattctgaaaattataaaaaactacttacattatctaaaaaaaatggtaaaatagattcA	140	63	20	27	103	139	17	ND	ND
984953		2		+	int gbs0943	G	TGCTAAAAT	12	GTCATA	19	aacttattataaagagccattgagtcataaaggcatccttaattttgctaaaattaaagaG	-	20	86	42	17	35	19	25	165
987531	987527;987530	3		+	gbs0946	G	TGTTATAAT	13	TAGTAA	17	aaatagaaaattgagtcattattctagtaagagtttgtgaataatgttataatgtgttttG	33	881	112	1664	4467	2458	124	40	11
990085		2		-	gbs0947	G	TGATAGAAT	12	GTGACT	17	ttgcaaattttttcacattttattagtgacttctttcattgaaaatgatagaatataggtG	42	12810	3429	35005	19114	18910	13867	5107	997
990251		4		+	gbs0948	G	TGGTACAAT	12	TCGCAA	17	tgatatttttgataccgatttatcatcgcaattttacctaaattatggtacaatgtaagaG	31	60	4	30	32	21	13	ND	ND
994029		6		+	gbs0951	A	TGGTATAAT	13	AAGAAA	18	ttttatattcaagaagttttttaaagaaataagtaagttaatcatggtataatgtaaggtA	45	648	8	150	86	79	70	47	123
996274		4		-	gbs0952	T	TGGTATTCT	12	TAGATT	17	gaaaaaggcagaaaagaaatattcctagattttaggcttaaaaaatggtattctaaatatT	47	50	78	41	108	275	19	39	113
998100	998101;998102	7		-	gbs0953	G	TGCTAAAAT	13	ATGTTA	15	agcgtttaatcaattattttaatgatgttaatttatataaaatatgctaaaatggtatagG	41	2446	451	236	277	577	104	450	816
998249	998251	4		+	gbs0954	G	TGGTAAAAT	11	TAGAAA	15	tttctgaattatttcacgattttagagttagaaatatatagaagtatggtaaaatgaagtG	23	5806	290	730	1638	1194	371	559	105
999026	999022-999025	4	(ATAA)1	+	gbs0955	A	TGTTATAAT	12	TTGAAG	16	actagtagtttaatgaataacgttttttgaagaagtagctatgtatgttataatggaaaaA	58	1097	97	69	292	946	146	84	19
1001331		1		+	gbs0957	A	TGTTACACT	12	TTTTTA	16	atatctcttgattgataataagtatttttttatccattagctttttgttacactaatatcA	41	26	ND	ND	5	6	5	ND	15
1002769	1002771;1002774	7		-	gbs0958, p1	A	TGATATAAT	13	TTTATA	14	tcttacaaatttgaaagttttaaaagctttataaactataattttgatataatatcttacA	29	4573	303	457	1103	1192	413	1189	1110
1002781		3		-	gbs0958, p2	A	AACTATAAT	12	TTGAAA	20	cttaagacctatttcttacaaatttgaaagttttaaaagctttataaactataattttgaA	41	5	ND	ND	ND	ND	ND	25	55
1002884		2		+	gbs0959	A	CCATATAAT	12	GTTATA	16	gtaagaaataggtcttaagatgtaaggttatagtaatctattttgccatataatagacttA	22	24	14	13	7	ND	6	8	15
1003880	1003879;1003882-83	4	(A)1-2	+	gbs0961	A	GGGTATAAT	10	TAGAAT	15	ttacaagagtcacagtcttggttaaagagtagaatcaatcaaaattagggtataataaatA	13	652	ND	37	79	64	52	2	ND
1006564		2		+	int gbs0962	A	CTTTATCAT	13	TTGAGA	16	atatgtagtaagtggtttgacagtacttgagatttctataatttactttatcatttaccgA	-	18	ND	ND	ND	4	ND	ND	ND
1006677	1006674-1006676;1006678-1006679	6	(A)1-4	+	gbs0963	A	TGTTATACT	11	TAGAAA	21	tttaccaatccttttgcattaatagaaaccgatagactaaaaaatttgttatactaaatgA	35	714	1491	1619	389	458	481	2536	2306
1009451	1009453	8	(AT)1	-	gbs0965	A	TGATATACT	13	TTGAAA	17	actttccgaaaaactataattttcttgaaagttataacaaggtatgatatacttctatttA	23	767	143	161	121	100	61	29	44
1009847	1009845	2	(AT)1	+	gbs0966	A	TGATATAAT	13			aaaatcagaaaattcgaaatatttctttctttcttgaaattttatgatataatatgtcctA	34	164	ND	ND	6	36	ND	11	ND
1012708		1#		+	as gbs0968	G	TGTTATAAT	13	CTTTCA	17	taggcaggaccatcagcaccgatactttcatttaaattgatggatgttataatgtttcctG	-	ND	ND	ND	ND	13	ND	ND	ND
1012976		5		-	gbs0968	A	TGCTATAAT	10	TAGACA	17	ctaccacatacaaaatgtctatttaaatagacatttttatttttgtctgctataatagacA	18	24	9	14	11	11	ND	7	44
1013046		6		+	IG, sRNA	G	TGGTAGAAT	12	TTTAAA	18	agcagacaaaaataaaaatgtctatttaaatagacattttgtatgtggtagaattttttaG	-	38	19	9	3	9	14	31	121
1013162		2		+	IG, sRNA	A	CTGTATCAT	11	TTGACA	17	gactgaacaattttcttgctcagcccttgacagtgatacggttatcctgtatcataaattA	-	ND	ND	ND	ND	ND	16	ND	10
1013245		1#		+	IG, sRNA	A	TGTTATAAT	12	TTGCGC	17	tgtgctgtttttctatataaaacacttgcgccgtaagttcttgtatgttataatctaactA	-	7	ND	ND	5	ND	5	ND	ND
1014716		1#		-	gbs0969	G	CTTTAAAAT	13	TTGAAA	17	ttttggtgccaaaatcaaaagaaatttgaaaagctatcaatgaatctttaaaatagttctG	27	40	ND	ND	ND	3	ND	ND	ND
1015640		1#		-	int gbs0972	A	TGATAAATT	12	TCCACC	16	acaaaaagggacggtatccattttcgctccaccaagatgtgcgttatgataaattagaagA	-	26	ND	ND	ND	ND	ND	ND	ND
1015854		1#		-	int gbs0973	G	TGATAATAT	13	-		gaacacatgacagaaaaacagaagcaagatcatcagaaattttatgataatatagaatatG	-	19	4	ND	ND	5	ND	ND	ND
1016681		3		-	gbs0973	A	AGATAAAAT	12	TTGACA	17	tatataacaatttgtgcatttttgtttgacaaagataggtgtattagataaaatagagttA	53	35	7	22	96	94	35	2	ND
1021945		4		+	IG, sRNA	A	TTTTATCAT	13	TTGACT	17	acaccatatttttcatccatctcattgactcctttcattggtacttttatcataagagatA	-	ND	16	ND	6	15	6	15	32
1024659		1#		-	gbs0981	A	CCTTATGAT	12	TGCAGA	16	atgctttcctgcgacttgtccgcttactgcagagaatttgattatcccttatgatgaaggA	27	37	ND	ND	ND	ND	ND	ND	ND
1025258		7		-	gbs0982	A	TGATATACT	12	TTGAAA	13	gttatacaataacatgtataaagcattgcttgaaaacgagttttctgatatactaaaatcA	24	636	128	265	248	488	281	52	19
1040631		1#		-	gbs0992	A	CCTTAGACT	12	CTGCAA	17	agtttttcctgtgacttgtccgcttactgcaagaaaactcattatcccttagactaaaacA	25	0	5	5	ND	ND	ND	19	11
1043839	1043843	6		+	as gbs0993	G	TGGTAAAAT	12	TTGACA	18	gcatgtttttcctaaatgctttatttgacatatttccatcatcagtggtaaaatgtaagcG	-	1375	120682	19604	19996	16363	27196	35748	60411
1045822		1#		-	gbs0994	A	TCTTAGACT	12	CTGCAA	17	aaaaattcctatgacttgtccccttactgcaagaaaagtgattatctcttagactaaaatA	27	9	ND	ND	ND	13	ND	5	ND
1053023		2		+	gbs1003	A	TGTTAAAAT	12	TTCTGA	17	atatctatcataagtgatatgtcctttctgatttgaggtaataagtgttaaaataaagatA	29	38	6	26	20	8	ND	3	ND
1062017	1062018	5		-	gbs1018	A	TGGTATAAT	13	TAGCAA	17	taaagtggtcttgcatacttgatatagcaagctgataggaaatttggtataataaaagctA	0	739	20	51	73	201	105	67	108
1064122		5		-	gbs1020	A	TGGTATTCT	12	TTAGGA	19	agctgacataaaacatactttatttaggatttattaagcaaagtttggtattctaatattA	39	428	11	43	11	11	ND	4	11
1066925		5		-	gbs1021	G	TGATATAAT	14	TGGAAA	16	tgaatggattgtttatttaaaaactggaaaaattatcgagttatgatataattattgcttG	131	641	3	35	5	33	42	3	18
1073407		5		-	gbs1028	A	TAGTATAAT	12	TTTGCA	17	accttctaattaaatagaaggtttttttgcacgcccgtgattatgtagtataatagaaacA	0	91	ND	8	6	6	16	5	ND
1074938	1074939	7		-	gbs1031	A	TTGTATAAT	13	TAGTCA	17	aattgctttaaattggaaaaaagatagtcaaactctttaattttttgtataatagtctctA	22	126	65	34	57	45	16	17	29
1076788		5		-	gbs1033	A	TGATATAAT	13	TTGTGT	17	gcgtaagtttttacgctcctttctttgtgttaccgcttatttactgatataatataaaacA	0	1181	11	24	75	149	53	5	ND
1079239	1079237;1079240	6	(A)1	-	gbs1036	A	TGATATAAT	11	TTAAAA	15	tactgaaagcttattttttattttagtattaaaaaactatgttttgtgatataatattttA	20	106	106	154	21	89	142	164	98
1079562		6		-	int gbs1037	A	TGTTATTTT	13	TGGACT	18	tcgattttcaatctgtgtctctttggactatttctatcgctctatgttattttaaaaggtA	-	39	97	34	45	32	26	74	129
1080233	1080231	3		-	gbs1037	G	TTGTATAAT	12	TTGACA	17	tcttttctaatcttttcgataacgattgacagcaagtaatcttaattgtataatataacaG	29	27	4	295	715	84	11	4	ND
1083677		5		-	gbs1039	G	TGCTATAAT	12	ATGGGA	18	aacttaatttatgtatttatttttatgggagaattaataaaaaagtgctataatataggtG	24	134	53	163	158	165	46	33	16
1085936	1085935;1085937	6		-	gbs1040	A	AGTTATTAT	12	TTGACA	17	tttctactataggagaagttttctattgacagtttaagaaaagtgagttattatgctataA	26	211	46	7	11	14	13	54	550
1087978		1		-	int gbs1042	A	TGCTATATT	12	ATGACA	17	tatctattttaggagattttatttaatgacaaaaaaacttattattgctatattagcactA	-	50	ND	ND	11	ND	ND	ND	ND
1090809	1090811	3	(GT)1	-	gbs1045	G	TGTTATTAT	12	TAGATA	19	taagtataaaattctttaaaaagtagatatttttccaaaaaattatgttattatagatttG	43	ND	ND	15	62	14	ND	ND	ND
1093294		7		-	gbs1048	G	TGATAGAAT	12	TCGATA	15	atcagcggaataaatgtataaagtatttcgatatcattaaaaaaatgatagaataatagtG	121	661	10	28	27	60	68	5	19
1094054		7		-	gbs1049	G	ACTTATAAT	12	TTGACA	17	ttgattacaaatgttacaaaaatatttgacaaccttctttcagaaacttataatagatttG	33	24	30	11	20	20	ND	41	56
1095756		4		-	gbs1050	A	TGCTATACT	12	AGGAAA	17	aaaaacaaccattcatcttgaaaataggaaatttcaatttttcaatgctatactaaagtcA	50	143	16	36	144	34	15	ND	ND
1098539	1098541	3		-	gbs1052	A	TGCTATAAT	12	GTAAAA	17	gtgttacatattaattaataaatatgtaaaaaataatatttgatatgctataataataatA	192	20	ND	6	33	8	ND	ND	ND
1102896		1		-	int gbs1058	A	TGGTAAAAT	12			gcatttagaagctattgtttcagaaatctatttaagagaagaatctggtaaaatagaatcA	-	37	ND	ND	5	ND	ND	ND	ND
1119004	1119003	1#	(A)1	-	gbs1076	A	TGATAAAAT	11	TTTATA	18	tagattaaatatagcttgttctgtttttataaaaaaagcctaattgtgataaaatagggaA	20	13	ND	ND	ND	4	ND	ND	ND
1127315	1127314;1127316	3	(A)1-2	-	cis gbs1082, p2	A 4	TTGTAGAAT	11	TTGACA	17	aaatgataaaataatttagtatttatttgacaaaatgattgtaaacttgtagaataccta)	-	83	ND	36	ND	3	171	ND	31
1127357		4		-	cis gbs1082, p1	G	ACGTAAAAT	12			gtattgtacagcagattcctctatcgttctttattagacgtaaaatgataaaataatttaG	208	53	0	6	6	3	11	20	44
1130266		1#		-	cis gbs1084	G	CTCTATACT	13	TTGACT	17	cactttgaaaaaattaagtaaggtttgacttttaagtttaaactctctatacttgtatatG	91	16	ND	ND	5	ND	ND	ND	ND
1130704		5		-	gbs1085	A	TTGCATAAT	12	TTGACA	17	ttttcgtcaatatcaggtaaaacacttgacaaattatgaaaacatttgcataatgaaattA	60	2185	923	1643	535	817	568	656	753
1131944		7		-	gbs1086	A	TAGTATAAT	12	TTGAAA	16	gggtgacttttttcatttggctattcttgaaagtttataaaaatgtagtataatagtcacA	54	413	109	224	340	673	216	96	148
1133389	1133385-1133388;1133390-1133391	4	(A)1	-	gbs1087	A	TTTTAATAT	13	TTGACA	17	attgcaactaaataataaattatcttgacataacttataaaatgttttaatatataatctA	58	1644	129	1412	36909	5013	25	1	ND
1133913	1133911	8		-	IG, sRNA	A	TGTTAAACT	12	GTTGCA	17	atctagttatatttaaaaagtaaaggttgcattttaactaaattatgttaaactactgttA	-	5676	5273653	676666	1065421	484874	586986	1558175	1592710
1135613	1135612	4		-	gbs1088	G	TGCTATAAT	11	ATGCTA	17	aactagagataatttagaataatagaatgctattcaagtgacagtatgctataataaaatG	2	1325	9	58	108	203	263	12	ND
1137421		4		-	gbs1089	A	TGCTATACT	12			attttaaattttttttgcaaaaaaatatgtttttatagggaatattgctatactatttttA	21	909	8	55	29	178	9	ND	ND
1143598		5		-	gbs1096	G	CGATAAAAT	13	TGGAAA	17	taatggaatttgagggaaacttactggaaaatttcaagcgattgcgataaaataaatcttG	33	457	60	81	133	150	69	7	42
1143719		8		+	gbs1097	A	ATGTACAAT	12	TTTACG	17	ctatcaagaagaaatatatcttttatttacgaaaagcatttttttatgtacaatatggctA	0	289	69	48	85	209	142	284	334
1144965		3		+	gbs1099	A	TTGTATACT	12	TTGCAA	17	actatacttaaatgtatacaagaagttgcaaattaggctgtaaatttgtatactatttctA	21	21	ND	ND	54	53	5	ND	ND
1145641		4		+	gbs1100	G	TGTTATAAT	12	TAGTCA	17	cctggcttttcttacttatattttatagtcatattgaaaaaaacatgttataatgaaagcG	27	1084	68	489	1245	1093	171	8	10
1154013		1#		-	gbs1106	G	AAATATAAT	10	CTAATA	16	tttgaaaattaatttaatcatcttgcaactaatagtaaaaatgtgataaatataatgattG	43	ND	ND	2	7	8	ND	ND	ND
1154666		3		-	int gbs1108 (end)	A	AGATAGAAT	12	TTGAAA	17	attttccaaacaatcgttgcagagttttgaaagatatatttggtaaagatagaatggtggA	-	9	ND	5	4	3	ND	11	18
1157191	1157192-1157193	8		-	gbs1110	A	TGGTAAAAT	13	TGGGAA	17	aaagtacacactgttttcaatggctgggaaaacttcagcctttgtggtaaaataggtagaA	27	926	93	58	324	430	52	111	89
1157280	1157279	7		+	gbs1111	A	TGTTACAAT	13	TGTACT	17	ttttcccagccattgaaaacagtgtgtactttttcacaacattatgttacaatgatgcccA	22	193	444	93	173	103	70	148	61
1157608	1157610	6		+	gbs1112	A	CGGTATCAT	10	TTGATT	17	caaattgaaaatatttgaaaataagtattgattttcaagttagaaaacggtatcattagaA	25	183	12	12	345	57	11	9	ND
1160020		2		+	int gbs1114	A	TATTACAAT	13	ATGATA	17	tgccatttgagctaacatatgcagatgataataatcaatttctatattacaataataatcA	-	26	3	6	5	5	ND	ND	6
1161968		1#		-	int gbs1116	G	TGGTAGAAT	12			aatttacttctattttaatgatgtgtattattgcaacagtttctatggtagaatcaacagG	-	ND	9	7	5	34	6	ND	ND
1163503	1163501	4		-	cis gbs1117	C	TGTTACAAT	12	TTGAAA	16	agacacatacccatttaaattaaatcttgaaatcttaattaaaaatgttacaatagttatC	212	392	9	6	43	214	27	5	8
1163701		vis		+	IG, sRNA	T	TGCTACAAT	13	TTGACC	18	aaagatttttcctttgcttcagtcttgaccctattgcggtttttatgctacaatactgttT	-	ND	ND	ND	ND	ND	ND	ND	ND
1163781	1163783	7	(AT)1	-	IG, sRNA	A	GAGTACAAT	13	TTGCAA	17	tgtcgtgttttttgataatttgacttgcaattttaatcgttttagagtacaataatacttA	-	26	66	481	445	395	31	12	ND
1165188		7		-	gbs1118	A	TTGTAAACT	12	TTTTCA	17	tattgtaacacgttttcagaaatgcttttcaaataatgtccatttttgtaaactattagtA	6	14	21	31	14	38	16	61	171
1172106	1172103-1172105	4	(A)1-6	+	as gbs1126	A	TGCTAAACT	11	TTGACA	18	gcgatgtggtagccatctctaacgtttgacacaaaggcttcttctgtgctaaactgtagtA	-	4674	9	42	4	17	722	77	148
1184297	1184296-1184298	5	(A)1-2	-	int gbs1137(end)	A 4	TGGTAGGAT	12	TGGCTA	17	acagtactcacagtggctggagaagtggctaagttttttagaacgtggtaggatagctttT	-	85	ND	49	5	19	91	17	23
1185287	1185286;1185288-1185289	7	(A)2-3	-	int gbs1139- sRNA	C/A 4	TGATAAAAT	12	TGGTTA	17	tgaatttcatgctttgatttgtcaatggttaaactattttgactatgataaaatagagttC	-	1381	166	361	1173	1373	262	61	24
1187034		6		-	gbs1141	A	TGATATAAT	12	GGGGCA	19	aagttgattaaggcaagaaaagtggggcaccattgctctaaattatgatataataaggttA	31	382	54	282	54	238	83	43	48
1198508		1		-	gbs1154	A	GTCTATAAT	12	TTGACT	16	cattattcaaataaattgatcaaaaattgactaaaaataaataaagtctataatttaaaaA	80	45	ND	ND	ND	ND	ND	ND	ND
1200092	1200093	6		-	gbs1155	G	TGATATAAT	13	TTGTTT	17	aggcattaatattcaaaaaactctttgtttttcttagctttatttgatataataagaactG	121	856	9	64	177	232	279	9	190
1200242		2		+	gbs1156	A	CGTTATCAT	12	TTGCAA	17	atcaccacttcagagaacataacaattgcaatttactcttaataccgttatcatgttcatA	0	85	ND	5	ND	10	5	ND	ND
1201155		3		-	int gbs1157(end)	A	TGTTATGCT	12	CTAAAA	17	tgaacgtttttcaagcagtcaaaacctaaaacctggtgaacgatttgttatgctaatgaaA	-	38	4	ND	15	19	ND	3	ND
1203050		6		-	gbs1157	A	TGCTATAAT	12	TTGTTT	16	atttctggtctttttatagataagtgttgtttttttaacttaatctgctataatgagttcA	45	84	31	12	317	91	50	7	18
1204987		4		-	int gbs1160(end)	A	CGTTATCAT	12	TTGACA	17	aaaaataaataaacagacgctagacttgacagatgactttgacagcgttatcatggaattA	-	379	25	123	177	236	88	4	ND
1207411		4		+	gbs1163	A	CTATAAAAT	12	TTGTAA	17	cctccaaaatatttaatgtactctcttgtaaaataaactttttttctataaaattaacacA	43	24	9	17	13	10	21	26	68
1207416	1207413;1207419	4	(GTT)1-2	-	gbs1162	G4	TGGTATAAT	10	TTATCA	20	tattcaatttctaggtgtgtcatcttatcacttccttttcctaaatatggtataatattaA	72	1356	3	35	386	349	106	4	ND
1208177		8		+	gbs1164	A	TGGTAAACT	12	GTGAAT	17	tgcaagcattttcatgtttcttatcgtgaattttttctatttttttggtaaactattagtA	26	223	122	342	449	296	166	99	192
1210733		6		+	gbs1167	G	TTGTACAAT	12	TTGTCA	17	agtggtctttttgcgaaccattttgttgtcactttcacaatctttttgtacaatagagatG	67	46	41	281	116	170	52	30	11
1213389	1213390	4	(A)1	-	gbs1169	A	GTGTATAAT	11	TTCTCA	14	gagcagactaataactgttaactctctttttctcattcataaaatagtgtataataattgA	29	79	ND	12	36	52	39	ND	ND
1215701	1215700;1215702-1215703	4	(A)1-3	-	gbs1171	A 4	TGTTATAAT	10	TTCAAT	18	cacgtagcttttcacgaagcatactattcaattctcaggtgaaattttgttataatacaaG	37	75	4	10	57	24	10	ND	ND
1216633		8		-	gbs1172	A	TGATATAAT	12			tagaaccgttgacgtatcaggtatcaaatctttttggtttatatgtgatataatgaaagaA	47	449	304	151	180	409	213	379	692
1217185		8		+	gbs1173	A	TGTTATAAT	12			caaaaaataatactatcctacgaaacccattttttgatagttttctgttataataatactA	26	454	38	59	78	110	70	53	34
1219746	1219745	6		-	gbs1174	A	TGTTAAAAT	12	TAGAAA	17	ggtatttttagttaccaagagttcctagaaagtttgtgatatttttgttaaaataattgtA	17	2164	93	220	111	394	65	65	ND
1224620		1#		-	gbs1179	G	TGGTATAAT	13	TCGTCA	17	atacacagaaattgtgataatgtatcgtcaacaacctatatttttggtataatagaaatcG	60	13	ND	6	14	7	ND	2	ND
1230131		5		-	int gbs1187(end)	G	TGATACACT	12	TTGAGA	17	caatgagtactatctagctatttctttgagaaatgctgaagatagtgatacacttggaagG	-	60	8	18	130	43	16	26	37
1231274		8		-	gbs1187	A	TGTTATAAT	12	TATAAA	17	ttcataggacaagacgcgtttaccctataaaaaatattggtaatttgttataatatagccA	43	212	95	295	578	507	160	128	144
1231384		3		+	gbs1188	A	TGATACAAT	12			tgtcctatgaaagttcttaaaaagagaatattatttcagaaaagatgatacaataaaagtA	24	24	17	ND	13	6	11	4	ND
1232159		1		-	as gbs1189	A	GTTTATAAT	13			accgttatcttttgttgcaactccttcgtttgttgtaagccctagtttataatattgactA	-	26	ND	ND	ND	ND	ND	ND	ND
1233877	1233879	5		-	gbs1191	A	TGCTATACT	14	ATGAGA	21	cttgatacaggtgattaaaatgagaggagtatttattaaagtatgctatactattttagtA	13	315	8	46	61	33	58	ND	ND
1235018		2		-	int gbs1192	C					tttaaaacctgttccgttagaaagtccaaatggagaggcttactatttgaaacaagctgtC	-	ND	14	5	ND	8	6	34	32
1235402	1235399-1235401;1235404	8		-	gbs1192	A	TGTTATAAT	12	TTGTAA	16	tggtgatcttgtctaaagctaaatatttgtaatcgatttcataaatgttataatgaggatA	19	3523	8109	19764	3657	5104	3974	6021	4850
1236479		6		-	gbs1193	G	TGATATAAT	13	CTGCCA	17	tattctggtcctctttcggttttcctgccacgttttaaagcttgtgatataatagtcaatG	15	234	17	103	73	130	98	8	11
1237282		5		-	gbs1194, p1	A	TGTTATGAT	12	TTGAAG	17	ttatataattattttactattttaattgaaggagttgtgatattatgttatgattaatgtA	24	1040	17	127	2276	438	48	ND	ND
1237290		2		-	gbs1194,p2	A	TGATATTAT	12	TTTTAA	15	acaaacttttatataattattttactattttaattgaaggagttgtgatattatgttatgA	32	45	ND	ND	20	21	ND	ND	ND
1237528		vis		+	gbs1195	A	TGGTAATAT	12	-		atttaaatatttttccgaattattatattatttgtcgcttttttatggtaatataaaataA	149	ND	ND	ND	ND	ND	ND	ND	ND
1239164		1#		+	gbs1196	G	ATATATACT	12	TTGACA	17	ttttatatttatttgtcacatataattgacactcttcgaaaaatgatatatacttaaaatG	53	11	ND	ND	ND	ND	ND	ND	13
1240638		7		-	gbs1198	A	TAGTAAAAT	12	TCGAAA	17	tacctttaattatcagttcaattattcgaaaaagaagaagcttcatagtaaaataaaggtA	21	23136	1734	6851	1486	4105	2453	1716	6056
1240768		4		-	int gbs1199(end)	A	AAGTATAAT	11	TGGGCG	18	attttttatcaataaggcgattggctgggcgcttagggattattcaaagtataataaagtA	-	ND	10	58	15	26	10	47	63
1242785		4		-	gbs1201	G	TGGTTTAAT	12	TTGCAA	17	ttagatattaacaaaaaagatatatttgcaatattttgctaattgtggtttaatatgtatG	26	1607	39	138	744	1234	188	34	19
1245804	1245803;1245806	8	(AT)1	-	gbs1208,p1	A	TTGTATAAT	12	TTGGCA	17	taaaagcatttaccaagctttttacttggcagtcactttataaagttgtataatattagtA	113	25149	3227	10558	4961	2361	2809	1082	3035
1245895	1245892	5		-	gbs1208,p2	A	GAGTATAAT	12	TTGCAT	16	ctattttaaagaaagaagcgtttctcttgcattattttctaaaaagagtataataacaatA	204	1754	17	200	764	401	186	ND	ND
1248409	1248410	6		-	gbs1209	G	TGATATACT	12	TTGGGA	17	agcgtctgtttaactcctttttctattgggaaaaagatgaaaaaatgatatactagagagG	27	1949	161	541	511	495	2310	702	2600
1248897	1248896	6		-	gbs1210	A	TGCTATAAT	12	TTAAGG	16	aaagtttaaaataaaaacgtttacagttaaggtttccttattttctgctataatggtcatA	23	5403	89	572	128	308	497	52	55
1250452	1250451	6		-	cis gbs1211	A	TGCTATAAT	12	TTGTTT	17	ttgtcaatatagtttcaaaaaagtcttgttttctaaaatgtcttatgctataattctttcA	120	797	27	133	50	34	1514	3	26
1250542		8		+	cis gbs1212	A	CATTATGAT	13	TTGACA	17	aaacaagacttttttgaaactatattgacaaaactatgctttttcattatgatagttaacA	387	3853	13259	2825	1140	2173	2875	16838	5723
1252320	1252318;1252322	8	(GA)1	+	gbs1213	A	TGATATAAT	12	TTTATA	16	tatcactaagccttgaacttactagttttatagtctgctcctaagtgatataatgtgtaaA	19	132	91	125	359	655	145	202	73
1253720		3		+	gbs1214	G	TAGTAGACT	12	TTGAAA	16	tgtttttatgtaaacgtttcatagccttgaaaattactttcagagtagtagactataatgG	13	ND	27	36	30	7	41	10	29
1254844	1254841-1254843	6	(A)1-4	+	gbs1216	A	TGTTATAAT	10			ggcttaatattgaaatgaggaaaagaaaagtaaacccaaaataattatgttataatatttA	26	347	8	20	42	65	21	3	ND
1255599		2		-	IG, sRNA	G	TATCATAAT	12	TTGAAA	17	ggttgacaaataaggaagaattagtttgaaatctgtgtaagttagtatcataattagttaG	-	ND	ND	ND	ND	ND	8	ND	32
1256822		4		+	gbs1220	A	TGATATAAT	12	TTCATA	19	acccaaacaacatttttttgatgttcatatttttccctttctatgtgatataatcatattA	0	307	ND	ND	23	85	10	ND	ND
1257331		2		+	IG, sRNA	A	TGATATAGT	12	TTGAAA	17	ctttaataacaatctcctctctttcttgaaagaaagtaaccactatgatatagtaagcatA	-	63	2	24	24	9	206	10	15
1257625		4		+	gbs1221	A	CGGTATTAT	12	TTTACA	17	aatcgtatttattccaaaaatattatttacaaatacgatttaaaacggtattatataagtA	24	92	27	83	121	103	49	72	39
1259008		3		+	cis gbs1223	A	ATATAAAAT	12	TTGACA	17	aatataataatatcagtttagttagttgacaataataataatataatataaaatgaagatA	79	61	ND	6	5	12	24	ND	ND
1261342		1#		-	IG tRNA	G	TGCTATAAT	13	TTGTTT	17	aaagacttgctttagcaagtctttttgtttttgttgataaagtatgctataatgtaacatG	-	17	ND	ND	ND	ND	ND	ND	ND
1262902		5		-	IG tRNA	G	TGGTAGAAT	13	TTGCGT	17	atcgctaatatttatttaaaaagcttgcgtgctaacaacatctgtggtagaatagtcagtG	-	121	34	34	32	69	100	14	24
1263210		6		-	gbs1226	A	GTGTACAAT	13	TTGCAA	17	taagtctatactaaaagcttgctcttgcaagcttttagtattttgtgtacaataaaaaacA	25	9464	22	102	414	812	305	16	31
1264314		2	(A)1-4	-	gbs1227	A 4	GCGTACAAT	11	TTGAAA	17	aatttttctgaattttacaaataatattgaaaaaataatgataatagcgtacaatagttaG	24	ND	4	5	8	26	5	6	ND
1268968		5		-	gbs1229	G	TTGTAATAT	12	TTGCAA	17	ttttgctatttttaaaaaaataattttgcaaaaacagcaaaaaacttgtaatataaaaaaG	23	1026	47	66	217	172	63	52	82
1269059		8		+	gbs1230	A	TGTTATAAT	12	TAGCAA	20	tgcaaaattatttttttaaaaatagcaaaaagacttttatgcttatgttataataagggtA	0	231	347	354	226	460	436	275	245
1270444		3		-	gbs1231	A	TGCTATACT	12	GTAACG	18	ttactgctttgaatgaataaagcagtaacgttttttataaaatattgctatactagtaatA	28	143	6	19	23	43	14	ND	ND
1271047		8		-	gbs1232	A	TGGTATATT	12	TTGCGA	17	ttttataaaattattcatcttatttttgcgatttcaatagtgatatggtatatttaaagtA	47	2425	2955	2279	844	737	690	811	4176
1286761		7	(A)1	-	gbs1247	G	TGATATAAT	12	TTGAAT	17	tcagattattccaatattactttcgttgaatattgtattgaaaaatgatataatatccaaG	37	370	35	14	47	42	71	29	61
1286914		8		+	gbs1248	A	GTTTAAACT	12	TTGAAT	17	tatattgataatttagctgatctaattgaatttatttacattctagtttaaactagagttA	0	1259	88	398	483	770	262	138	181
1288129		2		-	int gbs1250	T					cccagtccttttggcattctctgaaaggtggcacgatagtcgcttgacttctaaaagcctT	-	ND	26	6	2	ND	ND	36	11
1293898	1293899-1293900	6		-	gbs1256	G	TGGTATAAT	13	TTCAAA	17	tgcataaagaacaaagaaaatgttttcaaaaatcacttaaaaaatggtataatgtgtcttG	63	1156	88	355	1183	278	160	83	89
1294824	1294821	7		-	gbs1257	A	TGTTATACT	11	TTGAAA	17	cgcctttcgtagtattagctaaatcgttgaaatccaagtaaagtcttgttatactaaatcA	41	870	389	240	122	589	327	648	1881
1296059		3		-	int gbs1259	G	TGTTATGAT	10	TGGATT	18	cttgaaaaagatggcttcttccatagtggatttgttcctgctggagatgttatgattgatG	-	ND	9	8	ND	7	2	10	24
1297593		1#		-	gbs1259	G	TGATATACT	12	TTGCAA	21	tcacttctttttctatacactttgcaagaaattattttcaaaatatgatatactaataatG	214	947	11259	2364	981	2198	3352	8090	31598
1300561	1300559-1300560;1300562-1300566	5	(A)1-6	-	cis gbs1262	A	GTATATAAT	9	TTGCAA	16	ctaaaaatattttttataacgcaaaaggcttgcaattttcagaatatagtatataattatA	244	581	5	91	12	39	483	34	39
1300644	1300643;1300645-13006436	7	(A)1	+	gbs1263	A	TGGTATAAT	10			aaattgcaagccttttgcgttataaaaaatatttttagctcagcctatggtataataaatA	31	331	43	9	15	37	25	49	52
1301631		4		-	as gbs1263	A	TGGTACCAT	12	ACGACA	14	ttggttggtgtaataattatcaagcacaacgacatcttgattatttggtaccatagagagA	-	18	ND	9	7	19	18	3	ND
1304824	1304825	8	A(T)3	-	gbs1265	A	TGATATAAT	12	TTCACA	20	ataaaaaattcacaagtaaattttcacaatctgatgtaaaaactgtgatataattgaaccA	25	1026	84	134	172	524	119	16	113
1307352	1307353	5		-	gbs1267	G	TGTTATAAT	12	TTGAGT	19	aattaactttttacactcttgttttgagtttaatttaatttaacgtgttataataaatgaG	37	23	ND	106	70	18	57	12	15
1308356	1308354	8		-	gbs1269	A	TGTTATAAT	12	TTGCCT	20	tgtgtgctactttgatagtaaattgcctaaataaaggctattttttgttataatatgagaA	16	665	323	708	971	515	175	1435	674
1308518		1#	(A)1	+	gbs1270	A 4	TGCTATAAT	9	TTATCA	18	tcactttgatgacattttaaaggttctttatcataaacctttaaagcatgctataattagG	39	14	ND	ND	ND	ND	ND	ND	ND
1311917		2		-	int gbs1271(end)	T	GAAGAAACT	8	TTTACA	21	tgaagaactcggctgggaaccacaatttacaaacttttcagaaggtttggaagaaactatT	-	ND	ND	7	ND	ND	3	18	45
1312723		5		-	int gbs1271	A	TGCTAACAT	13	TTGACA	17	gttcatgtaactgtccttgataaattgacatatgcaggtaaccgtgctaacattgaagccA	-	78	34	8	12	23	13	4	15
1314552		2		-	gbs1273, p2	G	GATTAATAT	13	GTGTTA	13	gattagtagatgatagcgtttaaaaaaagtgttataatatgtaggattaatataaataagG	11	ND	2	16	5	ND	ND	8	8
1314568		6		-	gbs1273, p1	G	TGTTATAAT	12	ATGATA	17	cgaaatatgtgaaaaagattagtagatgatagcgtttaaaaaaagtgttataatatgtagG	27	87	355	977	648	438	310	156	187
1317196	1317195	6		-	gbs1276	A	TGTTATACT	12	TTTTCT	17	atggttgatacattaggtctgttccttttcttttgatgttaatgatgttatacttttaacA	23	829	105	404	342	372	430	58	65
1318018		3		-	gbs1277	G	TGCTATGAT	13	ATGATA	17	ataaggcctattcaagatagatgaatgataagggcgcctctaagtgctatgataatagttG	61	9	11	23	5	11	9	5	ND
1318634	1318632-1318633;1318635	8	(A)1	-	gbs1278	G	TGATATAAT	11			ctagcatatggttttaaagtttccagtactattttatttaattttatgatataatgaagaG	41	3473	1008	529	1063	1453	520	1097	1244
1321329	1321328-1321330-1321331	3	(A)1-2	-	gbs1279	A	TATTAAAAT	10	TTGCAA	17	tataaataagttatttcaataataatattgcaaattttattaaaatataataaaattaagA	49	351	9	192	389	78	8	11	ND
1327281	1327282-1327284	8		-	gbs1284	A	TGTTATAAT	13	CTCGCA	17	tcatcaaagtaaataaagccgtttctcgcatttaaagggcattatgttataataaagattA	42	375	29	119	228	203	98	159	308
1328274		3		-	gbs1285	A	TGATATAAT	12	TGAAGA	18	ccataataattctccaatctatgatgaagactctgcttctatctatgatataattatggtA	54	17	ND	10	5	8	ND	ND	ND
1328286	1328283-1328285;1328289	8		+	gbs1286	A	CGTTACCAT	12	TTGAAA	17	ttctcaattctataaaggtttttacttgaaatttaactagtatttcgttaccataattatA	45	143835	16595	31414	25355	11711	14188	10230	13671
1329491	1329492-1329494	1#	(A)1	-	gbs1287	A 4	TGTTATAAT	11	TTATCA	17	tcttttcattaagttaataaaatcacttatcagcaaaatctaattgtgttataatggatgT	25	14	ND	9	5	12	ND	3	ND
1336555		6		-	int gbs1292(end)	A	TAATATGAT	9	TTGACA	20	cgttgctatgaatttagtacttgccttgacagatcaaggtattagttctaatatgattttA	-	289	9	16	17	27	12	ND	ND
1337040		2	(A)1	-	gbs1292	G	TGATAGAAT	12	CTGAAA	17	tttttatcaattttgccttcaaaagctgaaacgcattttaaaaagtgatagaatagtaggG	27	589	8	60	387	249	31	2	ND
1337161		4		+	gbs1293	G	TGGTACAAT	13	ATAAAA	17	agtgaaaccggtttgaaaactaccataaaaaacaaacaaacttgtggtacaatatctaatG	22	240	3	0	42	22	25	ND	ND
1340787		8		-	gbs1294	A	TGTTATAAT	12	TAAAGA	16	gatgttggggaatagtatttatttcgtaaagattacagtacattttgttataatagttctA	0	949	82	239	87	140	98	187	247
1340923		7		+	gbs1295	A	TGTTACACT	12	TAGTCT	17	tacttgaataaaaccccaatactcctagtctaagcaattattttatgttacactttaaacA	23	104	41	25	30	105	36	20	21
1343136		2		-	gbs1296	A	AGCTAAAAT	12	TTGACA	17	tatttctcaacctttttaaatagcattgacagagtatcctagctaagctaaaataaattgA	24	18	5	ND	ND	11	ND	ND	ND
1344159	1344156	7		-	gbs1298	A	GAGTATACT	11	TGTACT	17	gtactactttttataagtgattagaatgtactttttcttcaaaaaagagtatactaaattA	30	2416	420	1343	681	1577	1139	279	398
1344284		7		+	gbs1299	A	ACTTATAAT	12	TTGACC	17	agaacactaccacctcagtaatttcttgacctttctctacttaatacttataattaatctA	7	38	66	76	66	55	216	359	890
1345116		1#		+	gbs1300	A	TTCTACACT	8	TAGACA	17	ttttatcaatatgaataggttacactaaactagacagaaattataaagtgttctacacttA	20	15	ND	ND	ND	ND	ND	ND	ND
1347483		6		-	as gbs1304	G	TGTTATACT	12	ATGTAA	17	aattctagtttcattataaaatgtaatgtaatttttaacaatatttgttatactatctttG	-	47	9	26	20	29	68	6	23
1347538		2		+	int gbs1304	A	TTTTATAAT	12	TTGTTA	17	atacaacaaagatagtataacaaatattgttaaaaattacattacattttataatgaaacA	-	9	ND	ND	ND	6	ND	ND	ND
1347930	1347928-1347929;1347931-1347935	5	(A)1-8	-	IG-as gbs1305	A	TGTTAGAAT	9	TTGCAA	17	ataaaagttggataatagcggttttcttttgcaaagaaatggtatccatgttagaatagtA	-	15246	56	232	619	700	665	29	35
1350181		2		+	as gbs1306	G	GTCTAAGAT	12	TTGACT	17	cttgaggtaaacataatagttgccattgactttaataacgtaaccgtctaagatttcattG	-	23	ND	ND	ND	ND	9	ND	ND
1351512		3		-	gbs1307	G	GAGTAAAAT	12	TTGACA	17	atgtgataaaagatggtagttgccattgacaaagcattgataaaggagtaaaattaactgG	36	ND	4	5	4	12	ND	7	21
1355381		2		-	gbs1308	G	TTTTATAAT	12	TTTACT	17	ataagcaactcttaaaaagctgacctttactaataataatctttgttttataataaatatG	217	10	ND	58	155	14	ND	ND	ND
1355615	1355616-1355618	5	(A)1-2	-	IG, sRNA	A	TAGTATAAT	12	TTGCAT	17	ttagcgtttttttgcatgttttaacttgcattaaatcttctaaagtagtataattatattA	-	519	24	604	1047	456	248	ND	ND
1356945		1#		+	gbs1310	A	TTCTACACT	9	TAGACA	17	ttcagactgtgaataggttacactaaactagacagaaattataaagtgttctacacttaaA	20	14	ND	ND	ND	ND	ND	ND	ND
1360040		1#		-	gbs1312	A	TATTAAAAT	13	TGGTCA	18	aaataccaaatcaatataaaatttggtcatttagaaaactaatatattaaaattacatatA	48	ND	ND	ND	3	ND	3	5	ND
1360385		4		+	gbs1313	A	AATTATAAT	12	ATAACA	18	aatatctttttaaataaattttctataacaaataatctaataatgaattataatatatttA	23	579	5	43	57	30	55	2	ND
1360610		1#		-	as gbs1313	A	TGTTATAAT	13	TTGTTT	16	tctcaatatctttgccacttaaaattgtttcgttattatatagtgttataatgttttttaA	-	17	ND	ND	ND	ND	6	ND	ND
1363130	1363129-1363131-1363133	8	(A)1-3	-	gbs1314	A	TGGTAAAAT	11	TAGTAA	17	atagcagtagcaaagtttgaagaaactagtaattctacaaataatttggtaaaattgaggA	104	1874	242	558	667	2164	84	177	442
1367011		4		-	int gbs1322	A	TGGTATAAT	12			gagccatttttagaactattctatatttttggggattttgggcgatggtataatattagaA	-	73	9	20	25	26	13	6	ND
1371718		1		-	cis gbs1324	A	TGATATAAT	12	TTGGTG	15	ccaccaaaaccccaccaagattaaatcttggtggggttttatttatgatataatatgtatA	125	32	ND	ND	ND	ND	ND	ND	ND
1373237	1373236;1373238-1373239	8	(A)1-2	-	gbs1325	A 4	CGGTACAAT	10	TCGCCA	17	aatagcagtaaaaaagtttgaagaagctcgccaagttgacaataatgcggtacaattaagT	108	332	78	65	106	114	12	46	92
1374024		1#		+	as gbs1328	C	TGGTATAAT	12	CTGTTA	15	tctgaatgccatttgaggtttctaatgctgttagctatcaaaaaatggtataatatttttC	-	37	ND	ND	ND	ND	ND	ND	ND
1379609		4		-	IG, sRNA	A	TGATATACT	12	TTTACA	17	atgtttaaaaaaatcaaagaaagggtttacaaacaattaaccttgtgatatactatagtcA	-	92	ND	11	8	22	50	5	ND
1382815		1#		-	gbs1336	G	GTATATTAT	10	TTGACA	19	aaatgattgaaataaacaaaaggtgttgacagataatcgaaaaagaagtatattatgattG	68	34	5	13	17	12	5	5	ND
1383753	1383754;1383756	6		-	gbs1337	A	AGTTATAAT	13	TTGAAA	17	agtgtttgaattaaacatgaaatgttgaaatgttgaacagaaagagttataatagacatcA	64	325	51	75	214	671	63	31	21
1385052		2		-	int gbs1338	A	TGTTAAAAT	13	TTGAAA	20	tctgactcttttgaggactttttgaaaaaagcagagcggcttcatgttaaaatagactttA	-	23	ND	ND	10	5	ND	ND	ND
1392320	1392321-1392323	7	(A)1-3	-	gbs1344	A	TGGTATAAT	12	TTGGTG	19	aaaaaacggatagcgcaccaattttggtgcgctatccgttttttgtggtataataagagtA	22	288	198	279	48	59	26	121	81
1395940		4		-	gbs1351	A	CGGTAAAAT	12	CTGACA	17	gtccttgacatttaagaaaaaaaggctgacaaaaatttttgaacgcggtaaaatgacattA	26	359	164	371	78	211	144	99	100
1408651		4		+	gbs1357	A	TGCTAAAAT	12	TTGCTT	17	tatgattatgtaacatactcaaaagttgcttttgtacaacaaaaatgctaaaatgttagtA	27	76	9	49	51	42	10	5	ND
1411270		2		+	as gbs1359	C	TGGTAAAAT	12	TCCACC	18	cgctttggctctcgcaaactcgtctccaccaaactgaccaatagctggtaaaatagtggtC	-	ND	11	ND	5	5	ND	9	24
1424629	1424628	4		-	cis gbs1375	A	AGTTATACT	12	TTGACA	17	tatttcagaaaaataataaaaattattgacaatgctagaattataagttatactatttaaA	163	351	782	227	344	715	368	552	739
1424797		3		+	gbs1376	A	GTGTATTAT	12	TTGACC	17	aaattaatattttagtatttatttattgaccttcgctgaccaaaggtgtattatagtaccA	103	194	ND	7	102	27	ND	ND	ND
1429448		5		-	gbs1378	A	TGGTAGGAT	12	TCCCCA	17	atcatatatgatagctaatacctattccccaatacgactagattgtggtaggataaaagtA	21	102	85	13	20	121	21	32	ND
1430899		7		-	gbs1380	A	GATTATACT	13	TTGATA	17	ttgtgcataaaacctccaaaggtattgatattataggttcacttgattatactatatggtA	211	75	61	77	58	114	52	18	ND
1430920		1#		+	gbs1381	G	TAGTATAAT	11	GTGACA	15	tgttttcataagatgacctccaagatttgtgacatttgataccatatagtataatcaagtG	40	15	ND	4	5	7	ND	ND	ND
1434140	1434139-1434142	7		-	gbs1384	A	TGTTAGAAT	12	TTAACA	22	atctaactatctcatgttttttaacaagcaatttgaggtaaaatttgttagaatatctagA	25	191	28	114	58	105	163	42	73
1435045	1435046-14350453	6	(T)1-3	-	gbs1385	G	TGATAAAAT	14	TAGAAT	17	accttcaaagtcttgtttctcactagaatatcttttaaaaatctgataaaataagactttG	11	305	91	1129	369	201	277	46	226
1435154	1435153	6		+	gbs1386	A	TGGTAAAAT	13	TTCATA	18	gactttgaaggttaaagctttttttcatatttttagcttctttatggtaaaatggaatttA	34	166	10	30	142	170	48	4	ND
1437708		3		+	gbs1388	A	GTGTATAAT	12	TTGACT	16	aaaatcatctcaaattctttttttacttgacttgaatttccataagtgtataatctagttA	29	1632	ND	ND	22	46	72	ND	ND
1438892	1438889	8		+	gbs1390	A	TGATATAAT	13	TTGATT	20	ataaaatttaactacattttattgattatttttttgctaaaacatgatataataataatcA	30	301	18	27	55	117	48	19	27
1439909		6		+	gbs1391	A	TGTTATACT	12			tagacataagtattagagtaaatactatctgtctaggttcttttttgttatacttaaagcA	28	857	365	1771	255	399	303	413	777
1441327		4		-	int gbs1393	G	TGGTAAAAT	13	TCGTCA	14	aatggatatcctagcatctggtggcattcgtcatcctttagatatggtaaaatgtttagtG	-	334	9	17	11	30	5	4	ND
1444929	1444927	6		-	gbs1396	G	TATTAAAAT	12			aatttatgttattatcacgttaaagtcgctttttttaaggatttatattaaaatagtaagG	25	57	33	164	36	100	624	203	627
1445806		4		-	int gbs1397	A	TGGTATTTT	13	TTGGTA	18	ttattcttatctactaaaaaaggttggtaaaaatgattatttagtggtatttttagatacA	-	12	11	9	6	ND	ND	4	ND
1447586		4		-	gbs1399	A	TGATATAAT	13	TTGCCT	13	gaagaaaaaattctcattcctttttagtttgccttaagtttctatgatataatggagcttA	23	926	ND	29	17	20	63	ND	ND
1451745	1451746	3		-	gbs1402	A	TTTTAAAAT	13	TTGACA	17	aatagttctcacggtaacttttaattgacaattaataaaggttgttttaaaatagttctcA	26	450	15	109	70	158	224	10	ND
1454533		4		-	gbs1404	A	TGGTATACT	12	TTATCA	21	cacaaggtattgtttaatctcttatcatagtccttagctaacctatggtatactagtattA	26	101	ND	11	21	31	6	ND	ND
1455953	1455955	4	(AT)1	-	gbs1405, p1	A	ATTTATAAT	13	TTGACA	17	taagaatgataccatagcaaatagttgacaagaaaattctgacaatttataatgctaactA	27	1952	151	170	288	943	89	1299	1387
1455991		3		-	gbs1405, p2	A	TGATACCAT	13	TTTAAA	17	gtcagtaaaagtcaaagaattacctttaaaattgctcctaagaatgataccatagcaaatA	65	31	ND	ND	21	28	ND	6	ND
1456070	1456069;1456071	7	(A)1-4	+	gbs1406	A 4	TTCTATAAT	10	TTGACT	17	cttaggagcaattttaaaggtaattctttgacttttactgactttcgttctataatgagaC	24	2584	21	74	81	142	271	25	39
1456354		3		-	as gbs1406	G	TGCTAAAAT	12	CAGATA	16	gaaaccacccaaaagtcgtaaaataccagataccagtagccagtatgctaaaatagtcatG	-	91	80	35	19	27	15	83	760
1464452		5		-	int gbs1412	A	TACTAAAAT	12	TTGACA	17	gtttcttattgaagaacatccaaatttgacaattgcttttccggatactaaaataacttcA	-	ND	88	23	8	18	17	50	640
1464653		4		-	int gbs1412	A	TGATAAGCT	12	CTGACA	17	taaaacttatattgagggacaaaatctgacattagaccaatattatgataagctagcggcA	-	29	5	8	5	9	5	7	ND
1465219	1465217;1465221	7	(AT)1-2	-	gbs1413	A	TGCTATAAT	11	TTAAGA	16	agaagaagttctagattcccacctgctttaagaatctacaaatttatgctataataatacA	25	1232	3855	1954	1701	3978	1548	3902	7048
1465793		4		-	gbs1414	A	TGCTACAAT	12	TTGTTT	18	gtgacttcccccatgccttagcgcttgtttttataagcgcttttttgctacaatatgactA	0	61	ND	ND	9	11	8	ND	ND
1466362		4		-	gbs1415, p2	G	GGATAATAT	10	TTTATT	16	ttgctaatcttttttcaataggatatgatttatttaagcaaaaaaatggataatatgattG	18	31	19	1035	134	174	471	230	2560
1466387		8		-	gbs1415, p1	A	GGATATGAT	12	TTGCTA	17	agaatggtagattaatcattaataattgctaatcttttttcaataggatatgatttatttA	43	149	242	680	137	355	251	515	3173
1470173		6		-	gbs1418*	G	AGATATAAT	12	TTGACA	16	tattgatagtttttggaagaaaatgcttgacattgaaagaaaaagagatataattaaattG	28	1598	229	594	2102	814	202	316	579
1473315		3		-	gbs1420, p1	G	TATTATAAT	12	TTGACA	17	gtattacaaatatttctaaaatatgttgacatgttacaaaaaggatattataatagtagtG	29	221	37	341	424	271	119	168	31
1473430		3		-	gbs1420, p2	A	TGTTATACT	12	TTGATA	22	ggagaatagtgcccggttttttgatatgcttaatgataatgattttgttatactaagaatA	144	151	ND	15	37	31	10	ND	ND
1475548	1475549	7		-	gbs1422	G	TGATATAAT	13			tatatatattgttaaaaaaataacaaagcttcctatttattttgtgatataattaactttG	41	12	84	91	141	283	10	53	27
1478097		4		-	IG tRNA	G	CGATATACT	13	TTGACA	17	tttaaaatttaattcgaaaagatattgacagtaatctagaatttcgatatactagattttG	-	84	8	ND	7	25	8	10	11
1479751		4		-	gbs1426	G	GAATATAAT	12	TTGTGA	19	tttttgttatatctacacaaaaattgtgagttttttagtcttttagaatataatggatgtG	41	120	83	118	258	66	58	44	71
1480430	1480432	4		-	gbs1428	G	TGTTATACT	13	TTGACA	16	acatgtactctgtcaagattttttcttgacagagtttgtatttatgttatacttagtaagG	64	294	15	21	268	227	11	6	11
1482509		2		-	int gbs1431(end)	A	TGATAATAT	12	TTCAAG	17	cgtggttactaatccaagtaaaaccttcaaggatgggcaaaaaattgataatattgaatcA	-	102	13	4	4	3	6	5	ND
1483742	1483744	5	(AT)1	-	gbs1431	A	TAATACACT	12	TTGACA	17	aaaatattatttttaaagaattttcttgacaatattatttaaaaataatacacttgttctA	28	41	231	327	1633	559	337	172	165
1487343	1487342;1487344-1487345	7	(A)1-4	-	cis gbs1434	A 4	TGCTATAAT	11	TTGAAA	18	aagttgagaaaaaattaagtttttcttgaaaaatacttttaccatttgctataatataagC	133	1924	38	112	166	165	214	20	39
1489660	1489662	7		-	gbs1437	A	TGGTATAAT	13	TCCGCA	18	tagtcctaattcatgaagaattttccgcaaggatagttattttttggtataatgaagggtA	22	599	10	44	32	39	40	17	34
1490165		2		-	gbs1438	A	TGACACACT	11	TTGTTA	15	actaatctgtctaaagattcttctgaatttgttagtacaatagtcatgacacactaatttA	18	ND	ND	ND	5	6	ND	22	24
1490956		7		-	cis gbs1440	G	TGATAAAAT	12	TTGCAT	17	gttgataattttattttgttttatcttgcataaaaaaagagtttatgataaaatttgaatG	128	2272	1087	1138	8098	4122	2220	440	697
1492210	1492209;1492211	4	(A)1	-	gbs1441	A 4	TGCTATAAT	11	CTGTCA	18	gtagttttttattaaaatgattgcgctgtcataaggttataaaaaatgctataatacgaaT	14	86	3	27	31	26	16	ND	ND
1494683		6		-	gbs1443	G	TGCTATAAT	12	TATAAA	17	ttgttttgggatgttcacaaactaatataaatagtaggaaaattatgctataataacactG	24	839	30	75	163	269	75	32	50
1494877		3		+	gbs1444,p2	A	GGATAAAAT	12	TTTTCT	16	tgcttatttaaatgttttaaattattttttctttagctttttttaggataaaatcatataA	29	ND	ND	ND	ND	4	ND	14	77
1494886		7		+	gbs1444, p1	G	TCATATAAT	13	TTAGCT	18	aaatgttttaaattattttttctttagctttttttaggataaaatcatataatagttgatG	20	564	53	43	37	28	83	121	369
1496609		5		-	int gbs1445	G	TGTTAACTT	13	TGGACA	18	gcaaaagtcctgttaattgaaggtggacaagtaggtggaacttgtgttaacttaggttgtG	-	1294	4	13	11	19	26	4	15
1496773	1496770;1496772	7		-	gbs1445	A	TGATAGAGT	12	TTGTGA	17	gttttgcattctacgtagcagaaaattgtgactgtaaacactttgtgatagagtatagttA	23	3101	4270	5006	2661	3730	4059	11027	14261
1497287	1497286	7		-	gbs1446	A	GTCTAAAAT	12	TTGCAA	17	ttaaatgaaaactagtagtattcaattgcaaaaaaaggtataaaagtctaaaatagtggtA	27	6093	599	4738	1187	2529	2014	1189	1702
1501128		7		-	int gbs1450	G	TGGTACAAT	12	GTGACT	17	ggtggcctaactatagatttttatagtgactatgctcttttttcgtggtacaatgaatttG	-	49	25	11	108	69	21	14	35
1501506	1501507	8		-	gbs1450	A	TGTTATAAT	13	ATGAAA	16	acggtaaagaaaggtcgaattcagtatgaaaaaagataaaaatttgttataatactgtttA	0	1131	305	292	832	2084	661	370	566
1501599	1501598	2		+	gbs1451	G	TGTTATAAT	13	TTTACC	21	catactgaattcgacctttctttaccgtatgttacaaaattttatgttataatttaatctG	42	83	ND	7	9	7	35	ND	ND
1505355		8		-	cis gbs1454	A	TGATATACT	12	TTGACA	17	attcaagaaaaagcagaaaaaataattgacatgaagaattagtcatgatatactagttgcA	142	851	166	321	1805	610	2720	252	652
1506623		7		-	gbs1456	A	TAGTATTAT	12	TGGAAT	17	aaagcccgcaggcaatacatttttctggaattagtgcaactttcatagtattattgtaatA	31	104	110	19	78	76	33	41	324
1506638		8		+	gbs1457	A	TATTACAAT	12	TTGTTA	15	tggttttttcgccatgacttcccccttgttaatcgtatcaataagtattacaataatactA	0	287	144	126	136	337	195	26	45
1508581		5		-	gbs1459	G	TGTTATAAT	12			tttgtgaaattttaaggtagtcacaatatagtgagcttatttttatgttataattaaatgG	19	105	3	117	89	35	17	ND	ND
1510392	1510391	5		-	gbs1460	G	GTTTATAAT	11	TTTACA	17	ccttattttagactttatgttctcgttttacaagtctaaggtaaaagtttataataaagtG	60	213	9	27	155	105	88	ND	ND
1510456		4		+	gbs1461	A	GTCTAAAAT	13	TTGTAA	17	ttattataaacttttaccttagacttgtaaaacgagaacataaagtctaaaataaggagtA	0	424	ND	2	223	185	13	ND	ND
1512041		5		+	gbs1462	A	TGTTATAAT	12	TTGTAA	15	tttcttaattaatgctaaaaaaggcttttgtaagccttttttctatgttataatgaacttA	24	17	ND	8	42	14	13	ND	ND
1517556	1517554;1517555	4		-	gbs1467	G	TGCTACAAT	11	TTGCTA	17	tgcaaagggcttcctagtaagattttttgctaagttattcaatttttgctacaataaggtG	24	188	18	55	44	124	38	11	11
1518462		7		-	gbs1468	A	TGATATAAT	12	TAGTCT	17	aatattgaaaaagactaagattacttagtctttttttcatgaaaatgatataataaagtcA	25	290	234	1127	732	1134	165	143	71
1519919		5		-	gbs1469	A	TGATATAAT	12			aatgccataaacaatattatcgactatgcgctcagtgctattatatgatataatgatagcA	80	153	9	9	114	59	45	3	ND
1521513	1521511	7		-	gbs1471	A	TGATACAAT	12			tttttaagttttattgtagtagtgaggttattttagttaaaattgtgatacaattatcctA	0	1411	44	189	390	804	554	32	10
1523023		7		-	cis gbs1473	G	TGTTATGCT	12	TTGCAA	17	tactactaattagtaattaaaaaacttgcaattgcaagttttttttgttatgctataggtG	211	14	2222	158	227	61	128	177	210
1530842		4		-	gbs1478	G	TGATATCAT	13	CTTATA	15	tgggaaaaaactttaaaattccataccttataataagaaattattgatatcataataagtG	79	257	45	380	665	249	202	58	19
1531015		1#	(A)1	+	gbs1479	A 4	TTTTAAAAT	12	TTGATT	17	agaaatacttcaattagcttaagtagttgatttttctttttttatgttttaaaatattgcT	32	11	ND	ND	ND	ND	ND	ND	ND
1546835	1546834	7		-	gbs1493	G	TGGTATAAT	12	TAGCTA	17	aatccttttagcttactgctctttttagctaacttttctaatttatggtataattgtatgG	27	600	978	642	414	297	376	756	1881
1547817	1547816;1547818;1547820	6	(AGA)1	-	gbs1494	A	GTGTACAAT	12	ATGAAA	17	cgttcataagataaagagtaaagggatgaaatattcccttttttagtgtacaataaacgaA	38	2998	1145	1482	2258	1999	1190	2191	1882
1549625		3		-	int gbs1497	G	TTATATAAT	12	GTGACA	19	gtcttatgatttatcacaagaaagtgacaaagttaatcgtacttattatataattttagaG	-	15	5	13	13	17	10	8	37
1551254	1551253;1551255-1551256	6	(A)1-5	-	gbs1497	A 4	TGATATAAT	12	TTTACA	17	atccttgaaaaagcttttgaaaaaatttacacagaaaagaaaaaatgatataatcaaatgT	10	529	122	97	75	105	89	32	45
1551404		vis		+	gbs1498	G	TGCTATAAT	12	TGGATT	17	tacagataatttgaaacctattacttggatttctcaaaagaaatctgctataatgaacgtG	30	636	27	605	505	247	317	4	11
1552074	1552077	3		-	int gbs1499	C					cctagtaagtgaacgtgaaaatgttacaatatcttgaggaggtgaaacatatgtcaaaaaC	-	ND	22	ND	ND	3	ND	13	31
1552098	1552097	7		-	gbs1499, p1	A	TGTTACAAT	12	TAGTAA	16	gacaatctgcttttatttgggtatcctagtaagtgaacgtgaaaatgttacaatatcttgA	14	28	654	115	36	66	108	167	190
1552124	1552123;1552125-1552126	7		-	gbs1499,p2	G	GGGTATCCT	13	TTGACA	17	cccagagaaagtatcataaaaatattgacaatctgcttttatttgggtatcctagtaagtG	40	413	173935	4738	5498	4867	2802	19051	59697
1552725	1552726-1552727	5		-	gbs1500	G	TGTTATAAT	13	TAGTCA	17	caagttgaataatattaaaaagcctagtcataggcttttttggatgttataatatggcttG	34	ND	269	33	164	54	33	142	429
1553604		2		-	gbs1501	A	ATTTATACT	13	TTGACT	17	tactgaatttttattcaaaaaaacttgacttatgtataaagatgatttatacttgttcctA	24	105	ND	ND	11	10	ND	ND	ND
1554279	1554282	4		-	int gbs1502	G	TGCTATTAT	13	ATGATA	20	gagtggaattcacaagccattatgatacttttaaatactatatttgctattataggtggtG	-	ND	284	118	22	51	37	128	808
1554975		2		+	gbs1503	G	TGTTAAACT	14	TTTACA	17	gtaaaaacacaaatagtcctttctttacaaacactcttttatttgttaaactgtattattG	53	ND	ND	ND	ND	8	ND	ND	11
1557210	1557208-1557211	7		-	gbs1504	A	TTATATAAT	11	TTGCTA	18	aaagaatatgtcctaagcgtattttttgctatgttgtaaggagtcgttatataatgaagtA	32	7137	295	348	210	274	49	137	3421
1557324	1557323;1557325	8		+	gbs1505	A	TGTTAAAAT	12	TTCTTA	15	attctttgctttaaagacaaattattcttcttaagaacacacatatgttaaaatagtaaaA	17	1893	218	412	122	276	257	100	313
1559204	1559206	5		-	gbs1506	A	TTGTATAAT	13	TTGACA	17	gataaaaaataaattattaattaattgacagtgtgaattcatagttgtataattaaacacA	27	417	24	1103	505	13	26	6	15
1563396		5		-	gbs1508	G	CGTTAAGAT	12	TTGACT	17	cgatagaagtttttttaaattatgcttgacttatgcaatcgcttgcgttaagatggaggaG	31	1453	128	173	84	164	68	78	23
1564562	1564561;564563-1564565	8	(A)1	-	gbs1509	A	GAGTATAAT	12	TTGTTT	16	attacatttgcagagaaggcaaacgtttgtttttttcttagattagagtataatagacaaA	48	3959	258	421	719	1332	250	122	92
1564737		4		+	gbs1510	G	GCATAATAT	10	TTGACT	19	tttcttattttttttaaaaaaagacttgactttttttgcaaacggttgcataatataggtG	33	300	369	2774	652	752	133	281	60
1566898		4		+	int gbs1511	A	GCGTACTAT	13	TTGAAA	17	gccttactaattaatacaaaaggtttgaaattcaaaaagatgtggcgtactatttttgttA	-	15	ND	12	6	11	7	5	27
1568527	1568525	6		+	gbs1513	G	CTATATTAT	13	TTGACA	17	aataacttgatagtgctaagtaatttgacagttgcttctatttactatattattaatagtG	25	698	32	61	226	574	147	4	10
1570562		2		-	gbs1514	A	TGGTATTGT	12	TAGAAA	17	agttaagttactatcctttattttgtagaaaaattgataaataaatggtattgtaactctA	29	86	ND	ND	ND	5	4	ND	ND
1572249		7		-	int gbs1517(end)	A	TGTTACAAT	12	TAGAAG	18	atatggatgttgaggaagctattgtagaagcttttaaagagaaagtgttacaattattccA	-	38	28	65	23	61	59	63	76
1588402	1588404	3	(GT)1	-	gbs1528	G	TGATAAAAT	12			aatctatatttatcaagtgacaagcaatgtttttctgctaaaatatgataaaattaagaaG	162	172	ND	14	36	27	9	ND	ND
1592862		3		+	gbs1530	A	CCTTATTAT	12	TTGAAA	17	ttattattttataaggttaaaatatttgaaacattttatattattccttattatagtattA	24	73	ND	4	167	26	6	ND	ND
1593142		1#	(A)1-2	+	int gbs1530	A 4	GTTTATAAT	10			attttatgtaagctaaataaacttactcaggaagatgccttaaaaatagtttataatgagC	-	31	ND	ND	ND	ND	ND	ND	ND
1594742		2		-	int gbs1531	C					tatgctgataaaataacagattctatgcaaagagctatggatgaaaccgctcgccgtcgtC	-	ND	8	4	2	3	ND	123	184
1596485	1596484	4		-	gbs1531	A	TGTTAAAAT	11			gaagaaacagattgagtgttgcagctcagtctttttcttttttctatgttaaaataaagtA	15	248	ND	61	110	59	35	ND	ND
1596761		3		-	int gbs1532	G	TGGTAATAT	13			attatatgttcgggagttttaatgtccttgtatatgattaaaagtggtaatatttggagtG	-	ND	21	11	36	11	ND	ND	ND
1597484		4		-	gbs1532	A	TGATATAAT	12	TATATA	19	acatgtatgttatgttaattttatatatatctttagttagtattatgatataatcgttctA	33	926	38	56	2102	588	213	2	ND
1597611	1597609	8	(AT)1	+	gbs1533	A	TGATATAAT	13	TTGCTC	17	ttctaacatagaaatgacattttgttgctctatcttatttattttgatataataaaacacA	23	2326	22	47	981	327	55	126	40
1600706		6		+	gbs1535	A	TGATAATAT	12	TGCACA	16	catcagctagaatgtttgaataatgttgcacaagggctttcagtatgataatatagcagtA	0	299	12	174	39	113	167	16	ND
1602865		8		-	cis gbs1537	A	TGTTAATAT	12	TTGCGA	17	tatatttaagctaacggtttgtagtttgcgaaataagacgtttcgtgttaatatagacttA	226	4871	4228	2040	4533	4405	2057	5392	9274
1602985	1602986	2		+	gbs1538	A	TGATAAATT	9	TTGTGC	17	atctttattaaatcgcttccatatttccttgtgctttataagagtttatgataaattataA	27	ND	4	11	6	12	6	ND	ND
1604892		6		-	gbs1539, p1	G	AATTATAAT	12	TCGATT	17	tttttcactttttagtatcatattttcgatttttatgttgtaataaattataatgaagatG	27	733	41	542	130	159	171	42	102
1604901	1604903-1604904	6	(AAT)1	-	gbs1539,p2	A	TGTTGTAAT	11	ATCATA	16	aataattcctatttttcactttttagtatcatattttcgatttttatgttgtaataaattA	36	1049	8	112	97	49	156	56	155
1607044		2		-	gbs1540	G	GATTATAAT	12	TTAGCA	18	taatataaaacaacagttaatattttagcaatttgataacacttagattataatgtaaacG	27	80	3	65	45	23	ND	9	ND
1608958		4		-	gbs1542	A	TTATATAAT	13	ATGATA	21	aaataaagggaatgaacaaaatgatagggttttgatgaagaaagttatataattttacatA	101	1158	34	510	194	257	109	4	ND
1609105		7		+	gbs1543	A	TGATATGAT	12	CTGAGA	17	ctctactttgccacgataccgcctgctgagattttttctaaattgtgatatgatagcattA	19	3109	31	169	169	196	134	9	18
1609863		4		+	gbs1544	A	TGACATAAT	12	TTGAAA	17	acagcctaatttataatcaatatttttgaaaagacaattttattttgacataatacgtttA	23	466	34	135	20	36	108	2	18
1610384		8		+	gbs1545	A	TGTTAAAAT	12	TTTCTA	18	cctttttatgattaccttataatctttctattttttcccatattatgttaaaatttaagcA	23	1249	21	98	95	97	85	5	31
1611433		3		+	gbs1546	G	TTATATAAT	12	TTGCGA	17	atagaaaaatattgtatagtaattattgcgaattttgcaaaaaaattatataataaaggaG	29	143	ND	ND	17	42	ND	ND	ND
1614003		2		-	int gbs1548	C					atggataaagctgatcattttgctaaccttatcccagaaattgcaactcaaacgtctagtC	-	ND	ND	ND	ND	1	ND	39	44
1616179	1616180	7		-	gbs1549	G	TGTTAGAAT	13	TTGAAT	17	aggagagaaaagtaacactacatattgaatcttaataagttttatgttagaatgtactttG	21	1715	198	274	357	568	850	98	171
1617444	1617443	6		-	int gbs1550	A	TGGTATTAT	12	TTCACT	17	gtaatttttttactggggcaagcttttcacttgttatgccttttatggtattatatgtagA	-	ND	52	27	8	19	40	17	71
1617588	1617590	5		-	gbs1550, p3	G	TGCTAAGAT	13	ATGTTA	17	taatggaaataacatctcaaatagatgttaaatctcaataaaactgctaagatagttagtG	32	139	59	506	77	50	583	80	305
1617667		3		-	gbs1550, p2	A	TGATAACAT	12	GTGGTA	19	cgtttaaaaagttaattttaattgtggtataataacagaggcatgtgataacataggtttA	111	31	4	22	13	29	37	ND	ND
1617688	1617687	6		-	gbs1550, p1	G	TGGTATAAT	12	TTAAAA	18	gtatttgctccaaaaactttccgtttaaaaagttaattttaattgtggtataataacagaG	132	71	622	464	805	321	524	79	355
1617888		1#		+	as gbs1551	A	GGTTAAAAT	13	ATCCCA	19	ttagtaaaggtaaatagcttatatcccatatagtatataataaaggttaaaatattatacA	-	17	ND	ND	ND	ND	ND	ND	ND
1620078	1620077;1620079-1620081	4	(A)1-5	-	gbs1552	A 4	TAGTACAAT	10	TTGCGA	17	gtctttattacactagttttaaaaaacttgcgattaaaccacagtaatagtacaatgataT	28	270	6	26	149	65	58	ND	ND
1622611	1622612-1622613	7	(A)1	-	gbs1555	A	TTATATAAT	12	TTTTCT	17	tttttcatgactatctcctttctgattttctattttgtacttgtattatataatggatttA	35	74	116	145	16	26	51	185	687
1622634		2		+	gbs1556	A	TTATATAAT	12	TTAAAA	18	catttttcccactttcacaacaatttaaaagaccctttaaatccattatataatacaagtA	159	ND	5	ND	7	28	21	4	ND
1625033		3		-	gbs1557	A	TGCTATTAT	12	GAGTCA	18	tgttaaaagatgttaatgttggaatgagtcatttattagttagaggtgctattattctagA	223	12	6	17	2	6	5	4	19
1628926	1628925;1628927	5	(A)1-5	-	gbs1562	G	TGGTATAAT	11			gtgtaatagtgattattagctttctctcccttttttaatactcttatggtataatgatgtG	159	4120	30	112	35	86	220	19	26
1630026	1630027-1630028	2	(A)1-2	-	gbs1563	A	TGATATACT	11	TTTACT	16	atggaatattggatggtggggatatgctttacttacggtattggaatgatatacttaaagA	58	37	ND	ND	4	6	6	4	ND
1630791	1630793	7	(AT)1	-	gbs1564	A	TGCTACAAT	12	TTGAAA	16	atattcaagaagtgtatatgagtgatttgaaaaggagatattttatgctacaatacgtacA	25	870	66	49	271	529	171	146	29
1630925		6		+	gbs1565	A	CTGTAGAAT	12	TTGACT	17	tcttttattaacttactattaattattgactaaaaagagatagccctgtagaatggagacA	33	198	7	ND	13	14	10	7	26
1632865		7		-	gbs1566	A	TGTTATAAT	12	TCACCA	18	tttttagttttacaacgactaaaatcaccaaagaaaatgaaattttgttataatgtagtcA	27	1514	63	107	128	307	317	143	402
1634764		5		-	gbs1567	A	GAGTAGAAT	12	ATGGCA	18	actgtctgaaaagcaggttttttaatggcaatcgttttcacaaaggagtagaatatagtcA	30	764	857	935	430	467	144	360	355
1635635		7		-	gbs1569	A	TGTTATAAT	12	AGGAAA	16	atggctaattatagaaaaaagctgagaggaaattttggctttttttgttataatgtatctA	22	1493	1702	2043	761	2127	787	1656	2468
1637835		2		-	int gbs1572	G					ggtgttcaaatagcacttgtcattggtggaggtaacctttggcgtggagaacctgcagcaG	-	ND	ND	ND	ND	ND	ND	14	29
1638047	1638046;1638048	4		-	gbs1572	G	TGGTAAAAT	12	TTAAAA	15	aatcaacttactagtgtcattgctctattaaaattttgccttttatggtaaaataataaaG	23	3746	261	1435	599	857	2091	426	724
1639517		2		-	int gbs1574	G	TTGTAAAAT	12	TGTACT	15	attgtcattacagataggagaggtccctgtactaagagattttagttgtaaaataggtatG	-	26	ND	6	10	6	ND	ND	ND
1644622	1644617;1644619;1644624	6		-	gbs1579	A	TAGTATAAT	14	TTGCTT	16	aatgaaattaatggcttcaaactattgcttttatttatgattatagtataatggtaaggtA	73	178	28	10	179	261	37	44	50
1647424	1647425	7		-	gbs1581	G	AAGTAGACT	12	TTGTAA	17	tatagaaatatctaaaaaaatttatttgtaaaaaattattttcaaaagtagactatataaG	60	27	98	133	239	546	99	568	511
1647569		6		+	gbs1582	A	TAGTAAACT	13	TTGATT	17	gttatactactaaattaaaatagattgattttagctcaaaatgatagtaaacttatagccA	54	342	9	12	36	65	77	28	71
1648589		2		+	gbs1583	A	GTATAAAAT	12	TTTACA	17	tttcgctaattctattgaaaatcagtttacatcttaccaaaatcggtataaaatagacctA	0	33	ND	ND	6	7	ND	ND	ND
1650712	1650711;1650713	3	(A)1	-	gbs1584	A 4	TGTTATAAT	10	TTGTCG	16	aataagaaaaaactaatctgacaagaaattgtcggattagttttttatgttataatgaagC	26	66	ND	8	ND	9	ND	2	10
1653264		3		-	gbs1585	G	TGATAGAAT	12	TTGGGG	18	ttataaaagtaaatagtaaacctattgggggacttgttgaaattatgatagaatagtataG	55	27	16	17	27	58	8	6	32
1653356		6		+	gbs1586	A	TGATAAAAT	12	TTTATA	20	cccaataggtttactatttacttttataaattatttaaaaatttatgataaaatataatcA	28	261	59	42	19	58	53	47	289
1656947	1656948-1656949	3	(A)1-2	-	gbs1589	A 4	GGTTATGCT	11	TTGACA	17	tatatcaaaaaatactgaaaaagtatttgacaaatactttataataggttatgctaatatC	60	38	ND	7	113	27	15	ND	ND
1657016		4		+	gbs1590	A	TGATATAAT	12	GTCAAA	21	ataacctattataaagtatttgtcaaatactttttcagtattttttgatataatggtcttA	38	1870	20	370	195	500	74	29	16
1660692	1660691	3		-	gbs1594	G	TGATATAAT	11	GTGATA	17	tgtaatagggatttaaaggggtattagtgataagttgaaggcattatgatataataggttG	29	182	2	40	47	55	14	5	ND
1661736		8		-	gbs1596	A	TGTTATACT	13	TTTACT	19	aaatgactcttttgagtcattttttacttattttaaatactgtatgttatactaattagtA	26	1932	158	619	502	292	199	197	39
1663320		1#		-	gbs1599	T	TGTTTATTT	9	GTGATA	16	tactgagcgggaagttaaaggaatatcaggtgatattttaataaaatctgtttatttacgT	111	ND	ND	5	14	3	ND	4	ND
1664799		4		-	gbs1602	A	AGGTATAAT	13	TTGTAA	17	caatttcctttaaggggaacaaatttgtaaaagaaaattgttataggtataatgaagattA	86	86	ND	9	8	18	16	5	11
1665454		4		-	gbs1603	A	TGGTATAAT	12	TAAAAA	18	aatgagaaccagaactgttcaaaataaaaattaatatcacgaaaatggtataattggagtA	43	183	17	30	130	52	24	6	ND
1666448	1666449;1666450	2		-	int gbs1605	C	TGTTAAGAT	10	TCGTCC	16	gatccgacggttatagcagtgggagggctcgtccaagttgcccaaggtgttaagattgagC	-	5	3	81	509	5	ND	ND	ND
1672289		1#		-	gbs1609	G	TGATATATT	13	TTGACA	17	aaatatacattatatattttcctgttgacaaggtgtataatttctgatatatttatttttG	142	ND	ND	ND	58	ND	ND	ND	ND
1673055		2		-	int gbs1610	G	TGGTAACAT	12	TCGTTA	17	cttataaattatttggaaattttggtcgttatttcttgagtattatggtaacattgacatG	-	15	ND	ND	5	14	17	ND	ND
1674016	1674017-167401799	7		-	gbs1610	A	TGATATAAT	13	TAGAAT	16	tagttggaaaattatgaaaatgacctagaatttatttttatttttgatataataaaagacA	84	235	25	12	143	924	23	68	48
1676167	1676169	6		-	gbs1611	G	TGTTATAAT	13	TATCCA	19	gtagatatattattcagagatatatccagttgaaaaagattttatgttataatgtatcatG	42	764	60	325	262	220	123	11	34
1676246		3		+	gbs1612	A	TGCTATAAT	12	CTGAAT	17	aaatctttttcaactggatatatctctgaataatatatctacttttgctataataaaggtA	22	19	ND	13	10	22	9	ND	ND
1678143		4		-	gbs1613	A	TGATATACT	12	TTGCTT	17	ttctttatcctttcataaagtgagattgcttcaatgctgaggttatgatatactaaaactA	147	65	ND	ND	23	10	15	ND	ND
1678306		8		+	gbs1614	A	TGTTACAAT	12	TTGCAC	16	tacttttaattttactaccaaaaaacttgcaccattcttaacatttgttacaataaatacA	26	73	18	67	14	19	22	11	45
1680422		4		+	gbs1616	G	TGATATAAT	13	TAGCAA	17	caaaacctcactaaagctgtaaaatagcaacgcccctggtattttgatataatatattgcG	30	120	4	14	39	33	58	ND	ND
1682154		6		-	gbs1618	A	AGTTATGCT	12	TTGCTT	17	aataaagaactaaaaaagtcatgaattgcttttcatggctttttaagttatgcttatcatA	0	288	91	186	97	118	74	48	29
1685180		3		-	gbs1621	A	TGCTATAAT	13	TTTACA	18	aagcaaaattaatcaaaaaaatctttacaatattcaaaatactgtgctataatcttacacA	19	109	ND	ND	25	8	ND	ND	ND
1685264	1685263;1685265	7		+	gbs1622	G	TGATATAAT	12	TTGATT	21	ttgaatattgtaaagatttttttgattaattttgctttttattcgtgatataatggtaaaG	30	176	195	472	237	121	150	37	118
1688965		8		-	gbs1626	A	TGATAGAAT	12	GTGTCT	18	cagacatgcacaatcaagttgtgggtgtctttttttgataaattttgatagaatagtagtA	22	374	258	788	727	623	2238	552	234
1694307		3		-	gbs1632	A	CTGTATTAT	13	TTGACA	17	ttcaaaaaaataatttaaaaactattgacaatattctgataattctgtattattttagttA	25	109	11	ND	36	713	6	20	ND
1694714		6		-	gbs1633	A	TGTTATAAT	12	TTTTTA	16	taaaagagttgagtttatcaactctttttttatttgttggaattatgttataatcttagtA	33	593	26	156	142	367	285	19	56
1695397	1695396	7		-	gbs1634	A	GATTATAAT	12	TTGACC	17	agccttttcttaaaaaagttattatttgacctttgttgaccaaatgattataatagtgacA	26	20285	854	2010	1114	1289	663	316	244
1696187		7		-	gbs1635	G	TGTTATAAT	11	GTCGCA	18	aaaaaatgactagactataaaaaaagtcgcatagaaagggtttttatgttataatactttG	62	1608	208	677	289	479	739	58	31
1697034		1#		+	as gbs1636	C	TTGTATTTT	12	TTGAAA	17	tactgattattattaagtaaactatttgaaactaaatgacgattattgtattttatagttC	-	68	9	ND	4	16	11	10	37
1697450		5		-	gbs1636	A	TGGTAAAAT	13	TATATA	17	ttttatctttagaatgttaattagtatatagtatcaaaaacaaatggtaaaatagtcaccA	46	631	57	80	102	63	113	39	118
1698225		7		-	cis gbs1637	A	TGCTATAAT	12	TTGACT	16	aaataacccaaaaactcatgaataggttgactttgtagactgaagtgctataatagtgtcA	137	470	30	39	36	192	248	12	23
1699643	1699639;1699642;1699644-1699648	6	(T)1-6	-	gbs1638	T 4	GGTTATAAT	10	GTGACA	15	atctggtgaaaaataacacagataaacttgtgacaagccctaaattaggttataattaacC	30	217	97	45	505	1586	93	143	108
1699803	1699800;1699802	8	(ATT)1	+	gbs1639	A	AGGTATCAT	13			aaacgttttttaaccataattctcgtgcatttttactaaaaaaaaggtatcatagagtttA	16	1619	56	47	524	1155	215	85	84
1708794	1708796	6		-	gbs1650	G	TGCTATAAT	13	TTGTAA	17	ggctttgattttgtttacatatatttgtaaactctttctttttttgctataatgagtcatG	25	4941	57	303	364	651	940	23	48
1709483		1#		-	gbs1651	C	TTGTATAAT	11	TTTACA	17	catagacaaataaccttacaggtgtctttacacctgtaaggttattttgtataatagcttC	14	ND	ND	ND	5	13	ND	ND	ND
1711350		8		-	gbs1654	A	TGTTATAAT	12	TTTTCA	21	cagtagctgcgggagtagtcattttcagcttaatttaagttcatatgttataatatccccA	15	441	56	262	139	83	584	48	174
1712115		6		+	gbs1656	A	AGTTATAAT	13	ATGAGA	17	tgtaacaactttttcgtttttttaatgagattatttgattttgaagttataatagtagtcA	33	478	45	213	261	163	178	195	126
1712116		4		-	gbs1655	A	TGATATAAT	12	TTCATA	18	cctgagacaattaaatgaacttttttcataacttgacctcttttctgatataataggtttA	0	366	9	40	225	332	19	ND	ND
1712481	1712483	5		+	gbs1657,p2	G	AAGTAAAAT	12	TTGTTT	17	aattaaaaatcattctgcagaagtattgtttaattcttaaaaaaaaagtaaaatagatagG	30	1929	109	122	2026	4604	910	55	21
1712495		4		+	gbs1657, p1	A	AGGTATATT	13	TTAAAA	19	ctgcagaagtattgtttaattcttaaaaaaaaagtaaaatagataggtatattaaaaattA	16	43	8	4	23	39	60	8	ND
1713756	1713757	3		-	int gbs1658	G	TGCTAAAAT	12	CTGATA	13	ttcatcattgactgcgatgattacggtacctgatatctttaataatgctaaaatagttggG	-	ND	46	6	11	15	12	9	10
1715291		1#		-	gbs1659	G	TGGTACTCT	13	TTGCGA	17	taatttgaaaagtaaacaatatttttgcgaaaacggatacaatatggtactcttaacaatG	103	ND	ND	ND	33	2	ND	ND	ND
1716835	1716836;1716838	1#	(A)1	-	gbs1660	A	TGTTATCTT	11			ataatatctagagtctagacgttattctattttttttaagtattttttgttatcttataaA	26	15	ND	ND	ND	ND	ND	ND	ND
1719294	1719296	4		-	gbs1662	G	AGATATAAT	13	TTGATT	17	gtagataacattgtcaaagttttgttgattttatagactatttaagatataattgcctgtG	24	275	9	8	38	101	59	ND	ND
1721926		8		-	gbs1665	G	GTTTATAAT	12	TTGAAA	17	gataagctttacttagttgaaaactttgaaaaaacagaaaaattagtttataataggtctG	22	1097	291	138	292	213	280	274	1105
1725176		3		-	gbs1666, p2	G	GGATAAGAT	12	TTGAAT	18	tagtatttttacaagaaattggacttgaattttgttataattgagggataagatgaaggtG	9	52	12	13	ND	3	13	4	21
1725189	1725187	8		-	gbs1666, p1	A	TGTTATAAT	12	AAGAAA	17	aaaacaatcaatttagtatttttacaagaaattggacttgaattttgttataattgagggA	22	10905	173	573	262	330	147	1105	1131
1729267	1729266	7		-	gbs1670	G	TGTTAAAAT	11	TTGTTA	15	tgatgaggtgataagagaggcgcttcttttgttattactgaatttgtgttaaaataagatG	33	371	2148	2131	322	529	594	1923	5252
1731743	1731741;1731745	4		-	gbs1672	G	TAGTAGAAT	12	TTGATA	17	agataaaaattattaataacatcagttgatattttaatttttttttagtagaattgaaaaG	176	2386	20	46	3185	2658	71	29	ND
1732357	1732359	8		-	gbs1673	A	TGATATAAT	13	AAGACA	17	ttatgccttgcgttttgtttttttaagacaaagcctttaaaacttgatataatatgacatA	22	187	25	27	85	19	16	67	58
1733928	1733924-1733927;1733929-1733930	6	(A)1	-	gbs1675	A	TGCTATAAT	9	TTTCCT	17	caaatactaataatgggaataacaggactttcctaatctaaagaaaattgctataatggaA	23	2425	103	477	375	857	176	41	56
1734004	1734001	8	(ATT)1	+	gbs1676	A	TGATAAAAT	12	TTCCCA	16	ttctttagattaggaaagtcctgttattcccattattagtatttgtgataaaatagagtcA	29	130	74	76	303	877	90	160	224
1739966	1739967	7		-	gbs1681	G	TGATAAAAT	12	TTCAAA	16	ttttcagttcttcttgtcaataaggtttcaaatcagcttgaaatatgataaaataaaacaG	43	1278	983	2487	612	945	4407	422	3302
1741322	1741323	3		-	gbs1682	A	TTTTATCAT	13	TTGACG	17	acctctaaaaaataaaaaaggtatttgacgaatctttttttttatcatatcatagagtttA	22	1008	ND	5	23	216	263	ND	ND
1741417	1741416	1#	(T)1-3	+	gbs1683	T	TGATATATA	11	TTGACG	18	aataccttttttattttttagaggttgacgaattctaaatttttctgatatataattactT	61	12	ND	ND	ND	3	ND	ND	ND
1742928		2		+	gbs1684	G	TGGTATAAT	12	TTGTAA	17	tactgcttttattttaaaataattattgtaaccgctttcttttggtggtataatagccttG	31	22	35	55	58	57	4	9	ND
1746838	1746836	7		-	int gbs1687	A	TGGTAAGAT	12	TTTACA	17	ggtagaacagtggactgaggacccttttacactttcacttcgatatggtaagatgtatggA	-	32	58	26	52	112	27	85	211
1748174		3		-	gbs1688	A	TGGGATAAT	12	TTGATT	17	ataacaagagacagtttataacaatttgattctaataacttcctatgggataatatctttA	25	214	ND	ND	14	22	ND	ND	ND
1749946	1749949;1749952	7	(ATT)1	-	gbs1690	A	GTGTAAAAT	13	TTCAAA	15	aaagaagtgataggtaaaaaatattattcaaaaagtttttttaggtgtaaaatgataattA	32	331	2138	333	520	177	223	176	1405
1750855		3		-	gbs1691	G	TGCTATAAT	12	TTACCA	16	tagagcttggtgatagaatttccattttaccaattgctatcaaagtgctataataatagaG	70	4441	503	361	1209	5346	668	661	200
1752476		2		-	gbs1693	A	TGTTACACT	13	TTTTCA	17	tcttgtttgtccgctttgttagggttttcaataatcataaatcatgttacactaaaccatA	41	41	ND	ND	ND	4	ND	ND	ND
1752583		3		+	gbs1694	G	TTTTATAAT	12			gcggacaaacaagaaaatctgtccattccggaaaaggcttacaaattttataataaaagaG	26	340	7	72	292	102	21	ND	ND
1755431		5		-	IG, sRNA	A	GGTTATACT	12	AGGAAA	17	gtaatgttaaatagccgagcttttaaggaaacgttaagtaagggcggttatactataaacA	-	2614	ND	35	116	37	117	ND	ND
1756001	1755999;1756000	8		-	gbs1698	A	GAGTAGACT	12	TTGACA	17	aaatgtcagactcttatctaaatttttgacagtaagtggcaaaaagagtagactgtaggcA	20	579	1626	6931	953	874	1817	303	1176
1759602		2		-	int gbs1704(end)	A	TGATATCTT	12	TTGCTT	16	atactgttttgatacatcagtaaaagttgcttttgaatatggttatgatatctttattccA	-	ND	6	10	ND	14	ND	6	40
1760887		7		-	int gbs1706	A	GATTATTAT	12	TTGAAA	17	acatacgatacgatgaagcttctaattgaaaaaaatccagatgttgattattatttcattA	-	197	55	276	26	50	299	158	232
1763476	1763474-1763475;1763477	5	(A)1	-	gbs1709*	G	TGGTAGAAT	11	TCGCTA	17	ggtctttaaagaccttttttctttactcgctatctcttgagaattatggtagaatgaataG	20	154	28	58	515	475	21	25	ND
1767863	1767862-1767865	8		-	gbs1713	G	TGCTATAAT	12	ATAACA	17	tattatgaaaagctgggataatgtgataacattgagagtttaatatgctataatagtagaG	42	4153	43	125	370	589	147	24	37
1772127	1772129	2		-	gbs1716	A	ATATATAAT	13	TTGATT	16	tttttaaaatagtatctttttttacttgatttcagtaaaaaaagatatataatataacatA	40	161	4	18	20	57	8	9	18
1772239		5		+	gbs1717	G	TGTTAAACT	12	TTGCTT	17	ttttaaaaataatcatactatatatttgcttttagacatatcttttgttaaactttcttcG	37	728	186	560	247	534	431	233	300
1774713		6		-	gbs1719	G	TGATATAAT	12	TTGCAA	17	gttcttaaaatgtactgatatcgatttgcaaaagctaaaatgctttgatataattgtaacG	25	471	71	127	292	335	47	74	252
1775406		3		-	int gbs1720	A					aaattttgcaagagattgtggatattgctagacaaaatgacttgattattttttcagacgA	-	ND	22	ND	1	3	ND	13	10
1776038	1776039;1776040	7		-	gbs1720	A	TTTTATAAT	13	TTCAAT	17	cgcttgataaaccgcagtaaatgtttcaattttgagaatatttgttttataatggaagatA	13	681	409	1244	1250	853	699	464	808
1776178	1776176	5	(AT)1	+	gbs1721	A	CGTTATAAT	12	CTTTCA	18	atttcagaaaactaacataaaacgctttcatttttctagaaaaaacgttataatatagctA	115	1032	169	816	425	674	84	141	11
1778211	1778212	8		-	gbs1722	A	TGATATAAT	13	TTTATA	17	agaacaaggatttttttcattgattttatacttctttcaagttgtgatataatttattttA	28	186	431	49	110	243	76	162	610
1778222		3		+	gbs1723	A	TGATAAAAT	11	TCAACA	17	aaaatactgccttaattgccactgggtcaacatcccctcttttttatgataaaataaattA	30	13	ND	ND	11	19	10	ND	ND
1780158		2		-	gbs1724	G	TGGTAAAAT	11	TTTTTA	17	ggagagagtataaattacatactctctttttaattgagtcagtttttggtaaaatgaactG	31	41	3	6	12	13	7	ND	ND
1781183	1781182	3		-	gbs1725	G	TGTTATAAT	11	TAGTAA	21	actcagctttttgcatttgtaatagtaagccttttcatagaaattttgttataatgaattG	44	92	199	302	454	144	30	110	305
1781373		6		-	IG, sRNA	A	TCATATGAT	12			ttaagtttctattaaggctgtgctaagctcagtttaagcttgctgtcatatgatattcctA	-	230	ND	57	18	7	65	6	47
1783462	1783464	5		-	gbs1726	A	TAGTATAAT	13			agacataataaaggcgctcttgaggcgcctttttggtgatcttttagtataataaaagatA	17	32	4	58	32	26	15	3	ND
1785094		3		-	gbs1727	G	TGTTAAACT	13	TTTAAA	16	aacaaatgacacagtagttaactgttttaaaaaatttaaaaatatgttaaactaatcagtG	31	101	3	11	346	76	10	ND	ND
1786748		5		-	int gbs1730(end)	A	TGATAGAAT	13	TAGAAA	20	ccgacagtggcatactaaaattagaaactatgttcgtggttttttgatagaatcttatttA	-	26	13	12	14	13	6	37	42
1790322	1790320;1790323;1790325	7		-	gbs1731	A	TGGTAAAAT	12	TTGAAA	17	taatctcgattaaaacgaccatttattgaaagacaacattatttatggtaaaatgtggtgA	24	1751	3040	1880	3811	8688	916	5991	4310
1791381	1791380	4		-	gbs1732	G	TGCTATAAT	12	GCGATA	15	tagcaaataaaagattaaaaaaagtaagcgatatgatggataaaatgctataataggcttG	27	5584	798	758	2686	3052	903	921	105
1793543		4		+	as gbs1734	A	TGCTAAAAT	12	AGGACC	15	aacatagttttcaactgaatggaaaataggaccaatgacaaaaagtgctaaaattgacatA	-	122	ND	ND	8	23	5	5	ND
1794385		4		-	gbs1734	G	TGCTAGAAT	12	TTGACA	18	aaaatattattttatgtcaaacgcttgacatatatttatgagacgtgctagaatattagaG	45	44	5	8	29	76	4	ND	ND
1794494		5		+	gbs1735	A	GTTTACTAT	12	TTGATT	17	aaataatattttttgatattaagagttgatttcaaaagagaaaacgtttactatatagttA	31	83	30	30	52	208	8	68	77
1794897		6		+	int gbs1735	G	TTTTATACT	12	TTGACG	17	gcatactccggttctgcattagccattgacgataagctttttcttttttatactggtaatG	-	ND	541	214	192	143	127	562	1824
1798512	1798511	4		-	gbs1739	G	TGATAAAAT	11	TTGAGA	17	agacacataccaaatcaataaactatttgagaaagcaggttatttgtgataaaatgagttG	32	589	263	598	565	1077	785	613	310
1798688		vis		+	IG, sRNA	A	CGATACAAT	12	TTGATA	17	ttgacactttcctcttacttcagttttgataatattgccttttgacgatacaatatttttA	-	ND	ND	ND	ND	ND	ND	ND	6
1807910		7		-	gbs1748	A	ATGTACAAT	12	TTGATA	16	aatttaaaaacaaacaaagaaaagtattgatatttgttctcagatatgtacaatatagttA	88	128	42	220	70	159	81	51	55
1810011		5		-	gbs1751	A	TGATAAAAT	12	TAGCTA	17	caactgaaatgagttgcttttcttatagctaaatgtcttaaaagatgataaaattaatctA	28	362	9	100	43	77	43	21	13
1812435		3		-	gbs1753	A	TTATAAAAT	13	TTGACA	17	atagtttctatgagaatctttttcttgacaataaaatttagctattataaaatagttctcA	135	53	ND	ND	39	19	ND	ND	ND
1815500	1815499	7		-	gbs1754	A	TGATATAAT	11	CTGACT	14	tttctatgaaatttaaaactaaaaaaatactgactttattaaaatttgatataataagtcA	36	874	54	55	34	64	115	13	61
1817269	1817267	6		-	gbs1756	G	CTGTATAAT	12	GTGCAA	17	aatttaggataccaccgtattaaccgtgcaaaacaaatggttttcctgtataatactaagG	33	196	37	98	127	174	178	115	360
1818216		3		-	int gbs1759	C					gatgcagtagctcttaatgagtttgaccgtctttcaaaaatcaacggtgacattcttcgtC	-	22	3	8	5	32	6	15	24
1818546	1818547-1818548	7		-	gbs1759	G	TACTATAAT	14	TTGCAT	17	agggaaataaaaacataaaaaccttgcattattaacttatttctactataataatatcttG	66	1065	13959	7063	6552	5784	1675	5294	11715
1819411	1819413	8	(AT)1	-	IG, sRNA	A	CACTATAAT	12	TTGACT	17	aaaatgttgcatcaatatttttttcttgacttaaggaagcgtttacactataattaaattA	-	5229	1833	3326	2796	2021	1890	1041	300
1819543	1819545	8		+	gbs1760	A	TGATACAAT	12	TTGTTA	16	aattacgatctagtcaacatacctctttgttaaatcctctttctttgatacaattaatctA	30	1452	501	515	748	1686	983	747	855
1820858		1#		+	gbs1761	A	TCTTATACT	12	TTGATA	21	tatccctaatgtcaaatacatttgatagacccgttagcttatcattcttatactaatattA	16	78	ND	ND	ND	ND	ND	ND	ND
1821854	1821851	6		-	gbs1762	A	TTGTACAAT	12	TTCAAA	16	tatttagcgagttcgtagcaaatagtttcaaaaacaactaaattcttgtacaataggcttA	27	36665	411	495	384	454	665	521	818
1824751	1824753	8		-	gbs1764	A	AGGTATAAT	13	TTGTCA	18	taagagctccaacctttttaacgttgtcattttgtgataaatttaggtataatgaagagtA	0	1662	71	522	369	754	470	406	106
1825703		5		-	gbs1766	A	CGGTATAAT	12	TTTACG	17	gacaagtaatgataaggggtagaattttacgaaagccctattttacggtataatgctagcA	11	1178	7	84	80	212	36	ND	ND
1825803		8		+	gbs1767	A	TGATAGAAT	13	TTCCCT	18	taccccttatcattacttgtctattcccttattcctcttttttatgatagaatattgtctA	0	273	341	53	65	145	148	144	482
1829905	1829907	5		+	gbs1770	G	TGTTATAAT	12	TTGAAA	16	tagtaaataaattttttcataaaatcttgaaaactcttccaaatatgttataatatcattG	63	162	50	212	913	978	262	20	ND
1831094		1#		+	as gbs1771	A	TGGTAGGAT	12	AAGAAA	17	aaatttctctattggtaagggcttcaagaaatcttgagcttgatctggtaggatgagggtA	-	23	ND	ND	ND	ND	ND	ND	ND
1831636		4	(GA)1	-	gbs1771	G	TGTTATAAT	12	GTATCA	16	cttttataatacagtttttttaatctgtatcattaagttgtaatctgttataatggagtaG	21	102	3	10	30	22	24	2	ND
1831758		6		+	gbs1772	G	TCCTAAAAT	12	TTGCGA	17	atcataattttgtcaagaaatatgcttgcgaaaacgtttactttttcctaaaatggatatG	42	900	606	4222	1773	1432	483	497	118
1835087		2		-	int gbs1774	A	TGTTAGAAG	13	TTTTCT	17	atcgtttaaatacactgatattaattttcttttacttggttttatgttagaagaggtattA	-	14	ND	ND	6	9	4	ND	ND
1835287		5		-	int gbs1774	A	AGGTATTAT	12	TTGATA	17	gcaaagttagtttatcaagggactattgatattgataagccattaaggtattattaccctA	-	28	28	ND	8	17	5	16	116
1836323	1836322;1836324	6		-	gbs1775	G	ATCTAAAAT	12	TTGCTA	17	tatggtattgagagcacaaagattcttgctaaattatctaaaattatctaaaatagactaG	20	423	22	91	125	152	49	24	63
1836428	1836425	6		+	gbs1776	A	TTGTAGACT	13	TTGACA	17	tgctctcaataccataaagtcaaattgacagtttcactatttttttgtagactggatattA	0	493	9	ND	17	56	31	8	11
1838283	1838285-1838286	7	(GTT)1-2	-	gbs1777	G	TGGTAGAAT	13	TTTACA	17	tattaattttattttgtgataagctttacaatattaagcttacttggtagaatggttaatG	32	361	77	179	1217	1111	125	28	26
1838929		4		-	int gbs1779(end)	C	TGGTATTCT	12			ctttagggaattattctggatagcagcgattattcctgttgtttgtggtattctatatttC	-	22	128	49	60	105	17	129	187
1840124		6		-	gbs1779	G	TTGTAAAAT	12	TTGAAA	23	tagcacttatattataccattgaaatatcgtatcttctaatatttttgtaaaatgtttatG	32	1894	402	1443	584	753	1408	66	276
1840181		2		+	gbs1780	G	TGGTATAAT	12	TAGAAG	17	tttcataaacattttacaaaaatattagaagatacgatatttcaatggtataatataagtG	67	16	11	5	13	26	6	23	13
1840383	1840384	6	(A)1-3	+	int gbs1780	A 4	TGGTATTGT	10	TATACT	17	cttacatttgaaagtttagaagaagactatacttatatcctaaaagatggtattgttaaaC	-	487	9	ND	ND	6	18	9	19
1843598	1843597	6		+	gbs1783	A	AGGTAGAAT	12	TAGCAA	17	caacttgaagctctaaacgataccctagcaatatttcaataaataaggtagaatggagtgA	27	673	21	22	180	222	21	5	26
1852851		7		-	gbs1789	G	CATTATAAT	12	TTTAAA	17	ttaatcaaaaatcaagccctattgttttaaaaatggtagaaattgcattataatagtattG	32	712	661	489	154	64	227	35	676
1854479		3		-	pseudogene	A	TGATAAACT	12			aaattttgataccttactattatagcataggatgagagaaaaaagtgataaactaaagtaA	-	99	ND	5	21	16	34	ND	ND
1854528	1854530	6		+	gbs1791	G	TGCTATAAT	12	TTATCA	21	aatccttttacttactttagtttatcacttttttctctcatcctatgctataatagtaagG	28	278	56	365	344	672	193	138	52
1854988		3		+	gbs1792	G	AGGTATAAT	12	TTTGCA	17	aataagttttattttcaaaaaaatatttgcaaaaaatcagcagagaggtataataacattG	28	61	9	107	45	18	40	6	ND
1857046		1#		-	gbs1793	G	TGATATAGT	12	TTGCTT	19	ttaaaaatacttagcgttattacttgcttattaccttaggtcatttgatatagtaaaggtG	45	ND	ND	12	13	4	ND	4	13
1858321	1858320;1858322	5		-	gbs1795	A	TGATATTCT	12	TTGACA	17	tttgacactttaagttgacagtaaattgacactagattaggattgtgatattcttttataA	26	1828	175	126	893	956	308	65	161
1858430		8		+	gbs1796	A	TGCTAGAAT	12	TTGACG	21	taaagtgtcaaacaagacattttgacgtctatttctctatttatatgctagaataagattA	0	274	297	246	307	435	103	385	1742
1860410		2		-	gbs1797*	A	TGTTACAAT	12	TTGTAA	15	gaaaatgttaactggataagtattatattgtaatggtgatgaatgtgttacaataacagtA	0	40	6	6	5	12	ND	ND	ND
1860506		6		+	gbs1798	A	GAGTATAAT	12	TTGCAT	16	taatacttatccagttaacattttccttgcattcttagctgaaaagagtataatagaatcA	81	222	57	95	66	679	39	235	123
1862306		4		-	gbs1799	A	TGGTATAAT	12	TTGTTT	17	ataggtgttcataatatcaaaacgcttgttttgatattttttatttggtataataattgaA	63	191	10	7	119	88	ND	5	ND
1864572		5		-	gbs1802	A	TCATAAAAT	13	TTGCAA	17	agtaatagaattaaccttgattcgttgcaattatcatgattatatcataaaataagaggtA	25	81	17	96	32	51	105	11	27
1864601		4		+	gbs1803	A	TGATATAAT	12	TTGATT	18	ctttcatcatttaacttcccttacttgattctacctcttattttatgatataatcatgatA	128	487	ND	6	61	66	18	ND	ND
1864991		3		-	IG-as gbs1803	A	GTTTATCAT	13	TTGATA	16	aaccccaacttcttcgggttttaagttgatatttgacataataagtttatcataatgggtA	-	36	6	9	20	22	44	3	ND
1865015		4		+	int gbs1804	G	TGATAAACT	12	TAGAGT	16	tctagaaaggagttaaacataatagctagagtaatctacccattatgataaacttattatG	-	48	18	ND	15	26	12	4	ND
1866767		1		+	IG-as gbs1805	A	AGTTAATAT	14	TTGCCT	17	aataccttttccgttctttttaattgcctatattagcaaaataagttaatatagcaaattA	-	61	61	ND	ND	ND	ND	ND	ND
1867368	1867369;1867371	8		-	gbs1805	A	TGATAAACT	13	TTGTCT	15	gcctaaaacttgttacaggttttcatttgtctgttatatggatttgataaactaggagtcA	5	10872	80	129	386	2152	194	284	302
1869276	1869277-1869279	6		-	gbs1807	G	GTTTATAAT	14	TTGACA	17	tgtcataaaatctcacatgagagttgacatcaaactttttaaagtttataatggtttaatG	14	9667	1736	1037	2766	3928	973	2542	2827
1869893		2		-	gbs1808	G	TGTTAGAAT	13			agtaataaataaaacgtttacaaaaagggttttatggattgatatgttagaatatatagtG	12	283	ND	26	88	92	49	ND	ND
1871368	1871366;1871370	4	(AT)1	-	gbs1809	A	TGTTATAAT	11	ATTACA	19	ctatttgtgaaaaagtaatcaataattacaactgttcacaaaaatatgttataataaataA	28	1566	100	383	280	1145	270	131	134
1873548		3		-	int gbs1811	G					ccctaaaataaaatatttgagattttcataaggaggaaatcactaatggtagttaaagttG	-	ND	7	12	25	14	9	6	10
1873665		1#		-	gbs1811	G	AGATATAAT	12	TTGCAA	17	tttctttttgaaagtggtaaattcattgcaatttttctcgaaaaaagatataataattgtG	102	4559	246	1414	4056	905	1251	88	152
1873992		2		-	int gbs1812	T					tatccttgagccaatgatgcttgttacaattacagctccagaagacaatcttggtgacgtT	-	ND	29	ND	4	2	ND	18	32
1874336		3		-	int gbs1812	C					acattccgcgcttctacacaagcacgtggattcttcaaacgccaatctggtggtaaaggtC	-	22	8	9	10	49	5	61	61
1875875		6		-	gbs1812	G	TGTTATAAT	12			gcaattagaacgggtaggtcctgcctatccgttttttataaatagtgttataataaagaaG	30	3330	73	680	1939	797	537	66	47
1877036	1877038	3		-	gbs1814	G	TGATACTAT	13	TTGACA	17	tttgcttgtaaaagtaataaaagcttgacacatcatgtgtaaaatgatactatgataaacG	131	3540	773	323	1342	3646	291	295	810
1877331		2		-	int gbs1815	T	AGTTTTAAT	9	CTTAAA	15	tattgaaaaaatgtttctttctaagcgtagcttaaaacctaacagtcgagttttaatagtT	-	ND	13	ND	ND	0	ND	10	24
1877345		3		-	int gbs1815	C					ggttcaagtggccgtattgaaaaaatgtttctttctaagcgtagcttaaaacctaacagtC	-	ND	33	15	9	13	ND	185	184
1877963	1877964-1877968	6	(A)1-5	-	gbs1815	A	TGTTATACT	12			aataattaagacctaaaataaaatgttcgtttttagcatttgttatgttatactatatgtA	27	254	1494	1165	928	1251	194	397	795
1879360		8		-	int gbs1817	A	TGGTATCAT	12	CTGAAA	13	agatataaacaataagtacttaaatcctcctgaaacgacaaattttggtatcatgttcttA	-	249	102	71	45	117	90	237	1403
1882417		4		-	gbs1820, p1	A	TGGTATTCT	14	TTCTCA	19	atctctgagagtagagcttatttctcattttatgatataatagtggtattctaaacaattA	11	22	25	40	46	73	75	20	16
1882430	1882431	8		-	gbs1820, p2	A	TGATATAAT	12	TAGAGC	18	ttctatttagcttatctctgagagtagagcttatttctcattttatgatataatagtggtA	24	1419	1741	2578	7186	7550	1810	845	481
1886147	1886148	5		-	gbs1825	G	TGTTATAAT	12	ATCAGA	17	tgacttttttgatttactctttctgatcagaatgcttcagtcttatgttataataataaaG	43	1816	96	103	414	722	237	207	252
1888676	1888675;1888677	4	(A)1-2	-	gbs1829	A 4	TGATAAACT	12	TTTATA	18	taatccatgttttatagtttttcgtttataatgagaataaatttatgataaactagatatC	32	196	7	59	370	110	24	60	23
1890307		2		-	int gbs1831	A	TATTATAAT	10	ATAACA	15	tttagatcttttgtggttcccacaaccgcataacaaataataaggagtattataatggatA	-	21	3	6	4	9	10	21	21
1891255		6		-	int gbs1832	A	TGGTAAAAT	13	TTATCT	19	ggtcttttatgtaacggtttgtttatctatttttccgctatttttggtaaaattaattccA	-	263	17	53	48	105	145	11	31
1893576		4		-	int gbs1834	A	TTGGATAAT	12	TAAGCA	19	attgttggagaagagagtcagattaagcaaattttaataattcttttggataatgctattA	-	186	ND	57	8	6	10	ND	18
1895148	1895146	6		-	gbs1835, p1	G	TACTATAAT	13	TTTCAA	16	tattaatatcgttttttcaaggttatttcaattttgctagtttatactataatatataagG	16	359	459	351	340	589	147	642	1710
1895153	1895155	7		-	gbs1835, p2	A	GTTTATACT	13			acttttattaatatcgttttttcaaggttatttcaattttgctagtttatactataatatA	21	1042	3703	1800	1318	3535	1763	5557	4344
1895303	1895304-1895305	8	(AG)1	-	gbs1835, p3	A	TGTTAAAAT	12	TAGACA	18	gtgagtttataatgcggaaattcgtagacaaatagcccctatttttgttaaaatatgaggA	171	92	100	123	186	28	11	51	92
1895689	1895687	6		-	gbs1836	G	TTATAAAAT	12	TTGACA	18	gacaaatgaacttgaaagtatttcttgacaagaggcctaaaattgttataaaatagtatgG	67	4914	104572	10625	48529	22507	4044	57049	70003
1897205		4		-	gbs1837	A	TTTTACAAT	13	TTGTTT	17	agtaaaattttctttaattcaaggttgttttttttattataaaattttacaatggaagttA	44	701	29	ND	27	45	ND	17	26
1900505		2		-	gbs1839	G	TGATATTAT	12	TTGACA	18	ttaaaatatctctaagcaaaggtgttgacataaagagaccatacatgatattatagttatG	128	4772	18	64	120	346	65	3	13
1904343		2		-	gbs1841	G	ACTTATACT	13	TTTTCA	14	cacataaatgtgtgacacttggtctttttttcaaaagtatttgaacttatactagtagatG	30	ND	18	119	197	743	5	4	ND
1906340		7		-	gbs1842	G	TGTTATAAT	12	ATGAAA	17	ctatcagcaatagtcaaaacttttaatgaaaaggctttaaaaagatgttataataagtctG	31	120	24	145	274	112	84	9	35
1911877	1911878	7		-	int gbs1847	A	TGATAGTAT	13			acttttgctttaattttagctgccagtaagcgccttgcattttatgatagtattgtaagaA	-	ND	44	34	8	68	17	48	89
1914543	1914544-1914545	5	(A)1-2	-	gbs1849	A	TGATATAAT	12	TTTTCA	17	taatcttctccaataagaacacttattttcatttttcttattaaatgatataatacggatA	32	429	20	38	54	93	72	15	45
1920032		3		-	gbs1856	A	AAATATAAT	12	TTTAAA	14	acacttaagtgtgtacttcttggtcttttttaaaacgcttacaaaaaatataataaagatA	39	ND	ND	12	99	75	ND	ND	ND
1920800		6		-	gbs1857*	A	TGTTATAAT	12	TAGTAA	17	ggtggtcactattgtttcattgaattagtaactttaacgacgaaatgttataatgttattA	22	625	852	1018	386	827	656	679	563
1920925		4		+	gbs1858	A	TGATATAAT	12			cattaaccttttaatcagtactaacgaatgtttgattacacattatgatataataagcttA	192	51	ND	10	8	14	18	ND	ND
1922814	1922812-1922813	6		-	gbs1859	G	TGCTATAAT	11	TTGGCA	18	ttttttccgataatatttgaggaatttggcaaaaaaaaacattttttgctataataaggtG	89	1312	69	365	880	1052	253	23	40
1924213		3		-	gbs1860, p2	T	TAGTACAAT	12	TTGCAC	16	cctaataattatgtcggacttctttgttgcaccttatccagttcgtagtacaattaagttT	95	97	ND	ND	8	11	ND	ND	ND
1924307	1924309	6	(AT)1	-	gbs1860, p1	A	AGGTAAAAT	12	TTGACT	17	aagttaagaaaataaaaaattattattgactatggttatgcttttaggtaaaatgtgattA	189	1372	9	37	210	408	60	4	ND
1924455		7		+	gbs1861	A	TACTATAAT	9	TTGTCT	20	attaatcttttaaaatagtctgatattgtcttttaaccataaatatattactataatagtA	25	223	449	808	109	293	258	177	605
1925299		7		+	gbs1862	A	TGATAAACT	12			tattttagttttctgtgccgtaaaacttagtttttattatttttttgataaactagtatcA	25	2831	17	50	35	38	99	34	127
1927671		3		+	gbs1863	A	AGATAAAAT	12	TTGTCA	18	ttttggttaaaataaagttatcccttgtcatcactagttcatttaagataaaatattaacA	29	131	ND	4	130	26	6	ND	ND
1929911		4		+	gbs1865	A	TGCTATAAT	13	ATGCAA	16	atctatattttcctgactatctccaatgcaaaataagccttttatgctataatatgacttA	0	396	4	5	119	528	60	ND	ND
1929961		2		-	as gbs1865	A	CTGTACAAT	13	TTGAGC	17	acttgaaagtgtctgatgtttttcttgagctgttcttacagtttctgtacaatcaaggacA	-	ND	ND	ND	7	13	12	ND	ND
1932618		5		-	as gbs1868	A	CGATATACT	12	TTGATA	17	atatgggaaagatttgctgatatttttgatacgattagtgaattccgatatactaggaatA	-	ND	28	5	20	12	5	11	21
1933071		2		+	IG, sRNA	A	TATTATAAT	12	TTAAGT	19	ttaaggtaatctttagatttattttaagttagcaaaagattaggatattataatatatttA	-	ND	ND	89	1170	1	ND	ND	ND
1936172		5		-	gbs1870	A	TGATATAAT	13	TTTCCG	18	ttactgtccttagatagatttcatttccgtatcttttaaaaatttgatataataatagtcA	30	96	32	82	148	51	24	11	19
1936292	1936290	7	(AT)1	+	gbs1871	A	AGATAAAAT	12	TTGTCA	17	aaactagaatgaccgcggattttagttgtcattactagaaagataagataaaatggaataA	23	1167	10	8	64	98	62	5	ND
1938553	1938552	2		-	int gbs1873	G					cagctgaagctgttgctgaagaagctaaacgtgctggtcaatacttcattaaccaccgttG	-	ND	2	ND	ND	4	ND	105	208
1938575		2		-	int gbs1873	C					tttgttggtactaagaaacaagcagctgaagctgttgctgaagaagctaaacgtgctggtC	-	ND	9	5	5	17	13	75	118
1938954	1938951;1938955;1938957	7	(GTT)1	-	gbs1873	G	TGATAAACT	12	TTGTCA	17	ctaatagagtagaagattttatagcttgtcaaatctaactttttttgataaactattataG	115	419	592	250	5428	7991	956	83	81
1939090	1939089;1939091	2		+	gbs1874	A	GTTTATAAT	12	TGGAGA	17	cttagaaaaatgtaaacgtttttattggagatttaaaagtatttcgtttataattaggctA	26	5304	1622	6372	2754	8586	2245	3074	463
1941356		3		+	IG tRNA	G	CGATAGAAT	13	TTGACG	17	aaattggctattttacgaaagaggcttgacgaatcttttttttttcgatagaatattatcG	-	3849	12	ND	10	ND	13	ND	16
1943869		3		-	gbs1877	A	TGTTATACT	12	CTATCA	16	taatgagcaacgatattcttaaaatctatcaatttaagaaatgcgtgttatactagagatA	59	77	ND	8	18	10	7	ND	ND
1943955		6		+	gbs1878	A	TGGTAGACT	12	TTGCTC	17	aaattgatagattttaagaatatcgttgctcattatctccatatgtggtagactaacaacA	22	341	90	358	317	542	334	15	ND
1946905		3		-	gbs1879	G	TGTTAGACT	12	TAGTCA	17	agcaccaatatgagagtatttttaatagtcaaactctgaattttctgttagactgtaagaG	30	299	29	1103	2331	396	30	15	10
1947008	1947007	8		+	gbs1880	A	TGCTATACT	13	TAAATA	18	tactctcatattggtgctttctctaaatatcattttgttatttttgctatactataaaccA	15	878	772	350	356	448	770	1767	498
1949250		2		-	gbs1881	A	GATTATACT	12			tgagatagttttaggacatatgtcatatatttctagtttaatattgattatactttatttA	35	50	10	10	27	158	9	4	11
1949272	1949270-1949271	7	(A)1-3	+	gbs1882	A	AAGTATAAT	13	ATGTCT	18	tcaagtgacaatacctctttctgatgtctttttttagataaataaagtataatcaatattA	55	89	188	198	155	253	57	291	1281
1950015		2		+	gbs1883	G	TGCTAAACT	12	TTATCA	16	taaatattcagccatgaagcgtagctttatcatttaattattttatgctaaactaaatcaG	22	ND	ND	ND	16	17	ND	ND	ND
1951773		3		-	gbs1884	A	TGCTATACT	12	TTAAGA	15	taatggcaaaatgagtcgtttaaaaaattaagagggctattattatgctatactagtactA	50	89	ND	ND	37	5	ND	ND	ND
1957708		3		-	gbs1890	A	CGCTATAAT	12	TTGACA	17	ctgctcaaaaaatataaaaaagatgttgacacctaaaaatgaaagcgctataatctgattA	35	ND	9	27	8	27	4	7	ND
1957909	1957906-1957908	2	(A)1-4	+	gbs1891	A 4	TGTTACTAT	11	TTGACA	17	agttttatagaagaagaactctatagttgacaaaaccggtttactttgttactattcatgT	42	23	4	12	41	47	4	ND	ND
1961782		1#		+	gbs1895	A	TGTTATTAT	12	TTGAAA	17	aatcaaaattaacccaagatttttattgaaaaacattttttaatatgttattatttatttA	27	ND	ND	5	89	ND	ND	ND	ND
1964534		2		-	gbs1896	A	TAATATAAT	12	TTGACT	17	tttaaaaccttgtgagtcacattctttgactttacgatatagtggtaatataattactacA	87	984	17	46	11	23	25	ND	ND
1965028		1#		-	gbs1897	A	TGATAAAAT	9	TTGAAA	14	gcttttgatagggcaaagatgatattcttgcttgaaataactaattagtgataaaataagA	23	15	5	ND	ND	2	ND	ND	ND
1969558		4		-	gbs1898	A	TGATAAAAT	12	TCGAAA	17	tttttaacagcctccttttgttatctcgaaatatttacagatatgtgataaaatggaagtA	20	425	6	100	34	129	229	3	10
1970266	1970267	4		-	gbs1899	A	TGTTATAAT	12	TTGGTA	19	agtgaaatttagtatggttcttattggtaaaaagcaactgccttttgttataatgaaatgA	21	244	6	ND	15	31	ND	20	ND
1970779		2		-	int gbs1900	T	TGTTATGGT	13	CTCAAA	19	acatccttgatgaaaatggccgctcaaatcctattgttatggggtgttatggtattggtgT	-	ND	10	19	2	3	ND	7	ND
1975233	1975231;1975235	4	(AT)1	-	gbs1903	G	TGGTAAAAT	12	CTCAAA	17	tgctgtcacaaatggcattttaatactcaaaaataagttgaaatgtggtaaaatgttataG	67	504	3	28	170	238	37	ND	ND
1975700	1975701	6		-	gbs1904	A	TGCTATAGT	13	TTGCAG	17	tattggctaagagacagtatctccttgcagatatagcataaatctgctatagtaatgattA	26	66968	2168	3004	2162	7751	5133	1074	3361
1976120	1976122	6		-	gbs1905	A	GGTTATTCT	12	TTGCAA	17	tgataggatcgttgttactcttgccttgcaagttttgccatcataggttattctttaaatA	25	18725	18	65	54	191	79	24	15
1978954		1#		+	gbs1908	G	TGTTATACT	12	TGGATT	18	tcaacttatttaattaatttaagctggattctagtttttaggctatgttatactaaactcG	11	32	6	ND	21	41	ND	2	ND
1982229	1982228	6		-	gbs1910	A	CAGTATAAT	11	TTGCAA	17	agagctattctaatttcggtagatatttgcaaaaaaagcttattctcagtataatgaggtA	40	170	89	174	74	72	111	297	250
1983339		2		-	int gbs1911	C	ATTTATGAT	12	TTTACG	15	gccagatctcaactgggagaatgaagctttacgtcataaaatttatgatatgatgaatttC	-	ND	ND	ND	14	25	ND	ND	ND
1983914	1983913	2		-	gbs1911	G	CGTTAAAAT	10	TTGCAC	17	ctttttataatgtttttacgcaaacgcttgcactaaaagaggaaaaacgttaaaataaaaG	30	157	4	36	26	50	ND	16	ND
1984350		6		-	int gbs1912	G	TGGTATGAT	13	TTCAAA	17	attggtagcccatctatgaacttcttcaaagttaaagttgaaaatggtatgattattagtG	-	ND	158	33	38	15	33	207	271
1985169	1985171	6	(AC)1	-	gbs1912	A	TGCTATAAT	12	ATGAAA	13	acaagaaatttaggcaaggttaccattatatgaaaaccctttctttgctataataaaatcA	24	365	77	182	425	1156	62	32	50
1986119	1986117-1986118;1986120-1986123	7	(A)1-8	-	gbs1913	A 4	TGATATAAT	9	TCAAAA	17	gaggagacattctcctctttttctgtgctcaaaaagaggttataaatatgatataatgaaC	22	363	44	72	290	185	116	39	40
1990093		2		-	gbs1918	A	ATATATGAT	12	TTGACA	17	tttcaaacaaaaacaaaacaaaacattgacaaaaacaaaaataagatatatgatgatattA	68	23	ND	64	15	14	ND	4	ND
1992794		6		-	gbs1919	G	GTATACAAT	13	TTGAAA	17	aactagtaaaattataaaaatatattgaaaatagtgataagttggtatacaatcctttttG	71	368	34	5	27	43	30	34	31
1995294		2		-	gbs1922	G	TTGTATAAT	12	TTGTAA	17	taaacaaaataaaataaaaaatgtcttgtaatgttttattttgttttgtataatattgatG	74	37	3	57	31	8	8	ND	ND
1995415		5		+	gbs1923	A	TGGTATGAT	12	TTATTA	18	ttattgtttattttttcaaaattattattattttagctctatttatggtatgatatatatA	24	237	109	642	158	231	55	121	181
2002982		5		-	gbs1928	A	TGATAAAAT	12	TTTATT	17	aattctttttgagcctctaacttcttttatttttaggttaaaaagtgataaaataggtacA	30	79	38	27	35	41	64	20	94
2003169		2		+	gbs1929	A	AGCTATAAT	13	TTGATT	17	actaaaaataattcgtaaatgagattgattaaacgttttcaataagctataatagtttttA	43	12	14	23	5	15	8	8	ND
2005744		5		+	gbs1930	A	TGCTAAACT	12	TTGTTT	17	tcagatattgagataccactctagcttgtttatctgacatgattttgctaaactgataacA	27	470	20	32	29	66	28	66	77
2011476	2011478	4	(AG)1	-	gbs1935	A	TGCTATAAT	12	TTGACT	23	agttattgtatgaaaggagttgactatctttattggatagctatttgctataataaaaggA	8	38	16	17	25	21	8	3	ND
2014266		3	(A)1-5	-	gbs1939	A 4	TGTTAGAAT	11	TTTTTA	16	agtccacatatagagtagaatagtccatttttaaaccgctttcatttgttagaatgatagT	77	16	18	19	24	29	5	21	ND
2015515		4		-	gbs1940, p1	G	TGGTATCAT	12	TTGAGA	20	tttcaatgactttttgggataattgagatattcttctgaagagattggtatcatagtaatG	27	12	16	129	330	144	8	6	16
2015546		2		-	gbs1940, p2	A	TGGGATAAT	12	TTAAGG	19	taacaataattatcagataccatttaaggcgtttcaatgactttttgggataattgagatA	58	15	3	ND	ND	11	ND	3	ND
2019091		4		-	gbs1944	A	TGTTAAAAT	12	TTCAAA	15	tttaatacttaactacttaattaggtgttcaaatagttatatatatgttaaaattagcatA	141	ND	5	20	133	21	ND	ND	ND
2020806		4		-	int gbs1946	G	TGATAACAT	13	TTAATT	16	gcaaattctcaagttgtacaagttattaatttacttggtggtcgtgataacattgaagatG	-	23	32	14	6	5	8	15	63
2022328		6		-	gbs1946	A	TGCTATAAT	12	TTTACA	16	attcagaaaaaatatataagtaagggtttacaaaaaacaaataagtgctataataaaaccA	49	115	60	36	24	92	ND	11	ND
2024490		1#		-	int gbs1948	G	TGATAAAGT	12	CTGCTA	16	ggaaatgataccagtaatcatgacaactgctaaaggtagtgagtatgataaagttaaaggG	-	39	ND	ND	ND	ND	ND	ND	ND
2024921		8		-	gbs1948	A	TGATACAAT	12	AGGACA	17	agcgcatcaagtaattgaacaagataggacagttaaccaggaatttgatacaataaagaaA	159	127	46	42	33	34	47	23	145
2028386		1#		+	as gbs1953	A	TGTTACAAT	12			ataatcaataaaatcttttgttgcttctttttccttaccttcttttgttacaatattgaaA	-	14	ND	7	ND	21	14	ND	ND
2031818		3		+	gbs1958	G	CTTTATACT	14	TTGACC	19	tcaaaataatttattttttgcttgaccctgaccttaggttatcctttatactatgtaagtG	17	10	ND	16	8	4	6	4	ND
2034122	2034121;2034123	4		-	gbs1962	G	TGTTATAAT	12	GTAACG	19	taccttttgattaacctgagtctgtaacgtttttcttctatttcatgttataataagaaaG	26	932	180	873	861	1201	619	209	197
2034214	2034213	5	(A)1-2	+	gbs1963	A 4	TGTTACAAT	11			cgttacagactcaggttaatcaaaaggtagttcctacttatttttatgttacaatagtctC	209	77	18	35	28	97	74	3	ND
2036258		7		+	IG, sRNA	A	TGGTATCAT	12	TTGAAA	16	tcgatttcaaaaatcgataattttgcttgaaaattttataaaaagtggtatcataaagacA	-	2826	2021	1800	337	644	2050	2047	5365
2039070		3		-	int gbs1969(end)	A	TATTATAAT	12	AAGAAA	21	tcactactagtaagaaataaaaagaaagcgttatctttgaatttttattataatagaatgA	-	21	ND	ND	13	5	ND	ND	ND
2040249		2		+	gbs1972	A	GTATATAAT	13	TTTACA	17	caactccttaaataaatatattactttacaaaaacgtgaataaagtatataattcatttcA	106	91	ND	ND	5	10	ND	ND	ND
2043397	2043396	4	(A)1-7	-	gbs1974	A 4	TGATATACT	11	ATAACA	15	agttttattgaatttttcataaattataataacactaactaaattgtgatatactaaaatC	32	96	10	79	11	15	6	14	11
2045074		2		-	gbs1976	A	TATTATAAT	12	AAGAAA	21	tcactaccagtaagaaataaaaagaaagcgttatctttgaatttttattataatagaatgA	72	26	ND	ND	33	3	ND	ND	ND
2047291		1#	(G)1	+	gbs1980	G 4	TGATATACT	9	GGGGCA	19	ttattcccattcataagtatagcttaggggcataagccttcctatttttgatatacttaaA	33	26	ND	5	ND	4	ND	ND	ND
2047946		1#	(A)1-2	+	gbs1981	A 4	GTGTATAAT	11			cagatgttaaacaaaacagaaaccgctctcctttgtgagtgattaagtgtataattgaatT	42	ND	ND	4	16	14	ND	ND	ND
2048285		2		+	int gbs1981	G	TTTTATGAT	12	TTGACT	17	ggaagaaaatttcagtactgtcaagtttgactttacacaagcagaattttatgatgaaaaG	-	38	9	26	20	13	25	ND	ND
2049761		1#		-	gbs1983	A	TATTATAAT	12	AAGAAA	20	gggaatctgaattactttcttcaagaaaaaagaattacctctttttattataataaaaagA	72	30	ND	ND	ND	ND	ND	ND	ND
2051909	2051910-2051912	4	(A)1-2	-	gbs1986	A	TGGTATTTT	11	TAGACA	17	aaaagttctaactaagaaaaataaattagacaatgtaaacgatttatggtattttgtaagA	97	198	5	15	130	135	24	6	ND
2053371	2053372	3		-	gbs1987	A	TGGTAATAT	12	TATAAA	19	cttagagaaaaatacaagggtaatataaaggtattagaaaaaacatggtaatataaagtgA	18	78	8	16	19	24	7	15	5
2055058		3		-	int gbs1990(end)	G	TTATATTAT	10	GTGACG	19	caaaaatggataaagtctatcccaagtgacgatagaagaagaaaagtttatattattactG	-	305	10	20	15	14	29	13	27
2055319		6		-	gbs1990	A	GTATAGAAT	12	TTGACT	17	ctttttaataagtttaaatatacagttgacttatatagttgtattgtatagaataactatA	30	77	22	15	80	61	44	38	55
2060305		5		-	gbs1995	A	AACCATAAT	12	TAAGCA	19	acctaaaaggttagcgcgtactttaagcattttttaaatattttaaaccataatgtatgaA	33	67	ND	17	13	8	17	3	32
2060471		7		+	gbs1996	G	TGCTACAAT	12	TTTTCA	18	ttttcctattaattagcgttcaaattttcattaataaagcaatattgctacaatatacttG	15	2218	1559	2054	1111	1970	564	1359	3215
2061608		1#		-	IG, sRNA	G	TATTATAAT	13	TTAATA	21	ttcaattgattacctccttattaataacggtaacgacaaagaaatattataatgtataatG	-	ND	ND	ND	12	ND	ND	ND	ND
2061619	2061617	7	(AT)1	+	gbs1998	A	CTATACATT	13	TTGACT	17	gaagtatccaagtgctcgtccctattgactaatgacttagaaacctatacattatacattA	45	26	19	65	152	23	13	11	15
2063990		5		-	gbs2000	A	TAGTAAGAT	12	TTGACG	17	taaaatataggggaaaagaaagcgcttgacgaccttttggacaagtagtaagatacaaacA	64	46259	1397	50	52	1066	2055	747	735
2064559		2		-	IG	A	TGGTAACAT	13	TTGATA	20	cttttttagattaatatatttttgatataagttatccatacacatggtaacatagttaccA	-	21	5	6	5	4	ND	ND	ND
2064583		1#		+	gbs2001	G	TGTTACCAT	12	ATTACA	17	cgtcagccatagtattgatatctagattacatttactggtaactatgttaccatgtgtatG	112	21	ND	ND	ND	ND	ND	ND	ND
2065351		2		+	gbs2002	A	TGCTATAAT	12	TTCCAA	17	cttgaaaattaaattgtttttcatgttccaattttctgaatattctgctataatatgataA	84	229	ND	ND	5	156	ND	7	ND
2067591		3		-	gbs2003	G	ACTTAGAAT	11	TTTTCT	15	tatactaagataaattagttaatttaagttttctttaagtttatagacttagaataaagcG	199	138	ND	12	18	ND	4	ND	ND
2072276		2		-	int gbs2006	A	TTTTACACT	12	TTGTCA	23	gctggcataccaactctagttgtcactattcgatatcgaaatttattttacactgttcttA	-	ND	ND	ND	3	2	25	11	82
2073266	2073264;2073268	6	(AT)1	-	gbs2007	A	TGCTATAAT	12	TTCTTA	16	caaagataaataatcattcctcttctttcttagtaatcaccgttgtgctataataactgaA	26	409	59	10	40	331	33	56	53
2073530		1#		+	gbs2008	G	TGTTTTAAT	13	TAGAAA	17	ttgtaatgaaaattcagaaaattgtagaaaattttgattttttatgttttaatagtttttG	33	ND	ND	ND	15	2	ND	3	ND
2078455		4		+	gbs2009	G	TGTTATATT	12	GGGAAA	16	tataacaccataacacttcaaagaatgggaaaaaaactctttttttgttatatttgatatG	53	54	22	37	39	52	60	120	273
2083898	2083897;2083899	7		-	gbs2012	G	TGTTATAAT	11	TTTTTA	16	aacctgctgttgagggtattttcaccttttttattgctatttttcgtgttataataagaaG	30	24	427	165	204	141	144	79	305
2084009	2084010	8	(A)1	+	cis gbs2013	A 4	CTCTATACT	11	TTGACA	17	acagcaggttctctccccacttatccttgacaataaactaaacttactctatactatttcC	236	156	8	27	27	24	356	5	23
2086409	2086408	5	(A)1	-	gbs2014	A 4	TGCTATACT	11	TTCAGA	19	tttatatagtacaacatattctttttcagaaaaaacagctatattttgctatactttaatC	29	864	116	305	239	126	214	270	245
2086529		3		+	gbs2015	A	TGATAGAAT	12	TTCTGA	17	actccataattaatttaataataatttctgaatcacactcacctatgatagaataatactA	56	13	ND	ND	17	7	ND	ND	ND
2089693		5		-	gbs2017	G	CTTTATAAT	13	TTGACA	17	agaatgatttagtcggtactttaattgacagcttattttattttctttataatatatattG	56	466	126	368	1040	1558	302	15	21
2091856		3		-	gbs2018	A	TTATATAAT	11	TTGAAA	17	aaatgtaaataaattaaagaaaagtgttgaaataaaaaactccaagttatataattagttA	82	56	14	4539	4429	37	14	10	ND
2092458		8		-	gbs2019	A	TGTTAAAAT	13	TTGCAG	17	gtctaaaggactactttagatagcttgcaggattatacaaatcatgttaaaatagcacttA	199	1346	489	223	325	771	514	297	721
2094817		5		-	gbs2020	A	TGATATAAT	12	ATAGCA	16	tttaatgaaaatgacatggttttattatagcattttattgaaaattgatataataagtctA	0	1403	4	44	80	70	35	4	ND
2094861		4		+	gbs2021	A	TGCTATAAT	12	ATTATA	19	ttatcaaataatttcatagacttattatatcaattttcaataaaatgctataataaaaccA	72	57	ND	ND	33	26	11	ND	ND
2097426		3		-	gbs2022, p1	A	CTTTAATAT	12	TTTTCT	15	atacagctgttttatcagtgttgtaacttttctttaagcaatttactttaatataaagtgA	16	248	ND	11	15	7	21	ND	ND
2097505		3	(AT)1-2	-	gbs2022, p2	A	TGTTATAAT	12	TTTCAA	17	tttagaggttgaaatcggattatggtttcaatccttttttcgttttgttataatagaaaaA	95	286	ND	5	26	29	10	ND	ND
2098981		6		-	int gbs2024(end)	A	TGTTAAAAT	12	TGGCAA	19	tacatttgaagatgttgaagtgatggcaaaatatgtcggcgaaggtgttaaaattaaggcA	-	ND	33	21	4	4	13	6	23
2099580		2		-	int gbs2025(end)	C					acttgttttccgtgcaatgattggtggtattgctgtaagtatgcttagcgcctttatcgtC	-	ND	6	10	5	9	2	194	144
2100391	2100389;2100394	5		-	int gbs2025	G	TAGTAAAAT	12	TAGGAA	15	ctgccctagttagtctactttattatgtaggaatccttggatttgtagtaaaatggatagG	-	8393	194	576	588	853	186	233	318
2101598	2101599	5		-	gbs2026	G	TGTTATTAT	12	TTTACA	17	aaaacgttttctttcgataaaagcgtttacaaaggttgtcttgtatgttattatacaagtG	37	5167	921	2662	1720	3534	391	617	347
2101705	2101703	7	(AT)1	+	gbs2027	A	AATTAAACT	13	TTGATT	17	aaagaaaacgttttattttttaacttgatttttctaattttttcaattaaactaacttgtA	14	178	9	49	98	199	18	13	15
2104935		5		-	gbs2030	G	TGATAGAAT	13	TTGACT	16	tcttgtttgaaacgtgccttttctcttgactaattctgaccaagtgatagaatagtttttG	68	2069	132	673	586	271	248	108	131
2108049		6		-	cis gbs2033	A	ACGTAAACT	13	TTGACA	17	tttcaaaaaaatcaaatttaactattgacaattatttttaaatgacgtaaacttataggcA	325	35	13	30	145	25	25	ND	ND
2109017	2109016	4		-	gbs2034	A	TGTTAGACT	11	TTGCGA	17	gtctcattagaccagacgaagtttatttgcgaaacaaaaatttaagtgttagactaaagtA	31	20	24	150	87	53	16	7	13
2109146		1#		+	gbs2035	A	GTGTAATAT	12	TTTATT	17	taagctatatttcaaaacaaattagtttatttctctcaatgaacggtgtaatatgttactA	26	27	ND	ND	ND	ND	ND	ND	ND
2110075		7		+	gbs2036	A	TTACATAAT	12	TTGACT	17	ctaaaaccagagaattaaccatcacttgacttttgcctcttcattttacataatgtcaatA	0	85	18	14	12	29	13	36	98
2113466	2113467	6		-	gbs2040	A	TGTTAAAAT	12	TTAAAA	19	aaggtaattaattaaaacctctattaaaacctctggtctattatatgttaaaataagaagA	25	225	1475	482	711	536	79	1485	1752
2115728		6		-	gbs2041	G	TGCTATAAT	13	TTGATT	16	tgagcaaaaaacttgacacaatatattgattttttttctttgcatgctataattgtcactG	14	246	63	162	56	47	786	26	52
2117377		8		-	gbs2042	A	TGATATACT	12	TTGACT	16	ttcgttacggtcaagtgttggctaaattgactaaataaggttttctgatatactggtagtA	23	206	248	584	243	1048	287	115	234
2118660	2118658-2118659;2118661-2118665	3	(A)1-5	-	gbs2045	A	AGTTATAAT	11	TGTACA	16	tttctaatatagtgtttatcaatttcttgtacaaatactttatttaagttataataagtgA	28	1135	11073	17460	1611	2287	1671	7626	9218
2119259	2119256;2119262	8		-	gbs2046	A	TGTTAAACT	12	TTGATT	13	tgataaaaaataggtcttaagtcccatgtttgatttttgtgactatgttaaactataactA	27	4332	4130	1759	2152	2450	432	2770	5010
2120642	2120641	4		-	gbs2047	G	TGTTATAAT	11	TTTATT	17	catgcttttgacttggtgcgtagggctttattaaagatataatatttgttataattagtaG	55	277	32	223	140	110	31	32	29
2121950	2121953	7	(ATT)1	-	gbs2048	A	TGCTAAAAT	12	GTAGCA	19	aatatcaatgtgatatgttttaagtagcacttttgctactttttttgctaaaatgtagtcA	30	2082	358	381	268	309	129	974	1242
2126461	2126460	5		-	gbs2052	G	TGGTATAAT	12	TTGTCA	20	atgtcaactaaaaattgtgttattgtcaaattaatattttgaatatggtataatggctaaG	49	372	39	65	155	167	48	33	40
2126550	2126548-2126549;2126551	5		+	gbs2053	G	TGTTAGACT	12	TTGACA	17	aatttgacaataacacaatttttagttgacatcactcctattacctgttagacttagggaG	88	4023	571	176	12396	13934	2787	2	ND
2130001	2129999-2130000	8		-	gbs2055	A	TGATATAAT	11	GTGAAA	17	cagaatgattacgatatcactactaagtgaaaaagacaattttttttgatataatttggtA	24	2788	96	80	53	343	187	108	135
2130159	2130160	7		+	gbs2056	G	TGTTAAAAT	11	TCGTCT	17	gcattatgaatttaatcaacaagttctcgtctatttttcataattatgttaaaatagggtG	31	66	348	593	636	775	405	395	371
2131931		4		-	IG-as gbs 2056	A	TGCTATTAT	12	TTCTCC	15	aatatttctttttctgatggcatggcattctcctgtaacttattgtgctattattataatA	-	39	9	ND	11	6	ND	4	ND
2131946		8		+	gbs2057	A	TATTATAAT	12	ATGACA	17	tgacattactaagactgtcaaatttatgacagtcttaattttttatattataataatagcA	23	177	64	65	48	18	75	15	113
2135997	2135996;2135998	3		-	gbs2060	G	TGTTATAAT	12			gttcctaaaaactctccttaatgggtggggtttttaggtgctttttgttataataggttgG	28	2734	115	177	484	969	423	203	165
2137370	2137369;2137371-2137372	4	(GA)1	-	gbs2061	A	TGGTAGAAT	12	TTTAAA	16	aaactaaagcaaatgatatatgcttgtttaaaatataagaaaaaatggtagaatgtttaaA	28	758	156	372	593	1445	288	95	50
2137517	2137514;2137516	5	(GTT)1	+	gbs2062	G	TGTTATCAT	12	TTTACT	17	aaaataaaaagttttgtcaagtaactttactttacaaaaaagatatgttatcatagtgaaG	45	1626	2229	2166	8402	5359	555	841	2455
2138173	2138169-2138172;2138174-2138175	1	(A)1-6	+	gbs2064	A 4	TGTTAGAAT	10	TTGACA	17	cttatctatattttggtggattttaagttgacatctacaaagtttaatgttagaatacatT	28	58	ND	ND	ND	ND	ND	ND	ND
2140895		1#		+	gbs2067	T	TGGTATACT	12			catgtcttgcatagaattgtttcgctgtttctttgttgtgccttttggtatactcagcgtT	57	12	ND	ND	ND	ND	ND	ND	ND
2144706		8		+	gbs2073	A	TGCTAAAAT	12	TTTACA	23	tagatgatattatcaactttttacaatcctaattctgaaaatttgtgctaaaatagttttA	61	408	13	93	393	363	129	35	35
2146413		6		+	gbs2074	A	TGATATAAT	12	TCAATA	19	aatctattataaattatattcgttcaatataaatgtatctgtatatgatataataaattcA	50	187	5	9	22	11	24	38	35
2152062	2152060-2152061;2152063	1	(A)1-2	+	gbs2081	A	TGATATAAT	8			atactagtgtattaaagggaataggacctcagtactccattcccttttgtgatataatggA	25	27	ND	5	ND	ND	ND	ND	ND
2157824	2157825	2	(A)1	-	gbs2085	A	ATCTACAAT	12	TTGATT	18	ttttttgaagatttttgatgaattttgattatttttgaaagcgatatctacaataagagtA	25	112	359	50	ND	569	719	3	ND
2157834		2		+	gbs2086	G	TTTTATACT	12	TTGCTT	17	aaactacggttacgtaaatttttcattgcttattgcctcctttttttttatactcttattG	68	37	ND	11	23	8	ND	3	ND
2160062		5		+	IG, sRNA	A	TTATATACT	12	AAGACT	18	ttattttacagagtaaaacgttttaagacttgtttaagcatggccttatatactataaccA	-	2029	ND	180	128	73	185	ND	ND
2160204		8		+	gbs2088	A	TGCTAATAT	12	TTGTTT	17	ttctgacaatttaaatgtcagatagttgtttgaatgtctactttatgctaatataaccctA	45	259	129	204	248	330	382	42	148
2161624		6		+	int gbs2089	A	TGGTATACT	12	TTACGA	17	aattggattactagaaaaggctagattacgaaccatagccgtttctggtatacttttactA	-	57	32	10	5	12	28	23	142
2165862	2165861	8		-	gbs2091	A	TAGTATAAT	12	TTAAGT	19	ttttttctcataatacaggtagtttaagtaatttgtctttaaaaatagtataatataactA	22	6069	1641	21413	8917	4665	11990	6583	6044
2168749		1#		-	gbs2093	A	CTGTATAAT	13	TTGAAA	16	agtgtccaaaaacgagatttttatcttgaaattatctatcatcactgtataatatattttA	39	55	ND	ND	ND	ND	ND	ND	ND
2168762	2168760	4		+	gbs2094	A	TGATAAAAT	13	TGGACA	18	gtctaacattttttctcctattttggacatattgttcatttttttgataaaatatattatA	87	67	6	15	30	36	21	4	ND
2170772	2170770;2170773-2170774	8	(GT)1	-	gbs2096	G	TGATATAAT	13	TTGATT	17	ttaaggtttaagagacataaaaacttgattcaatattattttcatgatataatatagcttG	147	167	1416	375	3093	773	502	526	1226
2172109		2		-	int gbs2098	T					tgatattaacgaacacagtaatcgtagcgggtttagaaagatatctgatgttttaaaagtT	-	ND	ND	ND	ND	4	ND	28	29
2175105	2175107	6		-	gbs2100	A	TGTTATAAT	14	TTATCA	14	caattgataatagtgttcgcccctgtttatcaggggcgttttgtgttataattaggtcttA	13	146	9	22	27	27	38	ND	ND
2177018		3		-	int gbs2101	G	TGATATTAT	13			aaattggaaaggaataaaatgacacataattttgcagaaaactatgatattatcgttgttG	-	13	17	8	ND	18	ND	5	13
2177086		3		-	gbs2101	A	TGTTTTAAT	11	TCGAGA	19	gtaagtctttttgacgtacaattttcgagagttttggctatttttgtgttttaatgaattA	26	40	7	10	11	8	5	3	ND
2177181	2177180	5		-	IG, sRNA	A	TGCTAAAAT	12	TTGACT	16	catttaacatagcctatcccctctggttgacttttaaaagataaatgctaaaataaatttA	-	1543	75	612	1427	1511	481	22	19
2179091		3		-	gbs2103	A	TGCTATAAT	14	CATACA	19	aaatatttatcacaaaaaaaacatacaacttgacaacaaatagtgctataatatataagcA	97	140	26	27	5	26	19	ND	ND
2179216		5		+	gbs2104	G	TGTTATAAT	12	ATGATA	19	cattgcagtttttttatctttttatgatattttttagaaataatctgttataatgagaatG	24	996	41	374	414	551	200	18	ND
2181634		2		-	gbs2106	A	GTATAATAT	13	TTGCAA	16	tgtaatatttttaacatctattcaattgcaaggtaacaaataaagtataatataggtaacA	27	283	ND	ND	5	27	5	ND	ND
2182308		4		-	gbs2107	G	AGGTATGAT	13	AAAACA	19	tgtaataaatttcatctaaggcaaaacaattagtaatatttacaaggtatgatagtacgcG	29	2041	18	296	219	298	31	5	10
2185574		1#		-	gbs2111	G	TGATATAAT	12	TCGTAA	17	tgacttcgttatttttccaaaatcttcgtaaataatctgaaattttgatataataaggaaG	96	48	ND	ND	2	ND	ND	ND	ND
2188160	2188161	7		-	gbs2113	A	TGATATAAT	13	TTAACG	13	taatcatatcttggatgtttaatcttttttaacgcctttaaaaatgatataatcttagctA	27	331	72	222	26	96	201	63	221
2188345	2188344	6		+	gbs2114	A	TGCTATAAT	12	TCAACT	18	ataccttgtctccatatcataagttcaactcaaaaaataattttatgctataatgatgtgA	27	209	27	19	21	38	6	78	105
2190506		7		-	int gbs2116	A	TGGTATCCT	12	TGGATT	17	acagccagagatgactgcctcattgtggatttttggtatcttaggtggtatcctatggtcA	-	ND	184	142	48	19	66	30	331
2190517		5		-	int gbs2116	A	TGGTATCTT	13	ATGACT	20	tggttatttaaacagccagagatgactgcctcattgtggatttttggtatcttaggtggtA	-	ND	99	62	11	30	27	57	142
2191097		2		-	int gbs2117	A	TGATAGAAT	13	TTTCCA	18	gaagatatcatgagaattttcagtttccaaaaacaacaatcctgtgatagaatagaaagcA	-	120	ND	ND	7	110	6	ND	ND
2191433		3		-	gbs2117	A	TAGTAAAGT	12	TTGCAT	17	gcatcccctatgaggatgctttttgttgcataaaagaaacaaatatagtaaagtttttgtA	0	67	ND	ND	23	20	4	ND	ND
2193045	2193044	5		-	gbs2118	A	TGATATGAT	12	TTGACA	16	gctattaattctatgctctttttatattgacaaatgattttagcgtgatatgatagtaacA	56	788	35	47	535	501	248	3	ND
2194415		3		-	gbs2120	G	TGCTATAAT	12			gcgttttcaaaattcaacgaaaaacgttctttctacgaatttttttgctataatgaaggaG	94	85	ND	3	42	77	6	ND	ND
2194494		4		+	gbs2121	G	TGAGAAAAT	12	TTGAAT	17	aaattcgtagaaagaacgtttttcgttgaattttgaaaacgcttttgagaaaatgtaattG	35	ND	23	61	98	53	47	16	16
2195441		5		+	gbs2122	G	AAGTAGAAT	12			taacacttttaatgcgaataacttccctattttatattcaaaagaaagtagaatgtaaatG	59	158	225	707	197	363	32	219	16
2201835	2201833	7		-	gbs2127	A	TGATAAGAT	12	TTGCAA	17	ggtgaatgtttcttgtagggatgaattgcaatagggcttgtgacatgataagataactatA	35	318	357	219	80	276	116	477	974
2202131		3		-	int gbs2128	A	TGCTACAAT	12	CTGGTA	15	cggaaccatatactatcttaatgacttctggtaattatcggaaaatgctacaattttggtA	-	28	ND	ND	ND	5	13	ND	ND
2202630		5		-	gbs2128	A	GTATATAAT	13	TTGAAT	16	aaagaaatttctcgatatttttgagttgaatgcctattttattggtatataatagaaaacA	30	417	28	38	86	124	133	119	206
2202738		2		+	cis gbs2129	A	TTAGATAAT	13	TTGACT	17	gagaaatttcttttctaaatttacttgactaccaagtctcgctgttagataataggtaatA	106	155	ND	ND	8	14	ND	ND	ND
2203757	2203753	6		+	gbs2130	A	TAGTAGAAT	13	TTGATA	17	acattcttatgccaatgtaatcgattgataattaaagctttttctagtagaatagcagatA	25	784	19	135	340	446	220	14	ND
2208369	2208370	7		-	IG tRNA	G	TGATATAAT	13	TAGACA	16	ttgtaaaaattattgaacaaaagtatagacaaaccttttttttctgatataatattaagaG	-	593	1272	33	48	182	195	613	1800
2208531		1#		+	IG tRNA	G	TGGTAGAAT	11	TTGACA	18	aactcataaatagtacatatgaaaacttgacagcctgcctaatattttggtagaataacaA	-	ND	ND	ND	ND	ND	10	4	ND
2209161		5		-	gbs2132	A	TGTTATAAT	12	GTGAAA	16	tgtaaggataaacatgtggataaattgtgaaaatattgtggattatgttataatgtagctA	0	1505	7	66	517	419	49	ND	ND
2209318	2209317	7		+	gbs2133, p2	G	AGGTATAAT	12	TTTCCT	17	caaggttatccacaagttgtggatatttcctttttttagcttttaaggtataattaagaaG	44	100	61	71	229	368	47	37	55
2209337	2209332-2209336;2209338	4	(A)1-6	+	gbs2133, p1	A 4	TCATAAGAT	11			tggatatttcctttttttagcttttaaggtataattaagaagcttgtcataagattagtaT	25	996	2	154	145	222	112	6	ND
1: # indicates that the TSS was detected with a lower level of confidence; vis: the TSS was inferred by visual detection from RNAseq experiments only
2: When incorporation of pseudo-templated nucleotides was detected, the type of reiteration is indicated in brackets with the number of times the nucleotide(s) was added in the sequenced RNA 5' ends
3: only the first gene of the operon downstream the CDS is indicated; int indicates that the TSS is internal to the CDS in the same orientation; as indicates that the TSS is internal to the CDS in opposite orientation; cis: the TSS is located upstream a cis-regulatory element; p1, p2, P3 indicate alternative promoters; IG indicates an orphan TSS in an intergenic region; * indicates that the gene …
4 : the TSS residue corresponds to a pseudotemplated nucleotide
5 : the TSS is indicated as a capital letter
6: the number of reads was normalized for 10 M reads ; abbreviations for experimental conditions are as in tableS1; ND indicates that no read beginning at the position was detected; the number of reads was reported even if the TAP+/TAP- difference was not detected as significant
