# Supplementary material for: Single nucleotide resolution RNA-seq uncovers new regulatory mechanisms in the opportunistic pathogen Streptococcus agalactiae
Source: BMC Genomics. 2015 May 30;16(1):419. doi: 10.1186/s12864-015-1583-4 (PMC4448216; doi:10.1186/s12864-015-1583-4)
Supplement: Additional file 4: — Detection of transcript ends and comparison with in silico predicted rho-independent terminators. [file 12864_2015_1583_MOESM4_ESM.xls]

## Sheet: Feuil1
Additional File 4: Detection of transcript ends and comparison with in silico predicted rho-independent terminators
End position	Strand	Efficiency1	upstream gene	terminator 2	terminator sequence	Number of positive experiments
2866	+	t	gbs0002	2826..2875 h	TAAATAAGAAAACTACCCAAGTTATTCTTGGGTAGTTTTCTTATTCTAAG	6
5716	+	p	gbs0006	5675..5739 h	AATCGATTTGTTAACTTTTAGGTTAAGGATATTGTTATTATCCTTAACCATTTTTGCGTTTTAAT	4
10001	+	t	gbs0008	9982..10024 h	GAGAGAATTAAGAGAGCTATTAGCTCTCTTTTTGTTACATTAT	3
16058	+	t	gbs0015	16006..16071 h	AACTTTATAAATTTCAAATACCCTTCAAATTTAGATAAAATTTGAAGGGTATTTTTTATGAAGATG	6
30358	+	p	gbs0016	30315..30363 h	TTAATGAATACTAAGGAGATCTTTCGTGGTCTCCTTTTTGTTTATTAAT	4
33485	+	t	gbs0019	33447..33479 h	TGTAAAGAGGAACATGACATTAGTGTCATGTTCTTTTTTTTAATATTA	6
35747	+	t	gbs0022	35697..35738 h	CATAAGTAATAATAAAAAGGAAGAAAATACGAACATTTCTTCTTTTTTTTGATTTTA	6
46285	+	p	srn101(cis-gbs0030)	46233..46280 h	AAACTTTTCTTTTTATTAAACCTCCTAAGTACTCATCAAGGTGAGTACTTTTTTTGATATTTT	3
48738	+	p	gbs0031	48710..48761 h	TTAACAAATAATATAAAAAAGGAAGCTATTTGGCTTCTTTTTTATATGCCTT	6
61335	+	p	gbs0045	-		3
64149	+	t	gbs0047	64092..64161 h	TAGAAAAATAAGAAAATTCCATTACTGGTTAACGTTTTTTTAACCAGTAATGGAATTTTTTATTGATTTA	6
66485	+	p	gbs0049	66438..66498 h	ATAAATAAAACATAAGTCATTTTAAGGCTAGGGTATCTAGTCTTAATTTTTTAATTTTCAT	4
69228	+	p	gbs0052	69186..69235 h	CTGCAAAATAAACAAGTCCGAGTCATGTACTCGGCTTTTTTGTGAAAACG	6
72150	+	t	gbs0053	72105..72156 h	TAACAGCAGTCTAAGAATCTCACTCTATTGAGTGGGATTTTTAGTTTCAAAA	6
73318	+	p	gbs0054	73323..73357 h	AATGATATTACGCCCCCCCTTTATTTTAATAAAGGGGGGTTAATTATATAACGA	4
76318	+	t	gbs0056	76280..76313 h	ATATATTCAAAAAATGTAACCAGAAATGGTTGCATTTTTTTCGAAAATA	3
76838	+	p	gbs0057	-		2
84444	+	p	gbs0073	-		6
87499	+	p	gbs0078	87441..87497 h	CATGAATACAACAGAATAGAATATAGGTTGACTCTGTCAACCTTCTATTTTGTTTTT	6
90944	+	p	gbs0085	90958..91000 h	GTAACGCTTGTTTACGAAATGCAAACAATTTTGTTTATATTTC	2
100668	+	t	gbs0089	100623..100675 h	TGTCATCATATAAAAAGCTTGAGAGTGTCATCTCAAGCTTTTTATATGTTAAC	6
103445	+	t	gbs0093	103423..103477 h	ATGATAAGTGATATTAGCACTCTTTGAATAAGAGTGCTAATTTTTGATGTTTTTT	2
105307	+	p	gbs0095	-		2
108663	+	p	gbs0097	108621..108672 h	TAAAAAATAAAAGTCTAGAATCGAAAGTATTCTAGACTTTTTTGTAGTTATT	2
112601	-	p	gbs0103	c (112588..112636) h	TTGAGATAAATAATAAACCTCTGCAGAGCAGAGGTTTATTTTAAAATTT	2
112628	+	p	gbs0102	112577..112634 h	ATCCAATCCGTAAATTTTAAAATAAACCTCTGCTCTGCAGAGGTTTATTATTTATCTC	6
114962	+	p	gbs0104	114924..114968 h	TAAATTTTGAAAAGATTGGGCTTCCCAGTCTTTTTATTTGTGATT	6
115785	+	p	srn102(cis-gbs0106)	115744..115793 h	GAGGTCAGATAAAGCTCCCTAGTGATAGGGGGCTATTTTGTTTTTGGGAA	6
117567	+	p	gbs0106	117551..117590 h	AAATAACTTTATCGCCTCCCAGTATTAGGAGGCGATTTTATTTTTTTAGA	6
118754	+	p	tRNALeu	118717..118766 h	CTCCGCAGACTAGTCGAGTTCATTTGGAACTCGACTTTTTGCATATTTAA	6
119284	+	p	gbs0108	119245..119295 h	AATAATGTTAGAAAAGGCTAGACTTACTTCTTAGCCTTTTTTGATGAGAGT	4
120774	+	p	gbs0109	120755..120798 h	ATAATGATTAGATTCGGTTCAGCCGAATCTTTTTTGGTGGCGAG	6
121426	+	t	gbs0110	121379..121416 h	GGAAGTTAAATAGAAAAAATCCTGTCCTTAGCGATGGGTTTTTTTATTTTAGAA	5
122907	+	p	gbs0111	122840..122903 h	TTTTAATGATTTGTTTAACTTTTAAGAATATTTTTAAAAAGTAAGGCAATTTTGCTTTACTTTT	4
124545	+	p	gbs0112	124523..124568 h	TATAATATAAAAAGTCGTGAATTTTCACGACTTTTTGTGTACTTTT	6
134047	+	t	gbs0122	134004..134054 h	TATTTAAAACAATAACTGCCAATTGGCAGTTATTGTTTTATTTGTTTAGA	6
137810	-	p	gbs0126	c (137795..137855) h	TTAATAAAAAGTCATATAATCCAAAAAAAGCTCACCATAAGTGAGCTTTTAACTATTATCT	2
137833	+	p	gbs0125	137797..137826 h	ATAATAGTTAAAAGCTCACTTATGGTGAGCTTTTTTTGGATTATA	4
139243	+	p	gbs0127	139208..139249 h	TTAATAAACTGAGAAAGCCTTAGGGCTTTTTTTAGTGTTTCT	6
141417	+	p	gbs0129	141373..141422 h	TTGATAAAATAAAAAATTAGGAGAGATACTTCTAATTTTTTATTTTATCA	6
142420	-	t	gbs0130.1	c (142421..142456) t	ACAAAATAACCAGAGCAAATGCTCTGGTTATTTTGC	6
142453	+	p	gbs0130	142412..142462 h	TTTATAGAAGCAAAATAACCAGAGCATTTGCTCTGGTTATTTTGTGTCTGA	6
143407	-	t	gbs0131	c (143394..143465) h	TAGACTATTTATACCCCTCCAGTTCCATTGTCATCATTGCAATGGAACTGGAGGGGATTTTTTATTGCTACA	6
148717	+	p	gbs0134	148675..148728 h	ATTCTAAAATATAACATAAAAAGCTGAGTATTCCTCAGCTTTTTAGCGTGTTAG	2
150724	+	p	gbs0136	150702..150747 h	ATAAGCATCAAAAATAAAAGCCTGAAAAGGCTTTTTTAGTTTTAAT	4
156195	+	t	gbs0141	156145..156201 h	CAAGAGATAATAAAAAGCCCCTATGTTATTGATGAAGGGGGCTTTTATATTAGCACA	5
157429	-	t	gbs0143	c (157436..157465) t	TCACTAATGAAATGTCTTTTTTATTAGTGA	2
164772	+	p	gbs0148	164725..164765 h	TAAAAAACAAATATTATAAAAGATGGCTAGCCCATCTTTTATTTTTTTACT	6
171148	+	p	gbs0149			6
173218	+	t	gbs0152	173189..173224 h	CAAACGTTAAATAAAAAAATCTATCTTATTCTAGGATAGATTTTTTATTTATCTC	6
173352	-	t	gbs0153	c (173342..173402) h	GAAGCACAATAATTACAATTTACTGCCGGCAAAATTGCCGGTAGTATTTTTTATCCTAAAA	6
174921	-	t	srn004	c (174917..174969) h	ATTTCAAGACAATAAAAAGTGTAGTCAATTGACTACACTTTTTATTAATGAAC	6
178728	+	p	gbs0155	178693..178738 h	TATTTGAGGAGAATAGAGTGATCTGTTCTCCTTTTATTTTTTCCAA	6
179028	+	p	srn103(cis-gbs0156)	178979..179015 t	GCAGTTAAATC-AACTTGATAAAGTGAGATTTAGCTGCTCTTTTTGTGCCTAA	6
186572	+	t	gbs0157	186531..186565 h	ATTAATCAAAAAGAACTTGAGTTTAACTCAGGTTCTTTTTTTACAAGAAT	6
187151	+	t	gbs0158	187118..187158 h	TGAAAAAATCTCACCAATTGGTGAGATTTTTTTATTTTATT	6
193216	+	t	gbs0167	193172..193208 h	TGATAAGACCAGAAAAGTTGATAGTTTAACTATCAACTTTTTTGTTTTTTGA	6
194940	-	p	gbs0171	c (194932..194982) h	GAGAAAGCAAAAAAACTTTGAGCAAATTGCTCAAAGTTTTTTTAGTTATTC	6
194959	+	p	gbs0170	194926..194982 h	AATGATGAATAACTAAAAAAACTTTGAGCAATTTGCTCAAAGTTTTTTTGCTTTCTC	3
198744	+	t	gbs0176	198706..198762 h	TGGAAAAATTAGTAAAAATCAACTTAGCTTCAGCTAAGTTGATTTTTAGTTGTAAAC	5
203320	+	t	gbs0181	203264..203329 h	AATTTGCAATTCGGCTTCTTTTTTTGGTAACTGAGGCTGAAAATGAAAACGTTTTATTTATTTTGA	2
206526	+	p	gbs0184	206482..206534 t	GGAGTCAGAGAAAACAATGTACACCTTATGGTGTGAATGGTTTCCTC-GACTCCTTTTTTAACAATTAA	6
213987	+	p	gbs0190	213936..213993 h	TCATAACATTTAAAAAACCTTTACTTATTCAATTAAGTAAAGGTTTTTTAAGTGCTGC	3
221415	+	p	gbs0197	221387..221406 t	CGCTAGAAAATTTTCTAGTGTTTTTTGTTTTAAAC	6
227160	+	p	gbs0203	227122..227171 h	TGAAAAATAAACAAAAAGAGAGGCTATATCCTCTCTTTTTTATAGAGACA	6
229498	+	p	gbs0206	229454..229504 h	ATAACCAATCAAAGGGCATAACAGTACGTTATGTTCTTTTAGTATATATTT	6
230296	+	p	gbs0207	230255..230289 t	CCAACGAAAATCCGTCTCAGACTAAGTTCCGTTGGTTTTTATAATACTTG	2
232830	+	p	gbs0210	232782..232821 h	TCAACGATTACAAGCATTTTGCAAGTCTCTTGCAAGGTGCTTTTTTTGTCGTTTT	6
240468	-	p	gbs0221	-		6
240634	-	p	gbs0221	c (240623..240677) h	TTTAAATAGCAATCAAAAAGCCTTAGCGTAATGCCAAGGCTTTTTGAAGATTACA	4
240666	+	p	srn008	240623..240673 h	TGTAATCTTCAAAAAGCCTTGGCATTACGCTAAGGCTTTTTGATTGCTATT	6
242601	+	p	gbs0224	-		2
245431	+	t	gbs0229	245394..245444 h	CGATTGGAAGCACTTCATGGTTCACACCATGGGGTGTTTTTTGTGTAATAT	4
247962	-	t	gbs0232	c (247953..248012) h	TGAACCAAGAAAATAACTATTAAAAACTTGTCAGTAGAGACAAGTTTTTTTGATGTTTC	6
260855	-	p	gbs0240	c (260836..260886) h	CATGATAGAAGTAGGGAGGAGCTTTGCTCCTCCTAGTTTATTTATTATATA	3
263127	-	p	gbs0243	c (263159..263209) h	CTATATCTAGCACTAATGGGAGGTTCACTCCTCTCATTATTGTATTATTTA	6
264318	+	p	gbs0244	264289..264310 t	GATAAGGTTTCTATACCTTGTCTTTTTTGTTTTGTTA	3
266642	+	p	gbs0247	266603..266633 h	CAAAGAAAAAAGTCAAGATTATTATCTTGTCTTTTTTTCTATGAGT	6
273381	+	t	gbs0255	273344..273389 h	GTAAAACCCTGAAAGTCTAGTTTTACTAGACTTTTTTGCTATGCTT	6
274803	+	t	gbs0256	274766..274810 h	AATCTTGAAAGAACTAGTTTTTACTAGTTCTTTTTAATTTATTAA	6
279682	+	p	gbs0261	279638..279693 h	GTCAACACTTGGGTGGGGCAAAAGATAATCTTTGTCTCGCCTTTTTTATTAGGAAG	6
284184	+	t	gbs0265	284143..284192 h	GATTTTTGATGCTGAGACCGACTTTATGGTCTCAGTTTTTTGTTACCGTT	6
289132	+	p	gbs0268	289092..289146 h	TTTAAGAGCATGAAGAAGTTGGGAAAAATACCTCAACTTCTTTTTTGTAAGATAT	6
292175	-	p	gbs0272	c (292154..292206) h	TTAGCATCAGACAAAGAGACTAGGTTATCCCTAGTCTCTTTGTCTGATAAGAT	4
292184	+	t	gbs0271	292156..292206 h	CTTATCAGACAAAGAGACTAGGGATAACCTAGTCTCTTTGTCTGATGCTAA	2
295807	+	p	gbs0274	295782..295830 h	CTATAATAGGAGAGATTGCATTTATCGGTCTCTCTTTTACTTTTCTAAA	2
300467	+	p	gbs0278	300410..300474 h	TTATATCTTTAAACTTTATTAGGGGATGTGGTATGGACTGCCAGATTCCCTTTTGCTTTCTTGTA	6
301890	+	t	gbs0279	301861..301911 h	AAAATTATTAAAGTCTGAAATCAGCTCGTTTCAGGCTTTTTTATTGATATA	2
304494	+	p	gbs0282	304461..304513 h	TATTTTGATATAATGAAGGTTAGAATGTCTAATCTTCATTTTTAATTATTCTT	6
308252	+	t	gbs0286	308211..308259 h	GGAAATAAGAAAAATAGCTAGAATATTCTAGCTATTTTTGTTTCTCTAA	4
309681	-	p	gbs0288	c (309675..309724) h	CTAACGGTAATTAAAAAACTGGATATATTATCCAGTTTTTTAATTTATAA	6
314011	+	p	srn007/M1/RNPb	313982..314033 h	CATAATAGGTTAGTGGCTGAGATAACATCTCAGCCAATTTTTAACTGTGATG	6
316762	+	p	gbs0293	316701..316772 h	AAACCAGTTTTTTGTCTACACCCTAAAAGTTAGAAAATCAGTCTAACGATTAGGGTGTTTTTTGTATTCGCA	4
316817	-	t	gbs0294	c (316804..316872) h	TGACTTATTAATTTAAACAAAGGATTTTGTTCTGTATCATAGAGAGCAAAATCCTTTTAATTTTTCCCT	3
319225	+	t	gbs0295	319185..319233 h	CAAAATAGTCAAAAGGAGAGCTTGTTAGCTCTCCTTTTGTTATAGAGTT	6
323404	+	t	gbs0300	323362..323408 h	ATAAAAAATAATAGGAGACCTTGAAAAAAAGGTTTCTTTTTGTTAAA	2
324555	+	p	gbs0302	324513..324562 h	AAAAGTGAGAGGTTGAAACATTCTGTATCAGCCTCTTTTCATATTTTAGA	5
332029	+	p	gbs0307	331983..332035 h	TAACTCAATAAAATTAAAAAGAAGATGTTAAAGTCTTCTTTTTAATTTGCTAT	6
339117	+	p	gbs0315	339076..339129 h	ATACTATATATCAAAAGAGCTAGGAATAAATCCTAGCTCTTTTGATAATGTTTC	5
345748	-	p	gbs0322	c (345743..345770) t	TAGAACCAAGCAATTTCACTTGGTTCTA	6
345826	-	p	gbs0322	c (345836..345856) t	GATTAGATATGTTGTCTGATCTTTTTTAGTTTATAT	6
350240	+	p	gbs0326	350194..350232 h	TGTAACATAATTTAAAAAATCTCAGGGTTTTCTCTGAGATTTTTTTAAAACCTA	4
355672	-	p	gbs0327	c (355649..355706) h	TAGATAGATAACAAATCGTCCTAAGTAAGCTTACTTAGGACGATTTTATTTAGAACAT	3
368604	+	p	gbs0341	368566..368616 h	TAATAGAAAAAGGCTGAGTTATTTACTCAGCCTATATTTAGTTTTTCAAGG	6
369681	-	t	gbs0343	c (369670..369716) h	GGCACTCTAAAATGAGTTGGTATACCAACTCATTTTTTCTATGAACT	4
371043	-	p	srn105(cis-gbs0343)	-		6
372381	-	t	gbs0345	c (372353..372410) h	AATATTCAAGTTTAAAAAATAAGATAGACTATAGTCTATCTTATTTTTTAACTCTAAT	2
372827	-	p	gbs0346	c (372814..372878) h	GTGATGTAATAAAACTAAGAGATGGTTACAATAGTATTCCATCTCTTATATTTTATTACATAAAA	6
375906	-	p	gbs0349	c (375892..375958) h	TGTAGTATTTTCAAAAATGATCTCTATTGAAACAGAATTCTAATAGAAATCGTTTTTTAGGTTTTCT	3
377455	+	p	gbs0350	377416..377471 h	TGGGGAATATTAATGGAAGACTAACCACAACAGGGTTAGTCTTTTAGGTTTGAAGT	4
379726	+	p	gbs0352	379674..379733 h	TTGATAAATAAGATAAAAGGAAATCAGATTTGTAGCCTGGTTTCCTTTTTTCTTAAGAAA	6
382087	-	p	gbs0356	c (382083..382133) h	TATCTACTCTAAATATAAAAAGAGCAAATAATGCTCTTTTTTATATTTTAT	2
385822	+	p	gbs0360	385795..385842 h	TATTTATGGGGAGAACGGAGAAATCTGTTCTCCTTTTTTGTTCGCTTA	5
391752	-	t	gbs0376	c (391729..391787) h	AGGCTATAAATTCAAAGACTGATTGCATATGTGCTTCAGTCTTATTTTTGGCTTCCTCA	3
416926	+	p	gbs0394	416879..416935 h	AGCCGTTCTAAATAAAAGTAGCACGTGAAAATCACGTGCTACTTTTGTGAAGTAAAT	2
421131	+	p	gbs0397	421086..421137 h	TAAAGCTAAATAACAAGAAAAGTCTCATATGTGAGGCTTTTTTGATGCTTTC	4
431070	+	t	gbs0409	431033..431085 h	TAAATAGTATTAAAGGTGTTATCTTAAATGATAAGGCCTTTTTTGGTGCCAAA	3
432619	-	p	srn013	c (432614..432660) a	ACTCGGTAAGGCGGAAGGTGTTAGCGCACCTTTCGTCTTTTTTATTC	6
432745	+	p	srn011	432724..432748 t	GGCTGAGCAAGAAAATTGTTCAGTCTTTTTCGTTACATCT	5
434465	+	p	tRNA Ser	434424..434476 h	CCTAATGGGGGCTCGGGGGTTCGAATCCCCTCCTCTCCTTTAATCTTGTTAAT	6
434743	+	p	srn106(cis-gbs0413)	434726..434748 t	GGGGCGGAGTTTTACTTCGCCTCTTATGTGTGTGATTC	6
440417	+	t	gbs0418	440368..440424 h	TTAAGAATAATAAAAAATAAACCATGTCAAAATCATGGTTTATTTTTTATAGCTTTA	6
446128	+	t	gbs0424	446080..446138 h	ATAGAATAATAAAGGGAACTTTAAACACTGTTTGTTTAGGGTTCTTTTGTTTAATAAAC	3
449885	+	t	gbs0427	449834..449875 h	TAAGGATAAATATAAAAAAGATTGAAACGTAATTGTTCAATCTTTTTTTGTTTATAG	6
453438	+	t	gbs0430	453395..453449 h	TACTTAAATTACAAAAATAGCTAGGAATTATTCCTAGCTATTTTTTGTAATGTTT	5
455529	+	p	gbs0432	455492..455535 h	TTTTAAAAAAGTTCCTGGTAAAACAGGGCTTTTTTTTGAATTGT	6
456514	+	t	gbs0434	456472..456533 h	TATATTTTAGATGGACTAGTAGATCTAAAAATTTAGATTTACTAGTCTTTTTTGTGCATAAA	6
458001	+	p	srn014	457965..458008 h	CAGCCCTAAGCGATGCTAAATGTGTGCTCTTTTTATTTTCAAAA	6
459547	+	p	gbs0437	459500..459554 h	TTAAAAATATCTAACTAAAAAGTTCCTCAAAGAGAGGAACTTTTTAGTTTTGTTG	6
459573	-	p	srn015	c (459557..459607) a	CCTTTTTCCAACCCACTATCGCTACCGGTGCTAGTGGGTTTTTAGTTATCC	3
461076	+	p	gbs0439	-		4
462235	-	p	gbs0441	c (462228..462277) h	TCAAGTACAATAAAAAAGTTTCCTAAATAGGAAACTTTTTTATTGTACTT	6
462268	+	p	gbs0440	462226..462275 h	TCAAGTACAATAAAAAAGTTTCCTATTTAGGAAACTTTTTTATTGTACTT	6
466420	+	t	gbs0445	466384..466425 h	CTAAGAAGTAAAAAGAGGTTTCACCTCTTTTTTTCTTGCGCC	6
472327	-	t	gbs0446	c (472320..472368) h	TGAAAAAGCGCTAACTAACACACTAAATAGTGTGTTTTTATTAATATCA	5
475341	+	t	gbs0448	-		2
480647	+	p	gbs0451	480639..480681 h	AGCTGGACTTTTAGGGTATTGACTCTTATTTTTGATTAATTTT	2
481884	+	p	srn016	481851..481892 h	TGGAAAAGGAGTAGCGATCGCTACTCCTTTTTTGTTTTACAC	6
489482	-	t	gbs0458	c (489476..489510) h	AAAAAGCCCCTTTTTGAGGCTTTTTTATATTAAGT	2
490193	-	p	gbs0459	-		4
493847	-	p	gbs0467	c (493835..493888) h	AATCATTGCAAACCATTAAAAAACTAACCTGAGTGTTAGTTTTTTCCTTGACTT	3
495614	+	p	gbs0468	495591..495625 h	CTTTTGCTTATATTCTAGTGGGCTAATTCCCACTATTTTTTTAAATGTCC	3
500557	+	t	gbs0470	500515..500564 h	GAAAAAGCCTATCGAGATTATTAATTTCGATAGGCTTTTGATTTTGTGTA	2
502059	+	p	gbs0473	-		5
502111	+	p	gbs0473	502079..502133 h	TTTCAGAATAAAAAGGAGAGCTAACTAACTACTAGCTCTCTTTTCTGTGATTTCT	6
503729	-	p	srn017	c (503723..503769) a	GGTTCTGCATTGGGTAGTTGTTTCCGCAACTGCCCTTTTCTATTTTT	6
506647	+	p	gbs0480	506607..506640 h	GGAGAAACATTGATGTCATGATTAGTTTCATGGCTTTTTTGTTTGTTTTT	5
515693	+	t	gbs0492	515654..515700 h	ATAATGATTGAGAATGCAGCCGAGAGGCTGTATTTTTAGTATAGTAG	6
515854	-	p	gbs0493	c (515841..515884) h	AATAGTGTCCTTCTCTCAATTGAGAGAAGTTTTTTTATTATTAC	6
517010	+	p	srn020	516978..517001 t	GGTTGTGGATTGCCGTCTACAACCTTTTTCATTTAATAG	6
521626	+	p	gbs0497	521584..521644 h	TGAAAATATATTATAAAAAATCAGCCAAGCAGTTTTGTTTGGCTGATTTTAACAATAAGTT	4
524639	+	p	gbs0502	524613..524653 h	TCAAAGAGTTCGGGCGTCTGCTCGGCTTTTTTGTTTTGCGA	6
532077	+	p	gbs0508	532032..532091 h	ATAATCTGTGAGGCTTAGAGGTTGGAATAGTTATTCCTCTGAGCCTTTTTTATATTTTAC	4
532770	+	p	srn021	532725..532778 h	ACTCTCTATAAATAAAAGACAGTACCTAAGGGCACTGTCTTTTATTTAGTTGTA	6
538080	+	p	gbs0515	538050..538081 h	AGCGATACTTAAAAACGGTAGAAAAGCTATCGTTTTTTTCATTTTTCT	5
540172	+	p	gbs0519	540128..540184 h	TAATATACTAAGGAGAGAGTTACTATTAATAACTCTCTTCTCTTTTTGTAGAAATGA	6
542532	+	p	gbs0521	542486..542540 h	AGAAATAGCTTATGAACTTAGGATTTTGTCTCCTAAGTTCTTTTGTTTTGAGAAA	5
546234	+	p	gbs0524	546209..546240 h	AGCGATAAAAAAAGACTGGATTTATCAGTCTTTTTTATACATATC	6
552497	+	p	srn107(cis-gbs0532)	552461..552509 h	TACCACGAGCTTTCGTCCTTTATGTGATGAAAGCTTTTTTATTTAGCAA	6
555444	+	p	gbs0532	555433..555461 t	AAAAAGAAGCCTTGATTAGGCTTCTTTTAATTATGCTGTTGTTG	6
555446	-	p	gbs0533	c (555423..555488) h	AAATTTCATATCCAACAACAGCATAATTAAAAGAAGCCTAATCAAGGCTTCTTTTTTGATGACTAC	4
556452	-	t	gbs0535	c (556440..556491) h	TGAAGAAAGTACAAAAGGTTGAGTAAGAAACTCAACCTTTTTTCACACTCTT	4
559263	+	p	gbs0536	-		6
559286	+	p	gbs0536	559253..559283 h	ATACTGATAATTATAAAAGACCTTGAAGGTCTTTTTTTATATCTAA	3
560962	+	p	gbs0538	-		2
562844	+	p	gbs0539	562798..562850 h	TAAGTCATATGTAAAAAGGCGATGAGGGATTCATTGCCTTTTCTATTGATTAA	5
564666	+	p	gbs0541	564620..564674 h	TAAATAAAAAATAAGTAGAGAGGTGTTAGCATGACACTTCTTTTGCTTTATCGAG	6
572488	+	p	gbs0550	-		3
572901	+	p	gbs0551	572846..572910 h	CGTCTAGAAAAACCTTGTCATATCAATGTTTATTGATAGCGACAAGGTTCTTTTTTATATCCAAT	6
573278	+	t	gbs0552	573235..573284 h	TAAAATCAATATAAAAGAGCAAACAAGGTTTGCTCTTTTATTATTTTTAA	6
574370	-	t	gbs0554	c (574363..574415) h	CTTACGCCGAACATAAAAAATAAGCTTACATAAGCTTATTTTTTATGCATTAT	6
581075	+	p	srn108(cis-gbs0560)	581040..581067 t	GAGACTTGTTTTCATAAAAACAGGTCTCTTTTTGTTTGTGGAG	3
583833	+	p	gbs0560	583805..583842 h	TAGCTGATAAAAAAACTCACTTAGAATATCTAAGTGAGTTTTTTAGCAATCAA	6
590815	+	p	gbs0566	590771..590823 h	TAAGATTTAATAAAAAGAGATGAAATCTATTTCATCTCTTTTTATTAATTGTA	6
593207	+	p	gbs0569	593168..593224 h	TAAAAATGATTAATGCTAACACTGTGAGTTTCACTCACAGTGTTTTTTATATTTCTT	6
598429	-	p	gbs0573	c (598423..598474) h	CTAAAGACCATAATAAAAAAGCGCACTAGCTAGCGCTTTTTTATTATGGTTT	6
598464	+	p	gbs0572	598419..598469 h	TATCAAACCATAATAAAAAAGCGCTAGCTAGTGCGCTTTTTTATTATGGTC	6
600094	-	p	srn109(cis-gbs0574)	c (600086..600107) t	GATCTTGGTAACTGCCAAGATCTTTTTTATTGCCATG	4
605017	+	p	gbs0579	604994..605039 h	GGAGATTAAAAAACTCGGAATATTTTCCGGGTTTTTTAAGATAAAA	6
606690	+	t	gbs0580	606662..606697 h	TAATATTTAAAAGATGATATCGGATACGATATCATCTTTTTTTCTTTGTAC	5
606731	-	p	gbs0581	c (606723..606766) h	AATTTTAAAAGCACTTCTATTAGAAGTGCTTTTTTCTATGTTTG	4
611465	+	t	gbs0586	611433..611483 h	AGTTTATCAGTTTGTAGAACGGAATATTCCGTTCTCTTTTTTATTCTCTTA	6
612439	+	p	gbs0587	612408..612437 h	CCAAGACGTAAAAAATCTGCCTGTGGGCAGTTTTTTTACTAGGTC	6
612522	+	p	tRNA Arg	-		6
614811	+	p	gbs0592	-		3
614917	+	p	gbs0592	614874..614911 t	GCCTCACGCTCTCCTCGACCAAAAATTGAGCGTGAGGCTTTTTGTTTCATTAA	6
622322	+	p	gbs0600	622280..622332 h	CTGAAGTAACAAATAACCGCTCATTTAACGAGCGGTTATTTGTTATCTTTTTG	6
622875	+	p	srn024	622841..622866 t	TGCAACTCATAATGATTTGAGTTGCATTTTTTATTGCAAAA	6
624177	+	p	gbs0601	624145..624191 a	ATAACAAAAAAAGGTTGGAAAGATAATCCAGCCTTTTAATAATCGAA	6
628626	+	p	gbs0604	628584..628620 h	CGTATTCGTTTCTAAAAAAGAAGAGTTAGTACTCTTCTTTTTTTAATTGCTA	6
631878	+	t	gbs0608	631831..631885 h	TTGAAAATATAATAAAAACCATCTTGCATATGCAAGATGGTTTTTATGTACACAT	5
636468	+	t	gbs0612	636441..636489 h	TTATGATATAATAGAGTGATTTATTGTCACTCTATTTTTATCTTTAGTG	2
642014	-	p	gbs0621	c (642012..642036) t	CACGCCACAACAACCTTGTGTCGTGTTTTACGTGTCAATC	6
656376	+	p	gbs0638	656353..656377 t	GGAGAAAACCAAATTGGTTTTCTCCTTTTTGATATTCAAA	6
658131	+	t	gbs0640	658092..658140 h	CACATGAATAAAAAAGAAGGCTAAGTTGGCCTTCTTTTTTATTCAATAT	6
661110	+	p	gbs0643	-		6
678329	+	t	gbs0661	678278..678319 h	GGAGAAATAACACTAAATTAATAAAAGAGCAACTAATTGCTCTTTTTTTGTTGTCATT	4
684841	+	t	gbs0668	684806..684848 h	AGAGTCAACTAAAAGATGCTTAGGCATCTTTTTTTGTGGACTA	6
690222	+	t	gbs0672	690178..690215 h	TTAATATAAGAAGAAAAATAGCTATTCTTGAATAGCTATTTTTTTAGTATTCT	5
697161	-	p	gbs0679	c (697154..697198) h	TTGAAGGATAAAAAAAGAGCTTTAAGCTCTTTTTTTATGTTACAT	6
699606	+	p	gbs0680	699560..699600 h	ATGATATATTGAGAGGATTAGGGTAGCTTAGCTTCCTAATCTTTTTTTAGAGGTGTA	3
703480	+	p	gbs0683	-		3
703745	+	p	cis-gbs0684	703700..703741 h	TGGAACCACGTAGTCTTTACGTCCTTTTGGATGTAAAGGCTCTTTTTTTATAAAAGA	6
703854	+	p	cis-gbs0684	-		6
705929	+	t	gbs0684	705894..705947 h	TAAATGATGTGAACTGATTACTGTATGATACAGAATCAGTTTTTTAGATGCTAA	6
708655	-	p	gbs0688	c (708646..708693) h	AGTAATTAAAACGAAGGCCTTTTAGACCTTCGTTTTTTTATATCTTA	6
708678	+	t	gbs0687	708662..708697 h	TTAAATAAGATATAAAAAAACGAAGGTCTAAAAGGCCTTCGTTTTAATTACTCAGT	4
742988	+	p	gbs0724	742946..743002 h	AGCCGTTCTAAATAAAAGTAGCACGTGAAAATCACGTGCTACTTTTGTGAAGTAAAT	3
747197	+	p	gbs0727	747153..747204 h	TAAAGCTAAATAACAAGAAAAGTCTCATATGTGAGGCTTTTTTGATGCTTTC	6
758689	-	p	srn030	c (432614..432660) a	ACTCGGTAAGGCGGAAGGTGTTAGCGCACCTTTCGTCTTTTTTATTC	6
758814	+	p	srn028	758791..758815 t	GGCTGAGCAAGAAAATTGTTCAGTCTTTTTCGTTACATCT	6
762330	+	p	gbs0744	762275..762324 h	GAATAGTTAACAAGAGACTAGGTGTGTATCCTAGTTTTTTGTTGAATATT	6
766722	+	p	gbs0746	766678..766727 h	ATGACCAATTAGAAAACAGAAGGGGATCCCTTCTGTTTTTTGGATTTTCA	6
770026	-	p	gbs0750	c (770004..770051) h	TTAATATAAAAAGAACTTTCTAAATGAAAGTTCTTTTTTCTTATAAAA	3
770047	+	p	gbs0749	770006..770054 h	TTATAAGAAAAAAGAACTTTCATTTAGAAAGTTCTTTTTATATTAAAAG	6
776145	+	p	gbs0756	776086..776152 h	TGACGGTTGGTTCTGGTAATTCATATAAAGGAGATTTGCTAGATGAATCTCCTTTTTTCTTAGCTTT	6
778872	-	p	gbs0761	c (778863..778921) h	ACAATAAAAATCTCATAAAAAAGAAGCTACTTATAGTAGCTTCTTTTTTATTTTTCTT	6
778901	+	p	gbs0760	778879..778914 h	AAACACAGAAGATAAAGAAAAATAAAAAAGAAGCTACTATAAGTAGCTTCTTTTTTATGAGATTT	4
780471	+	p	gbs0762	-		2
783143	-	p	gbs0766	c (783132..783221) h	AAGCCCCACTAATGAACTGAACCTCTATCATGAGACATACATCTAATGATAGAGGAAAGTACATAATGATGGAGCTTTTTGTATTTCTTT	6
783220	+	p	gbs0765	783150..783234 h	CCATCATTATGTACTTTCCTCTATCATTAGATGTATGTCTCATGATAGAGGTTCAGTTCATTAGTGGGGCTTTTTTGTATTGTAT	3
785188	+	p	srn111(cis-gbs0767)	785155..785182 t	GACTCCCTATAGTTTTCTATAGGGAGTCTTTAGTTTTTTTGTG	6
788768	-	p	gbs0771	c (788765..788815) h	AAGAATATATTAAAACCCATCCTTATTTAAGGTGGGTTTTAATATTACCTC	6
788809	+	p	gbs0770	788763..788815 h	TAGAGGTAATATTAAAACCCACCTTAAATAAGGATGGGTTTTAATATATTCTT	6
791381	-	t	gbs0773	c (791375..791432) h	CAAAATGACACACTAAAATAATCCACTAGATTCATCTAGTGGATTATTTAATTATCTA	6
793478	-	p	gbs0776	c (793463..793516) h	TGGAAAAGTAAAAGAGTAAAAGCTACTGTTAACAGTAGCTTTTTTGATAAACTA	2
795403	-	t	gbs0779	c (795394..795451) h	TCTTTCAAAAACATAAAAACAAGTTGGAGATATCTCTAACTTGTTTTTATATTATTTT	6
800299	+	t	gbs0780	800259..800310 h	TTAATATTGATAGAGGGAGGATCATTGCTATTCTCCCTTTTACTTTACTTCG	2
801671	+	t	gbs0781	801623..801684 h	ATGCCTTTAAATAATCATCCAAACAAAAATCGAGATTTTTATCTCGATTTTTGTATTTTTTG	3
803261	+	p	gbs0782	803231..803271 h	AAATTGTGAAGAGTCCTCAGGGACTCTTTTTTAGTATCTAT	6
804161	+	p	gbs0783	804126..804180 h	CACATGATATCTAAAGGCATAGCACTCTAGGTGATATGCCTTTTCTTATAGATAG	3
805034	+	t	gbs0784	805001..805048 h	TTATATAAAAAATTCAGGCCAAGTTGGCTTGAATTTTTTATTATTTAT	4
807812	+	p	gbs0786	807775..807825 h	TAATTGTTATAAAGAAAAGGTTGGGAATCTCCTAACTTTTTCTTTTACAAT	6
808999	+	p	gbs0787	808956..809010 h	TTAATTTAAAAAAGTTCAACTAAGTCTTTCTTAGTTGAGCTTTTTCAAATCTATG	3
810516	+	t	gbs0788	810465..810509 h	TTGAAGTAGGATAATAGAGGTGTTAGGGTAACAAGTTACCCTAACTTTTTTGTTTTTTAAT	6
816175	+	p	gbs0792	816133..816181 h	ATGTAAAATTTAAAGTCACTCAAATTTGAGTGACTTTTTAAGTTTTTTA	6
816642	+	p	gbs0793	816603..816650 h	AAACAATTTAGCAGTAGTGATTTTTATCACTGCTTTTATTTTGAAGTA	3
819008	+	t	gbs0796	818963..819015 h	AGATAAACTATGAACCCTCCTTCTTTATAGATGGTGGGTTTTTATTGCCTTTT	2
820823	+	t	gbs0797	820780..820815 h	AAGAGGATTATGAAAAAGGAGTTGCTGAGCGACTCCTTTTTTATTTTTTGT	6
822901	+	t	gbs0800	822869..822900 h	TACATGGAAACTATTTACTTTTTAGTAAATAGTTTTTTTGGTTTTTA	5
831490	+	t	gbs0808	831452..831485 h	CTAAAGCTTAATAAAAAACGAGTCGATAGGCTCGTTTTTTTATTATTCT	6
831752	+	p	cis-gbs0809	-		5
844174	-	t	gbs0820	c (844168..844240) h	TAATAAAGCATAATAAAAAAGTAAGAATGAATTTTTTCTCATTGAGATTCATCCTTACTTTTTTATTATTTAC	5
844216	+	p	gbs0819	844192..844235 h	AATCTCAATGAGAAAAAATTCATTCTTACTTTTTTATTATGCTT	5
850094	+	t	gbs0824	850067..850112 h	CTATTGAAGTAAAACCAGTCAACTAGACTGGTTTTTGATAGTGATC	2
852851	+	p	srn113(cis-gbs0828)	852787..852866 h	TGAGAATGACAAGTTCATTGAATGAAGGTGGTACCGCGGTTTTCGCCCTTCGTAATGGGCTTGTCTTTTGCTATTTGTCA	4
856061	+	p	gbs0829	856029..856082 h	TAAATAAAACAGACAAAGGGCAGAACATCGTTCTGTTCCTTTGTGTATATAGGA	6
859571	+	t	gbs0834	859537..859578 h	TGTAAAATAAAAGGATTGATTCTTTGAAAATCAATCCTTTTATTTTTTTTAT	3
860149	-	p	srn114(cis-gbs0835)	c (860155..860181) t	TCTCCTTTGCTGTATAAAAAAAGGAGATTTTTTATGTCAAAA	6
860356	-	p	gbs0836	c (860351..860393) h	TATAAGAAAAAGACACTGATTTAGTGTCTTTTTCTAGTTAAAT	6
861495	-	p	gbs0837	c (861453..861497) h	TTTCATGATGTTATCTTATTTTCTAAGGTATTTTCATCTTTATTT	6
863751	-	p	gbs0838	c (863728..863789) h	AAGCAAATTAGAGTCTGGGAATAAAGCAATTAATTGCTTTATTCCCATTTTGTATTGTTAAG	6
866439	+	p	gbs0840	866388..866445 h	TTGACTGAGAATAATAAAAAAGTAGGGATTAAAAAATCTCTACTTTTTTATTGAAAGT	6
868013	+	p	gbs0841	867964..868021 h	ATGAAATAGACGTAAAACGACTCAACTATTGTCAGTTGAGTCGTTTTATAAACCTCTT	6
869362	+	p	gbs0842	869352..869406 h	ATTCAACGCCTTAATAAAAAAGAAACAAGTAACTTGTTTCTTTTTTATTTTAAAT	3
869365	-	t	gbs0843	c (869358..869404) h	TTAAAATAAAAAAGAAACAAGTTACTTGTTTCTTTTTTATTAAGGCG	3
869396	+	t	gbs0842	869352..869406 h	ATTCAACGCCTTAATAAAAAAGAAACAAGTAACTTGTTTCTTTTTTATTTTAAAT	4
871274	+	p	gbs0844	871235..871271 h	TTAAATGAAGCAAAATAAACACAATGGTTTGTGTTTATTTTTTTGTTTTATA	2
873525	+	p	gbs0846	873498..873537 h	TAAAACGTAACTAAAAATAGTTGCCTGTAACAGGCAACTATTTTTTTGATAAGTT	5
876114	+	p	gbs0849	876068..876121 h	TGCTAGCAAATAATAAAAAGCGTAAACGAAAGTTTACGCTTTTTTGCTCATGAT	6
879452	+	p	srn115(cis-gbs0853)	879413..879465 h	TTAATCAGATAATAAACTCCGTTTGCTTGCAGATGGAGTTTTTTGTTGTCAAA	3
887023	+	t	gbs0861	886979..887029 h	TATATATAACAAAGAGTTGAGAATATTTCTTAGCTCTTTTCTTCTTGTTTT	6
890751	+	t	gbs0865	890699..890742 h	CCAAAGAAGAAAAATAAGAAAAGACAGCTCTTGTTAGAGTTGCCTTTTTTTGTCTTTAA	6
891917	+	t	gbs0867	891876..891926 h	TAAATATATTATAAAGCGCGAGACATTGATCTCGGCTTTTTTGTTTGGGTT	6
897349	+	p	gbs0870	897296..897345 h	TGATATCACAAAATAACCTGAAAACATTCAGGTTATTTTTGTGTATATTA	5
909814	+	p	gbs0882	909764..909822 h	AAAAAGTAGAAAAATGGTCTAATTAGTTTTGTGACTAATTAGGCTTTTTTAGTGTATAA	6
912780	+	p	srn116(cis-gbs0886)	912730..912774 h	GATGGTACCGCGTGTCAACGCTCCGATTAAGGAGTAGTGGCACGCTTTTTTTGTTTTCAA	6
916948	-	t	gbs0889	-		6
916970	+	p	gbs0888	916935..916972 h	TGAAAAATAAATAAAAAACAGCATCAATTAAGATGCTGTTTTTTTATTTAAAA	2
931177	+	p	gbs0896	931135..931193 h	CATAAAACAAAGAGGGACTGAGGAATGAGTGAAAACTTAGCCTCTTTCCTTGTTTATAG	6
935595	+	p	gbs0899	935547..935605 h	ACTAAAATCAAAAAATCTAGTCAAAGTCTTTGCCTTTGGCTAGGTTTTTGTATGGTTAA	6
935619	-	p	gbs0900	c (935613..935665) h	TTGAATAATATAAAAACCAGCGTTATCAATAACGTTGGTTTTTTACTACTATA	6
935650	+	t	gbs0899,term2	935628..935649 t	CCAACGTTATTGATAACGCTGGTTTTTATATTATTCA	5
945438	+	p	gbs0910	945400..945450 h	TAAAAACAAAATGCAAGCCTTATAATAGCGCTTGCATTTTGTTTGCTATTT	6
945495	-	p	srn038	c (945490..945530) a	TTGAAAAAGTGAGCACCGATTCGGTGCTTTTTTTATGTCAT	6
945567	+	p	srn036	-		6
952885	+	p	srn039	952857..952881 t	CTAGGGCACCATTGTGGTGTTCTAGTTTTTTGTTATACTG	6
953899	+	p	gbs0916	953839..953909 h	AATAGACTTAATGAAGATTGATGTTCAAGTGTTAATTCTCTTTTACATCGGTCTTCTTTTTGATATAATAT	6
955868	+	t	gbs0917	955821..955882 h	ATATCATTTATCTATTTTAAAGTAACTTAGCTTCGTGCTTAAGTTACTTTTTCTTTGTCTGC	2
960391	+	t	gbs0921	960346..960400 h	TTGATTAATAAGAGACGACTTAAGGGTATATCTTAAGTCGTTTTTTATGTATGGT	6
964464	-	t	gbs0924	c (964451..964504) h	AGCATACTAAAAATACTACTCAGCATAATATGAGTAGTATTTTTAGTATGCTAT	3
965364	-	p	srn040	c (965378..965393) t	CCTTGTTATTACAAGGTTTTTATTTTGTTTC	2
966483	-	p	gbs0926	c (966476..966529) h	TTAATATACAATAAAAAGATTGGAGATAATCTCCAACCTTTTTTTATTTTTAA	6
966505	+	p	gbs0925	966492..966527 h	TTGAATTAAAAATAAAAAAAGGTTGGAGATTATCTCCAATCTTTTTATTGTATATT	5
974330	+	p	gbs0931	974285..974340 h	TGAATTCAAACCTATTATTTAAGAATACCTTAAATAATGGGTTTTTTATATGTTTT	6
975045	+	p	gbs0932	975001..975049 h	CAGAGTAGTAAAAGAATGGTATTATTTGATACCATTCTTTTTATGTAAT	5
977169	+	p	gbs0933	977138..977175 h	TAAAAAATGTAAAAAAGCCTATTTTTGAAGGAAATAGGCTTTTTCCTATTGTCA	4
979864	+	t	gbs0937	979820..979872 h	TATAGTAAAGAATAAAAGACTAGGAATTTCTCCTAGTCTTTTATTCTACGAAA	6
979895	-	p	gbs0938	c (979872..979922) h	TTAATTAACCTAGAAAACATCGGATATATCGATGTTTTTTTATTTAATTT	6
983709	+	p	gbs0942	983677..983719 h	AACTTTCAAAAAAGCGATTAGAAATCGCTTTTTTGAAGCTGAG	4
987395	+	t	gbs0945	987344..987402 h	ATTAAAACGAAATAAATAAAAAGAAACTAGTATAAGCTAGTTTCTTTTTATTGTTTGTG	6
988940	-	t	gbs0947	c (988949..988969) t	GGCTAAGCATTTCGCTTAACCTTTTTAATTTTAAAT	6
988977	+	t	gbs0946	988944..988974 t	AAAAAGGTTAAGCGAAATGCTTAGCCTTTTATTTCATCCGTTAACA	5
989009	-	p	gbs0947	c (989018..989039) t	GCTAGGATAGGAATATCTTAGCTTTTTCTTTGCCGTT	6
993958	+	p	gbs0950	993909..993961 h	TTACATGAATAATAAACAAAGTTGCGTGGATACGCAACTTTGTTTTAATTTAC	6
995064	+	p	gbs0951	995027..995063 h	TGGTAGTTAATAAAAAAGTCTAGCTTATAAGCTAGACTTTTTTTACCCTAAA	2
996461	-	p	gbs0953	c (996455..996504) h	GGGAATAAAAACTTAGCTACTTTAAGTAGCTAAGTTTTTTTACTCTTAT	6
999065	+	p	gbs0954	-		5
1002222	-	t	gbs0958	c (1002215..1002273) h	CAAAAAAAATCGAAATAAATAAGCATGATCGAATTGACCATGCTTATTTATTTTTACC	6
1006626	+	p	gbs0962	1006593..1006642 h	TGAACGCTAAAAAGGATTGGTTATTTTACCAATCCTTTTGCATTAATAGA	2
1008309	-	p	gbs0965	c (1008302..1008363) h	CTATAGTAACATAAATAAAGTTATGTAAATATTTTATTTTACATAACTTTATTTATGTATAG	2
1008352	+	t	gbs0964	1008304..1008359 h	ATACATAAATAAAGTTATGTAAAATAAAATATTTACATAACTTTATTTATGTTACT	5
1011499	+	p	gbs0966	1011484..1011504 t	GCGTTAGGATATTTCTAGCGCTTTTCTATACCAAAA	2
1013001	-	t	srn042	c (1013004..1013021) t	TGTCTATTTAAATAGACATTTTTATTTTTGTCT	5
1013103	-	p	srn042	c (1013090..1013137) a	TCACTGTCAAGGGCTGAGCAAGAAAATTGTTCAGTCTTTTTCGTTACA	6
1013232	+	p	srn043	1013190..1013236 a	ACTCGGTAAGGCGGAAGGTGTTAGCGCACCTTTCGTCTTTTTTATTC	6
1024722	-	t	gbs0982	c (1024713..1024764) h	TAAAGCTAAATAACAAGAAAAGTCTCATATGTGAGGCTTTTTTGATGCTTTC	5
1029444	-	p	gbs0986	-		4
1054110	+	t	gbs1003	1054063..1054121 h	AGGCTATAAATTCAAAGACTGATTGCATATGTGCTTCAGTCTTATTTTTGGCTTCCTCA	4
1062079	-	p	gbs1019	c (1062073..1062123) h	CCAAAAGTAAAAGGTTAGGCCATGTTAGTCCTAACCTTTTAAATTTTAAAG	3
1064212	-	p	gbs1021	c (1064192..1064252) h	ATATCTAATAAACTCAAATAGAGATTGATGGATTATTCAATCTCTATTTCTTTGTCTGTGT	2
1072082	-	p	gbs1028	-		6
1083764	-	t	gbs1040	c (1083748..1083803) h	AGAAAATTAAATAAAGTGGAATCTGAGTGTTTAGCTCAGATTTTTAAAAAAATTA	6
1086945	-	p	gbs1042	c (1086934..1086995) h	ATAATCGTTAATTTTTTGTCAAAGGCTAGGAAAAATCCTAGTCTTATTTTTTTGAAAAAAT	6
1093404	-	p	gbs1049	c (1093381..1093436) h	AAAAATCATGTTATTAAAAGCTCGGAGTAAACTTCCAGAGCTTTTTCGTATATCCC	6
1099527	-	p	gbs1053	-		4
1103199	-	p	gbs1059	-		2
1104947	-	p	gbs1062	-		3
1127218	-	t	srn117(cis-gbs1082)	c (1127193..1127243) h	CGCTAACTTTTTATGAAACCTTGCCCTCAGGCAAGGTTTTTTGTGTCATAC	5
1130210	-	p	srn118(cis-gbs1084)	c (1130199..1130253) h	TAATGTACTAATTTAAAAACTTGTAGAGTGTCTCTATGAGTTTTTTAATAACCTC	6
1132016	-	t	gbs1087	c (1132011..1132061) h	ATGCAATCAATAAAAAGGAATCGGATACGAGATTCCTTTTTATAATTAGGT	5
1133712	-	p	srn046	c (1133720..1133742) t	GAAAGAACCAGTTTGGTTCTTTCTTTTTTGCATAAATA	6
1133828	-	p	gbs1088	-		6
1137456	-	p	gbs1090	c (1137412..1137460) h	AAAATATGTTTTTATAGGGAATATTGCTATACTATTTTTATTATTTAGA	2
1145586	+	t	gbs1099	1145549..1145601 h	TAAACATTAAAAACTGGCCAGGAAGAAATCTTCCTGGCTTTTCTTACTTATAT	6
1147387	-	p	gbs1101	c (1147380..1147432) h	TAGATAGATATAAAAAAAGCTAGGAGTAAGTTCCTAGCTTTTTTTATTAATTT	6
1147411	+	p	gbs1100	1147377..1147429 h	TGTAAATTAATAAAAAAAGCTAGGAACTTACTCCTAGCTTTTTTTATATCTAT	5
1157517	+	t	gbs1111	1157471..1157531 h	TTAAGAAAAAATAAGAAATAGTAAAAGAGGTTACCCAGGTAACCTCTTTTGATAGTCTTTG	2
1161338	-	p	gbs1116	c (1161331..1161384) h	TGAGAATATAAAAGAAAAACTGAGTAATAAATTACTCAGTTTTTCTTTTATTCA	6
1161372	+	t	gbs1115	1161326..1161380 h	CACCATGAATAAAAGAAAAACTGAGTAATTTATTACTCAGTTTTTCTTTTATATT	5
1163638	-	p	srn048	c (1163632..1163664) t	GACTGAAGCAAAGGAAAAATCTTTGTTTCAGTCTTTTTTCGGATTAAA	2
1163764	+	p	srn047	1163728..1163776 a	TCTTAATCGGTGGTGTAGAAGTTGCTGCTTCTGCACCTTTTTTCGTTTA	6
1165320	+	p	srn049	1165285..1165328 a	CACCAAGATTTGTCACTCCTGCAGGGGGTGGCTTTTATTATTTC	6
1184980	-	p	srn050	c (1184973..1185016) h	AGAAATCGCAGTTCTTAAGATAAGGACTGTTTTTTTGTTGGAAA	6
1187375	-	t	gbs1143	c (1187349..1187404) h	GTTTCCTCGTTTGATCAAGACTAGAACCCTCTAGTCTTGATTTTTTTGAAGAAAG	4
1200964	-	p	gbs1157	c (1200958..1201007) h	TGATTAATAAAAGGCGCTGGAATTAAACCAGTGCCTTTTAGTTATTAGTT	6
1201002	+	p	gbs1156	1200948..1201010 h	CTAAAAAGAAAACTAATAACTAAAAGGCACTGGTTTAATTCCAGCGCCTTTTATTAATCAATC	6
1203093	-	p	gbs1158	c (1203069..1203150) h	ATCGTGATTAAAATAGTAAAGACCAGGAAACGCTTTAATAATTTCTGGTCTTTTTATAGATAAGTGTTGTTTTTTTAACTT	6
1203933	-	p	gbs1159	c (1203916..1203976) h	AGAAATCAAAATAAGTTATAAAACGAGAAGGATTTTTCCTAGCTCGTTTTTCTATATATTA	3
1210686	+	p	gbs1166	1210668..1210707 h	ATTTTAGTGGTCTTTTTGCGAACCATTTTGTTGTCACTTT	6
1212188	-	p	gbs1169	c (1212181..1212238) h	ACCTATCGTTAAATAAAAAATACTTAGATTTTTCATCTAAGTATTTTTTATTGATTTA	6
1214929	-	p	gbs1171	c (1214914..1214971) h	CGGATAGTACCAGTATTTGGCGAATCAATGTCAGTAACTGGTCTTTTTTAATATTATG	5
1218137	-	t	gbs1174	c (1218128..1218183) h	TAAATAATAAAAAATAGAAACTAGTCATGGATTTAACTAGTTTCTATTTTTTTGT	2
1219795	-	t	gbs1175	c (1219788..1219841) h	GTAATCTATTAACTAAAAGTACTTCTCTGATGAGAGGTATTTTTAGTTACCAAG	6
1224603	-	t	gbs1180	c (1224593..1224637) h	TTGGTATAATAGAAATCGGTTTTATGCCGATTTTTTGTGTCTATA	6
1232295	-	p	gbs1190	c (1232298..1232313) t	GAAGCCAGAAGGCTTCTTTTTATTGGTTAAT	5
1233964	-	t	gbs1192	c (1233950..1233998) h	TCAAACACAAGAACCAGATAATGTTATCTGGTTCTTTTTTGTTGAGGAG	2
1236530	-	t	gbs1194	c (1236512..1236562) h	AGTAATGAAAGAGGATCAGAGCATATTCTGGTCCTCTTTCGGTTTTCCTGC	5
1240055	-	p	gbs1198	-		3
1240096	-	p	gbs1198	c (1240081..1240131) h	TTACCATAAATAATAAGGCTGGAAAATTTTCCAGCCTTATTATTTATATAG	3
1242868	-	p	gbs1202	c (1242856..1242906) h	TTATGATAAGACACTCGGAGCTGGGAGACCAGCTCCTTTTATATGATATTT	6
1246053	-	t	gbs1209	c (1246034..1246086) h	GCTTAAATAATCAGAGACTAAGAATTGTATTCTTAGTCTTTTTGCATCATTTG	6
1248446	-	p	gbs1210	c (1248438..1248509) h	TGGAGAGAGAAAAGAGAAGTAAAAAAGGTAGGAGTTAGACAGCGTCTGTTTAACTCCTTTTTCTATTGGGAA	6
1248987	-	t	gbs1211	c (1248966..1249017) h	TGAAATCATAACAAAAGAGCTCAGAGTATCTGAGCTCTTTTGTTATGATAGA	4
1250838	+	p	srn119(cis-gbs1212)	1250789..1250813 t	CAATATTAATAATGAGTAGTAAGCTTATTAAGTTTACTACTACCTTTATTTGTGC	6
1255518	+	t	gbs1216	1255485..1255523 h	TTAAAATAAAAAGGCATTAACGCCTTTTTATTAATACCT	6
1257453	+	p	srn052	1257401..1257448 t	CCTAAAC-CAAAGAATTTGAATTTCGAACTTTACTTCTTTGTGTTTAGGTTTTTTATTTCGCCT	6
1259086	+	p	srn120(cis-gbs1223)	1259054..1259078 t	CCTTCTTCATTTTTAATGGAGGAGGTTTTCTTTTTGAAAG	6
1260118	+	p	gbs1223	-		3
1261373	-	t	gbs1225	c (1261367..1261415) h	ATTATAATAATTAAAAGACTTGCTTTAGCAAGTCTTTTTGTTTTTGTTG	6
1269721	-	p	gbs1231	c (1269689..1269730) h	TTATAATAAAAAACCGCTACTAGCGGTTTTTTATTATTTATT	2
1270466	-	p	gbs1232	c (1270460..1270529) h	AAGGACGAAGATTAATAAAAAAACGTTACTGCTTTGAATGAATAAAGCAGTAACGTTTTTTATAAAATAT	6
1287831	-	p	gbs1250	c (1287814..1287866) h	AGTAATTTAAAAACAGTTCTGAGACAATCTCAGGACTGTTTATTTTTATGATT	6
1295683	-	p	gbs1259	c (1295671..1295719) h	GATAGTGTTAAGAGGTTACCAAATTTTGGTAGCCTTTCTTGCTAGAATG	6
1300366	-	t	srn121(cis-gbs1262)	c (1300375..1300401) t	GCGCAAGGTAAGTTATTTATCAGGCGCTTTTTCTTTTGCGCT	5
1302320	-	t	gbs1264	c (1302312..1302366) h	TAATAACACTAAAAATAGACAGGGATATGTCCCAGTCTATTTTTTTAGTTTAAG	6
1311787	-	p	gbs1271	c (1311779..1311825) h	TGAACCAAAAAACCTATCATTTTGATGATAGGTTTTTTATGTACGGC	6
1317226	-	p	gbs1277	c (1317217..1317276) h	GTTTACTAGGAGGAGACAGAATGGTTGATACATTAGGTCTGTTCCTTTTCTTTTGATGTT	5
1318675	-	t	gbs1279	c (1318669..1318723) h	ATGCCTAATTTTTAAAACCATATGCAAAACTAGCATATGGTTTTAAAGTTTCCAG	6
1321399	-	t	gbs1280	c (1321384..1321436) h	GTTGATAATATACTAAAGAAGCCACTTTTTAAGTGGTTTTTTTGGTATATAA	3
1328542	+	p	gbs1286	1328497..1328556 h	TCTCTCATTAAACAATAACTCCCTTACTAGCTAGTAAGGGAGTTATTTTATATTAAATTG	6
1333481	-	t	gbs1289	c (1333474..1333519) h	TTGATAAAAAAGCTAGGCAATATTGCTTAGCTTTTTTGTAATGTCA	6
1334890	-	p	gbs1291	c (1334875..1334932) h	TCAATGATAAAGGGTGGTGAAGACATGAAAGTGTCTTTGCCTCTTTTCATAAGGTTAG	2
1338968	-	p	gbs1294	c (1338962..1339026) h	CTTAATGATCCTCCTAAATAAAAAACTTAGTAGATACTGTTCTACTAAGCTTTTTATTTAATTTA	6
1338991	+	p	gbs1293	1338961..1339016 h	TTAAATTAAATAAAAAGCTTAGTAGAACAGTATCTACTAAGTTTTTTATTTAGGAG	2
1341721	-	t	gbs1296	c (1341710..1341758) h	TTATACCAAAAAGGCTTAGTTCTTTACTAAGTCTTTTTTTATCATTTA	5
1345046	+	t	gbs1299	1345010..1345068 h	TAAAATAGCAAGAACCCTCCTAAGTTCATTAAGACTTAGGAGGGTTTTTATCAATATGA	3
1347853	-	p	srn167	c (1347840..1347887) h	AGAAAACTGTGTTATTTTATTGCGTTAAAATAATTTTCTTCTTTCTGA	6
1351662	-	p	gbs1308	c (1351639..1351693) h	GAGCTTATTTAATAGAGAGAACCAATTTGGTTCTCTCTATTTTTTTATATGTGC	2
1355478	-	t	srn056	c (1355479..1355500) t	GAGAGAACCGATCGGTTCTCTCTTTTATGATAGAATA	3
1361660	-	p	gbs1314	c (1361650..1361675) t	CACCCCCACAATATTTTGTGGGGGTGTTTTGTTTAATATGG	3
1361744	-	p	gbs1314	c (1361730..1361775) h	ATCTATTGGTTGTTTAAAGGTGAAAGCCTAGTTTTAAAGTCTTTTC	3
1371658	-	p	srn122(cis-gbs1324)	c (1371663..1371706) t	GGGTACCCTTAGTCTATTGCTTACACAATAGACTAAGGGTACCCTTAGTCTATTGCTTA	6
1371748	-	t	gbs1325	c (1371728..1371791) h	ATGTTATCATTCCCCACCAAAACCCCACCAAGATTAAATCTTGGTGGGGTTTTATTTATGATAT	6
1375021	-	t	gbs1329	c (1375002..1375066) h	ATAATTTCTAATATAAAACGAGAATGTGAGTCTTTGAACTGATATTCTCGTTTTCTTTTGTTTTG	6
1379512	-	t	srn057	-		4
1379664	-	p	gbs1333	-		4
1382901	-	t	gbs1337	c (1382893..1382939) h	TTATAAAGAATCTGAAAGCCCTCGTGGAGGGCTTTTTCTGTTTGTCT	6
1394480	-	p	gbs1349	c (1394468..1394514) h	GGAGACGAACTAGCAGGAGGATTACTTTCTGCTTTTTTGATAGAGGA	5
1410217	+	p	gbs1358	1410166..1410228 h	TGAAACAAAAAGAATATGCTAACATTAAGTCAATTTGTTAGCATATTCTTTTTATTTTGTCGT	5
1423316	-	p	gbs1374	c (1423322..1423347) t	CGAGAACATTTTAATAAGTGTTCTCGTTTTTTTATTTTCAG	6
1423406	-	p	gbs1374	c (1423395..1423448) h	TTTCCTGCCAAAAATCCTGCCAAAAAATCTTTGGCAGGATTTTTGTTTTAGATA	6
1427009	-	t	gbs1377	c (1427002..1427051) h	CCACTAGAAAACCCGCTTGGATTCTTCCAAACGGGTTTTGTTTTTATCTT	5
1427044	+	p	gbs1376	1426998..1427055 h	CTGAAAGATAAAAACAAAACCCGTTTGGAAGAATCCAAGCGGGTTTTCTAGTGGATTG	4
1431506	-	p	gbs1382	c (1431496..1431561) h	TTTATGACAAAAAGAGCTTTGCAGTAGCTGTTGAGACTACTGCAAAGCTCTTTTTTATTTTTTAA	6
1439894	+	t	gbs1390	1439828..1439903 h	TTACCATAATATAAAAGGACCTAGACATAAGTATTAGAGTAAATACTATCTGTCTAGGTTCTTTTTTGTTATACTT	6
1440792	-	t	gbs1392	c (1440786..1440837) h	GTATAGCTAAAAAGCTAAGGCTGTGAATTGCCTTAGCTTTTTAGCTTTATTT	6
1440831	+	p	gbs1391	1440783..1440839 h	GAAAAATAAAGCTAAAAAGCTAAGGCAATTCACAGCCTTAGCTTTTTAGCTATACTA	3
1444993	-	p	gbs1397	c (1444978..1445023) h	TTAAGATTAAAGGGACTGCAATTGTAGTTCCTTTAATTTATGTTAT	5
1447621	-	t	gbs1400	c (1447612..1447667) h	GAACATTTTAGAAGGAAATGGGAAGAAAAAATTCTCATTCCTTTTTAGTTTGCCTT	2
1454061	-	p	gbs1404	c (1454052..1454115) h	GGAAGGCATATTGATATAAAAATAGGTTTGGATAAAATATCCAAACCTATTTTTATTATTTCAT	6
1456602	-	p	gbs1407	c (1456590..1456637) h	CAATAGATAAAAAAAGGACATGAAACATGTCCTTTTAATAATTAATA	5
1456628	+	t	gbs1406	1456594..1456637 h	TAATTATTAAAAGGACATGTTTCATGTCCTTTTTTTATCTATTG	4
1465836	-	p	gbs1415	c (1465799..1465852) h	TGACTTCCCCCATGCCTTAGCGCTTGTTTTTATAAGCGCTTTTTTGCTACAATA	3
1466455	-	p	gbs1416	c (1466448..1466511) h	TTACATTGAATAAAAGGTGAATAAACTATCGTTATTGGGTCTATTCGCCTTTTTATGTTGTAAA	6
1473485	-	p	gbs1421	c (1473460..1473517) h	TACTTAGCATAAAATAATAATCAACCGGGAGAATAGTGCCCGGTTTTTTGATATGCTT	2
1477937	-	p	tRNAGlu	c (1477897..1477942) h	CTATCGTGGCCAGTTGCATTTTAGCGGCTGGTTTTTCTTTTATTTT	6
1478019	-	p	tRNAGln	-		6
1479804	-	p	gbs1427	c (1479798..1479840) h	TTATTCTAAAAGATAGGAACTTCCTGTCTTTTTTGTTATATCT	6
1480465	-	t	gbs1429	c (1480441..1480501) h	TGAATAAAAAAACATGTACTCTGTCAAGATTTTTTCTTGACAGAGTTTGTATTTATGTTA	3
1483874	-	t	gbs1432	c (1483866..1483918) h	TAGCAATTCTTAATAAAAGCTGAGATCTATATCTCAGCTTTTATTTGTGGTAA	6
1487241	-	p	cis-ag31	c (1487220..1487272) h	GCTTTGTCATTCTAGAGAGTCTCCTTTTGAAGGGGCTCTTTTATCTTAGAGGG	4
1489812	-	p	gbs1438	c (1489804..1489854) h	ATGCCTAGTTAAGACTTTATGACTATTCATAAGGTCTTTTATTATTGTCAG	6
1492260	-	t	gbs1442	c (1492252..1492295) h	AATTTTTAAACTACAGATTTACTCTGTAGTTTTTTATTAAAATG	5
1495357	-	p	gbs1445	c (1495347..1495394) h	CAAAGAATACAAAAAAAGCTAGGGAACCTAGCTTTTTTAAGGTGTTG	6
1495386	+	p	gbs1444	1495337..1495377 h	TGAAAATACAACAACACCTTAAAAAAGCTAGGTTCCCTAGCTTTTTTTGTATTCTTT	4
1496890	-	p	gbs1446	c (1496884..1496927) h	TAATAGTATAAAAGAGAGAGCTCCTTGAGTTTTCTCTTTTGTAA	5
1499613	-	p	gbs1449	c (1499602..1499644) h	TGATGAGATCCCTAGCAATTGCTTAGGGTTTTTGTCTTATTAA	6
1503841	+	p	gbs1451	1503797..1503850 h	TAAAGTTTAATCCACACCTCAATCCAACGATTGAGGTGCTTTTTATACGGAATA	6
1503913	-	t	gbs1452	c (1503922..1503949) t	GTTTCGTTCTATATATGTAGAATGAAACTTTTTTGTTTTAATT	6
1503990	-	p	gbs1452	c (1503999..1504014) t	GTTGGGTCTACCTAACTTTTTTAATTACTAG	6
1505230	-	p	srn124(cis-gbs1454)	c (1505227..1505280) h	AGGAAGATTATATGTGCGGGCTTGATTTATCAAGTCCGCTTTCGTTTTTCTCTA	4
1506845	+	t	gbs1457	1506811..1506854 h	CACCAAAGCTCTTACGATTTTGTAAGAGCTTTTTTATCGTAGCG	6
1508656	-	p	gbs1460	c (1508647..1508712) h	TTGCACCTTAACTAATGAAAAAACTAGGTTAGACAGAGTTGTTTAACCTAGTTTTTTGACGACCAA	6
1516577	-	p	gbs1467	c (1516554..1516595) h	TAATCATGTAAAACGGGCTACGTCCCGTTTTTTTAGTCATAC	6
1517648	-	p	gbs1468	c (1517611..1517655) h	AAATTAGTTTTAAGTTGAATTTTATTCAACTTTTTTAGTTGCAAA	2
1518484	-	p	gbs1469	c (1518478..1518517) h	TGAAAAAGACTAAGATTACTTAGTCTTTTTTTCATGAAAA	6
1521568	-	p	gbs1472	c (1521559..1521622) h	TAAAGAAAGTGAAGTAAATAAAAGATTGGGACTAACTGACGTTCCAATCTTTTTAAGTTTTATT	6
1522815	-	p	srn125(cis-gbs1473)	c (1522820..1522847) t	TTCTTTCAATTTATTTAAATTGGAGGAATTTTTTTATGACAAA	3
1523070	-	p	gbs1474	c (1523030..1523073) h	TAGTAATTAAAAAACTTGCAATTGCAAGTTTTTTTTGTTATGCT	2
1546873	-	p	gbs1494	c (1546860..1546934) h	TAAAAAATAAGATCAAAACAAAGAGTAGTAAGGCTAGAGAATCCTTTTAGCTTACTGCTCTTTTTAGCTAACTTT	6
1547833	-	p	gbs1495	c (1547825..1547865) h	AAAGAGTAAAGGGATGAAATATTCCCTTTTTTAGTGTACAA	6
1551842	+	p	gbs1498	1551819..1551832 t	CTCGGATTACCGAGTTTTTTTATTAACTT	6
1551861	-	p	gbs1499	c (1551855..1551907) h	TTAGATAGAATATGAAAAAACAGTTCAGAATTGAGCTGTTTTTTCATATATTA	6
1551886	+	p	gbs1498	1551870..1551887 t	CAGCTCAATTCTGAACTGTTTTTTCATATTCTA	5
1552745	-	p	gbs1501	c (1552736..1552780) h	TGAATAATATTAAAAAGCCTAGTCATAGGCTTTTTTGGATGTTAT	2
1556157	-	t	gbs1504	c (1556145..1556195) h	TTAATATTAAAAAATCGCTAGCAATAAAGCTAGCGATTTTTTAGCAATCAC	5
1557673	+	p	gbs1505	-		3
1559552	-	t	gbs1507	c (1559546..1559605) h	GCATTCAAATTAAAAAGTCTCTAAAAGTAAGGTTTTCAACCTTACTTTTTTCTTGTCTAA	6
1563450	-	p	gbs1509	c (1563432..1563489) h	TTAAGCTATGATATAAAGACTTCTATCAATTTTCGATAGAAGTTTTTTTAAATTATG	2
1568400	+	t	gbs1512	1568370..1568421 h	TTTCTAAAAAAGGCTTGGGTTCTATTGAATTCAAGCCTTTTTCTAAGCTAGA	2
1570043	-	p	gbs1514	c (1570023..1570076) h	TTTATTAAACAAAAAAGAACTAGGAATGTAACCTAGTTCTTTTTAGATGTCTTT	6
1594417	-	t	gbs1531	c (1594409..1594474) h	ATGAACAGAATTAATAAAACGACTAGAGTAGTTAATGAAGTGCTCTAGTCGTTTTATTAATAATTG	6
1594453	+	t	gbs1530	1594404..1594470 h	GATTTCAATTATTAATAAAACGACTAGAGCACTTCATTAACTACTCTAGTCGTTTTATTAATTCTGT	6
1596506	-	p	gbs1532	c (1596499..1596548) h	ACTGAAGAAACAGATTGAGTGTTGCAGCTCAGTCTTTTTCTTTTTTCTA	6
1600590	+	p	gbs1534	1600554..1600596 h	TTAATAAAAAAGATGACTTCGTGTCATCTTTTTTTATATCCTA	5
1601125	-	p	gbs1536	c (1601119..1601174) h	GAAAAATTAGCAAAAGAAAAAGGATAGTTAAGTAACTATCCTTTTTAGTTATTTTG	6
1604263	-	p	gbs1539	c (1604248..1604292) h	TATTAAATATAAAAAGGAGGACTAACCTCCTTTTTATATTTAAAT	6
1604286	+	t	gbs1538	1604250..1604292 h	TTAAATATAAAAAGGAGGTTAGTCCTCCTTTTTATATTTAATA	6
1609809	+	p	gbs1543	-		5
1610324	+	t	gbs1544	1610281..1610340 h	ACATCTCATCATATTAAGTTAAGGACTGAGGCAAAAACCTAGTCCTTTTTATGATTACCT	6
1611372	+	t	gbs1545	1611319..1611380 h	AAGGAAGAGGGATGAATTGAAATCTCTTAGCTCACTTAGCTAGGAGATTTTATCATAGAAAA	6
1612879	+	p	gbs1546	1612849..1612902 h	AAGTCTATATTATCAGTGAAGTTGGTCAATCAACTTCACTTTTTTCGTCCAAAA	6
1612905	-	t	gbs1547	c (1612890..1612934) h	ATTATCAAAAGGTTAGGCAATTGCCTAACCTTTTTTGGACGAAAA	3
1615884	-	p	gbs1549	c (1615859..1615917) h	AGCTAAATACAGATAAGTGAGGATGGGGGATAGCCCAACCTCACTTTTTGTTAGTAGAA	2
1620140	-	t	gbs1553	c (1620130..1620175) h	AGAACTACTAAATGGATAATGTATTTATCCATTTTTTGTCTTTATT	6
1630186	-	p	gbs1564	c (1630170..1630259) h	AGAACTTCTAACTTTTATTGATATGTTGTTAGGCATTCTTGTAGAAACAAATGTTAAGAAAATAAGGAGTTCTCATTTGTATATTTTATA	3
1631775	-	p	gbs1566	c (1631770..1631821) h	TGTGTCAATATGTAAAAAACGCCTAATGCTTTAGGCGTTTTTATGATGGTGT	6
1632943	-	p	gbs1567	c (1632912..1632966) h	TATAATGTAAAATAAAATCGAGAAAACTTGTTTTTCTCGATTTTTTAGTTTTACA	2
1634870	-	p	gbs1568	c (1634846..1634895) h	TTAACAATAATATAGAGATTGTATTTTCAATCTCTTTTTTTAGGTTATA	3
1635657	-	p	gbs1570	c (1635641..1635690) h	TAATTATAGAAAAAAGCTGAGAGGAAATTTTGGCTTTTTTTGTTATAAT	2
1636627	-	p	gbs1571	c (1636623..1636669) t	GGTAACTGATAGAATCAAAACCAGATGGATTTGGTTTGTCGGTTACCTTTTTAAAAGGAGAA	6
1638116	-	p	gbs1573	c (1638121..1638170) h	CTACTAACTGTTTGACCAATCTCTGAATTATTATGTTTTTCTTATTTTAG	2
1643293	-	t	gbsp001	c (1643286..1643333) h	TAATCAATAAAAAAACTAGGAATTCCTTCCTAGTTTTATTTATTCTAT	5
1648938	-	p	gbs1584	c (1648931..1648980) h	CCTAAAGTAAAAAGAGCTGGAAATTTATCCAACTCTTTTTATTGTACTTT	6
1648965	+	p	gbs1583	1648927..1648982 h	TATCAAAGTACAATAAAAAGAGTTGGATAAATTTCCAGCTCTTTTTACTTTAGGTT	5
1650727	-	t	gbs1585	c (1650718..1650779) h	CCGAGTGAATAAGAAAAAACTAATCTGACAAGAAATTGTCGGATTAGTTTTTTATGTTATAA	6
1654208	-	p	gbs1587	c (1654185..1654242) h	ATAGTGTTGTTAAAAAATGAGACTAGAAAATGTTCTAGTCTCATTTTTGATAGAATTA	2
1654218	+	p	gbs1586	1654171..1654240 h	ACTACAAATTTAAATAATTCTATCAAAAATGAGACTAGAACATTTTCTAGTCTCATTTTTTAACAACACT	5
1655807	-	p	gbs1589	c (1655795..1655854) h	TTAATAAATACAGAGAAGTGGAGTCTGGTTTTATAACCAGCTCCATTCTACTTTTGGAGG	6
1657703	-	t	gbs1591	c (1657695..1657748) h	CATTATAAAAAAGCCCGTGTATCTAATGAATACACGGACTTTTTTATTTATGTA	4
1660788	-	p	gbs1595	c (1660780..1660824) h	ATGTATTGAATAGCTACCAAAAGGTAGCTATTTTATTCCTAATTG	6
1661769	-	p	gbs1597	c (1661763..1661806) h	CGAAATAAGTAAATGACTCTTTTGAGTCATTTTTTACTTATTTT	6
1672539	-	t	gbs1610	c (1672528..1672575) h	ATATGTCAAAAAGGTTAAAACTTAGTTTTAGCCTTTTTTATATCAGAT	4
1674104	-	t	gbs1611	c (1674093..1674130) h	TAATCGAAAAGAGCATTATGCTCTTTTTTTGTTTTCAA	5
1677149	-	p	gbs1613	c (1677131..1677180) h	TAACCAAAGATAAAAGTGAGTAGATTTCTACTCACTTTTATGATCTTAAT	3
1677174	+	t	gbs1612	1677133..1677180 h	TAAGATCATAAAAGTGAGTAGAAATCTACTCACTTTTATCTTTGGTTA	6
1681292	-	p	gbs1617	c (1681275..1681338) h	AGACCTCAACTTAGTATAAAAAGATGATTGAGTTATAACTCAATCATCTTTTTTTGGGTTTAT	6
1681323	+	t	gbs1616	1681270..1681331 h	TGAACTATAAACCCAAAAAAAGATGATTGAGTTATAACTCAATCATCTTTTTATACTAAGTT	6
1682166	-	p	gbs1619	c (1682161..1682224) h	GCAAAACAACAATAAAGAACTAAAAAAGTCATGAATTGCTTTTCATGGCTTTTTAAGTTATGCT	6
1686167	-	t	gbs1623	c (1686143..1686197) h	TAATAATATAAAAAGGTTGCCAAAGTTTTCTTTGGCAACCTTTTATAATCTCCGA	6
1686190	+	p	gbs1622	1686143..1686198 h	TCGGAGATTATAAAAGGTTGCCAAAGAAAACTTTGGCAACCTTTTTATATTATTAC	6
1694385	-	p	gbs1633	c (1694376..1694426) h	AGTAGTTATTAGAAAGAAGGAGTTCGGATGTCCTTCTTTTTTATTTAGTTT	6
1694759	-	t	gbs1634	c (1694735..1694782) h	AATAGATTTAAAAGAGTTGAGTTTATCAACTCTTTTTTTATTTGTTG	4
1695450	-	p	gbs1635	c (1695439..1695492) h	TTGAGATGAATAAGGCTTTTCTGAAGAACTCAGAAAGCCTTTTCTTAAAAAAGT	6
1697514	-	t	gbs1637	c (1697496..1697548) h	TTAAAATAATAAAGAAAGTGATCGTTTAAAATGGTCACTTTTATCTTTAGAAT	3
1698122	-	p	srn127(cis-gbs1637)	c (1698115..1698185) h	TTAACAAACCACCATAAACCACATTGTTTGCTGAGATTGACTCCGAGCAGTGTGGTTTTTTTGCGAGTCA	6
1702622	-	t	gbs1641	c (1702613..1702662) h	CGTAATAAAACGGATATATCAGATTGATATATCCGTTTTATTATTTGTAA	2
1702650	+	t	gbs1640	1702613..1702667 h	TTACAAATAATAAAACGGATATATCAATCTGATATATCCGTTTTATTACGTCTTA	6
1710089	-	p	gbs1653	c (1710078..1710130) h	GAAATGATTGAGGCTAACTGGTTAGATATTCTAGCCAGTTTTTAATTGTGAAA	6
1713550	+	p	gbs1657	1713496..1713557 h	GTAATTCAAGTAAAAAAGACTTAGCTATGTAGAACATAGACTAAGTCTTTTTAGTTTTGCCT	5
1713573	-	p	gbs1658	c (1713560..1713629) h	TTAGCTAGATTACTTGCACTTTAAAAGCTAGATTTTTATCTGACTTTTAGGGTGCTTTTTATATGAAAAG	3
1716875	-	t	gbs1661	c (1716852..1716915) h	TAATAGTATAAATCATAGAATAATATCTAGAGTCTAGACGTTATTCTATTTTTTTTAAGTATT	3
1717447	-	p	gbs1662	c (1717425..1717481) h	GTCAAATTAACTAAGCTTATAAACATGGTGCGAGTCATCATGTTTATATCTTTGACT	2
1722010	-	p	gbs1666	c (1722009..1722079) h	TTTCTAAATAAATATGATAATGTGACTATAATATAAAAAAGAAAGTGGTCTCTCGCTTTCTTTTTTATATA	6
1725268	-	t	gbs1667	c (1725258..1725312) h	TTGAAATTGAAATAGAAGGTTAGGACAGTTGTTTTAGCCTTTTTTTATTTGTTA	6
1729338	-	t	gbs1671	c (1729328..1729405) h	TTGAAGAAACTAAAGAAATATAAGAAAAATCCTTATGCTTAATGATAAAAGGCATAAGGATTATTTTGTGTTTTGATA	6
1732397	-	p	gbs1674	c (1732390..1732442) h	TAGCTGTTAACAAAACGTAGGGTAGTTATGCCTTGCGTTTTGTTTTTTTAAG	6
1736830	-	p	gbs1679	c (1736823..1736866) h	GGCAATAAAAAACTGACCTTAATAGTCAGTTTTTTATTTTCTTT	6
1736862	+	t	gbs1678	1736817..1736869 h	TTAACTAAAGAAAATAAAAAACTGACTATTAAGGTCAGTTTTTTATTGCCATG	5
1740049	-	p	gbs1682	c (1740042..1740103) h	GGAAAAAAATAAACTAATGAAGGTCTTAGGTATTCTATCTGAGATCTTTTTTGGTATTTAA	6
1744028	-	t	gbs1685	c (1744021..1744078) h	CTTGAGTCATAAATAAAAATGTGAGAAGGCTATTCTTCTCACATTTTCATTTGTTTAA	6
1744067	+	t	gbs1684	1744030..1744074 h	TGAAAATGTGAGAAGAATAGCCTTCTCACATTTTTATTTATGACT	4
1747218	-	p	gbs1688	c (1747204..1747269) h	CCATATAGCCATAAAGGGCCTGGGACGAATACAATGTGCCAGGCTCTTGGATTGTTTTTGAAGGAA	5
1748250	-	p	gbs1689	c (1748243..1748291) h	AGTAATAAAAAACTAAGGAGATGTCAATCCTTAGTTTTTGTTATATAGT	6
1750029	-	p	gbs1691	c (1750025..1750075) h	TTTCTAAAAAATAAAACCGTAGTATTAATACTATGGTTTTTATTTTTGTGA	6
1755311	-	p	srn070	c (1755320..1755341) t	CCAGAAAGTTAATACTTTCTGGTTTTTTAGTTAAATT	6
1755536	-	p	gbs1698	c (1755530..1755583) h	TAAATAATACTAGACTAAAAAGCGCTATGTCAATAGCGCTTTTTAGCTTAACAG	6
1763530	-	p	gbs1710	c (1763508..1763552) h	GAAACCCTAATTTAAAGGTCTTTAAAGACCTTTTTTCTTTACTCG	6
1764584	-	p	gbs1711	c (1764577..1764625) h	TTAAAAGAAGAATAGAAATCAGCCTTTTGGCTGGTTTTTATTCGCTAAT	6
1767920	-	p	gbs1714	c (1767911..1767960) h	AAACAGTAAACGCTTCTTATCATAGGTAAGAAGCGTTTATTATGAAAAGC	2
1773248	-	t	gbs1718	c (1773236..1773289) h	AGTTGAATTATAAAAGAGGTTAGATTTTTATCTAACCTCTTTTATAGTTTAGTC	3
1773279	+	p	gbs1717	1773228..1773289 h	ATGATTACGACTAAACTATAAAAGAGGTTAGATAAAAATCTAACCTCTTTTATAATTCAACT	4
1773877	-	p	gbs1719	c (1773854..1773913) h	AATATAATTAATCATAGCATGGGACTGGGAGTAGCTTTCAGTTCCTTTTTTGAAATCAAG	5
1776777	-	p	gbs1722	c (1776771..1776797) t	TATCCTGAGTTAATATAACTCAGGATATTTTAGAAAGTGAGC	3
1779242	+	t	gbs1723	1779204..1779256 h	TTGAAGGTTGATAAAAAACTCTAGAAATATTTCTAGAGTTTTTTATTAATTTT	2
1779251	-	p	gbs1724	c (1779207..1779262) h	AAACTGAAAATTAATAAAAAACTCTAGAAATATTTCTAGAGTTTTTTATCAACCTT	3
1781218	-	t	srn071	c (1781221..1781272) h	AGTATCAGAAAAAAAGTTGAGTTAAATTTACTCAGCTTTTTGCATTTGTAA	3
1783486	-	t	gbs1727	c (1783479..1783523) h	TAGACATAATAAAGGCGCTCTTGAGGCGCCTTTTTGGTGATCTTT	4
1787726	-	p	gbs1731	c (1787714..1787761) h	TTAAAATAAAAATAAAACAGTCTGAGAAGACTGTTTTATCATTACTTG	2
1790381	-	p	gbs1732	c (1790372..1790417) h	TTAAAAAATAATGAGAGTGGGGATACCACTCTTTTTAATCTCGATT	4
1792397	-	p	gbs1734	c (1792376..1792426) h	AAGTGAGGATTAAAGGTTGGGATAATTATCCCAACCTTTGTCTTTGAGATA	4
1796982	-	p	gbs1737	c (1796975..1797024) h	TGAAAATTAAAAATGTGGAAGAATCTTCTTCCACATTTTTAATTTGCTTT	6
1798758	+	t	srn072	1798715..1798764 a	TCAATCGGTTGGCGAGAGGTGTTTGCACACCTTTCGCcTTTTCTTCGTGT	6
1812610	-	t	gbs1754	c (1812588..1812639) h	ATAGTTTATTGGGAGCTGAGTAATATTACTCAGTTCCTTTTTGTAAGCTAAC	4
1815555	-	p	gbs1755	c (1815549..1815617) h	GGCACCACAACAAAGAAGATAATAACAAAGAGTATGAACGTATTAGTTCATCTCTTTTTTCTATGAAAT	6
1817376	-	p	gbs1757	c (1817368..1817416) h	ATGAAGATTAATATAAAATAGCCCTAGCGGCTATTTTTTTATTCTTTT	6
1818724	-	p	srn073	c (1818732..1818751) t	GGTGAGGTGTAAACCTCGCCTTTTTATTTTTTAAT	6
1820730	+	p	gbs1760	1820693..1820737 h	CTTAATCGCAAGTGAACTATGACGGTTCACTTTTTGTTTACAATT	4
1821473	-	p	gbs1762	c (1821469..1821516) h	TTAAATAAAATAAAGCCCAGCGTCACGCTGAGCTTTATTTTATTATCT	6
1824787	-	p	gbs1765	c (1824783..1824829) h	TGTTTAGTAAGGTTGGAGTAAGAGCTCCAACCTTTTTAACGTTGTCA	6
1830452	-	p	gbs1771	c (1830444..1830488) h	TGAAAAGAAAAAAGCACTAGATTCTAGTGCTTTTACTTTTAGTTA	5
1830485	+	p	gbs1770	1830447..1830490 h	CTAAAAGTAAAAGCACTAGAATCTAGTGCTTTTTTCTTTTCAAA	6
1834147	+	p	gbs1772	1834117..1834167 h	TATTCGATGAAGTAGGTTTGATTATATCAAACCTACTTTTATCTATATTAT	6
1834586	-	t	gbs1774	c (1834577..1834629) h	TTGAATAAAAAACTTCTCCTAGAAAATTCTAGGAGAAGTTTTTTATAAAAGTT	6
1837368	-	t	gbs1777	c (1837359..1837405) h	TAATAGTTAAGGAAAGATCGGTTTACCGGTCTTTTTTTGTTTTAAA	6
1838371	-	t	gbs1778	c (1838360..1838424) h	TATAAACTAAATAAAATAGAGTACTAGGTAGTCCGAACCTAGTACTCTATTTTTTTATCAAATA	5
1844609	-	t	gbs1784	c (1844602..1844669) h	TAAATGATAATAAAAAAACATTCCCTAACTGCTTTTCTAGCATTGTGGAATGTTTTTTTATTATTTA	6
1844647	+	p	gbs1783	1844631..1844666 h	TAGAAAAGCAGTTAGGGAATGTTTTTTTATTATCAT	5
1854889	+	t	gbs1791	1854840..1854892 h	TAAAATGCCATTCTAAAAAATAAATCACATTTACTGAATCACCTGTAAATGTGTTTTTTTATTTCAAA	3
1856241	-	t	gbs1793	c (1856234..1856286) h	AAGAACGTTAAAGAACTCCCTTGAATTCAAGAGAGTTCTTTTTATTTAGAATA	6
1856268	+	p	gbs1792	1856238..1856286 h	CTAAATAAAAAGAACTCTCTTGAATTCAAGGGAGTTCTTTAACGTTCTT	6
1857731	-	p	gbs1795	c (1857731..1857751) t	GCGTAAGGAGTTTCCTTGCGCTTTTTAGGAGAAATA	6
1859635	+	t	gbs1796	1859599..1859645 h	TTAATACATGAAAGCTGAACAATTCCGTCAGCTTTTTTATATAGAAT	4
1861095	-	p	gbs1799	c (1861074..1861126) h	TATAATAATAAAAAGCTCGGTATCTTGGCATACCGGGCTTTTTGAAAATAAAT	4
1861116	+	t	gbs1798	1861075..1861127 h	TTTATTTTCAAAAAGCCCGGTATGCCAAGATACCGAGCTTTTTATTATTATAA	3
1866727	+	t	gbs1804	1866673..1866737 h	TCCTTACCCCTGATAAATAAACAAAAGAACGGAAAATACCTTTTCCGTTCTTTTTAATTGCCTAT	6
1867450	-	p	gbs1806	c (1867440..1867506) h	AAGAATGTTTATAACTAGTTTTAGGCTTTATTTTGTAAAGTCTAAAACTAGTTTTTTTGTAAATTA	6
1870095	-	p	gbs1809	c (1870087..1870130) h	TTATATTAAAGGACATGCTGATGCATGTCTTTTTTTAGTTGATA	6
1872419	-	p	gbs1811	-		6
1872506	-	p	gbs1811	c (1872509..1872534) t	TAAAAGAGGGATTTATCCCTCTTTTATTTTTATAAATAAAA	6
1873721	-	p	gbs1812	c (1873714..1873788) h	CAAGAAAAACTCTGGTGAATAATTTCTGAAAACTTATGAAAGGTACTCGAAAGAGTATCTTTTTTTCTTTTTGA	6
1875898	-	p	gbs1813	c (1875890..1875937) h	TAGCAATTAGAACGGGTAGGTCCTGCCTATCCGTTTTTTATAAATAGT	6
1877090	-	t	gbs1815	c (1877084..1877137) h	ATATATTTGATTAAAGAGTCAAGGTGACATCCTTGATTCTTTTTGCTTGTAAAA	6
1888769	-	p	gbs1830	c (1888760..1888820) h	AAATAGTAGAGTCAGATGATTTATAGCATTAGAGCTATTAATCATCTTTTTTAATATCTTT	6
1895430	-	p	gbs1836	c (1895424..1895482) h	ATAGCAAAATAATATCAAGCCAACAGGTACTCGAGTCTGGTGGCTTTTTTGGTACCTTC	6
1897370	-	t	gbs1838	c (1897359..1897414) h	TAAATAGTATAGAAAAAAAACACGTCTCTTTTAGAGCGTGTTTTTTAATGTGACT	5
1904569	-	t	gbs1842	-		4
1920131	-	p	gbs1857	c (1920110..1920167) h	ACATTAAAAAATATAAAAAATCATGTATCCTAAGATACATGATTTTTTTGTAAATTA	5
1921398	-	p	gbs1859	c (1921389..1921436) h	TTAATATTAAAAGTCTGACTGTACAGTCAGACTTTTTGATGTTTACTT	4
1921412	+	p	gbs1858	1921386..1921439 h	AAAAAGTAAACATCAAAAAGTCTGACTGTACAGTCAGACTTTTAATATTAAATA	2
1922975	-	t	gbs1860	c (1922967..1923025) h	TGATAATTTAAAATTCAACGACTCTAATAAAAAGATCGTTGAATTTTTTTATTGTTAA	6
1927618	+	t	gbs1862	1927577..1927624 h	CTAAAAAGAGTTCCTTAGGCTAAGCTTAAGGAATTTTTGGTTAAAATA	6
1933147	+	p	srn075	-		3
1933227	-	p	gbs1869	c (1933191..1933246) h	TGCAAAATCATAAAACATTCCAGTACCGATGGGTACTGGAATTTTAATATAAAAAG	2
1936800	+	p	gbs1871	1936775..1936820 h	AGAAAAGTTAAGGTGAGATGACTGTCTCTCCTTTTTAATATTTGCC	2
1936843	-	t	gbs1872	c (1936832..1936882) h	ATTTTAAAATAAGACACTTGGCTTAAGTCAAGTGTCTTATTTTGCTATCGA	5
1941267	+	t	gbs1875	1941234..1941260 t	GAGATTGATACAATGGGTATCAATCTCTTTTTTTGGGTAATA	6
1941434	+	p	tRNACys	-		6
1941460	-	t	gbs1876	c (1941452..1941501) h	TCTGATAACAAAAAAATCAACGAACAATCGTTGATTTTTTGTTATCTTT	5
1941494	+	p	srn078	1941468..1941485 t	TCAACGATTGTTCGTTGATTTTTTTGTTATCAG	6
1944931	-	t	gbs1879	c (1944920..1944977) h	CTAAATGATAAACTCCCGTTACTCAGATGAGTAGCAGGAGTATTTTTTTATTCTTTT	4
1944967	+	p	gbs1878	1944936..1944980 h	ATAAAAGAATAAAAAAATACTCCTGCTACTCATCTGAGTAACGGGAGTTTATCATTTAGAGT	2
1948022	-	p	gbs1881	c (1947989..1948049) h	TATATTAACTAAAAAGGGCTTGACAATCATTGTCAAGCTCTCTTCATTTTTCTTCTTCTGG	5
1948043	+	p	gbs1880	1947986..1948049 h	TACCCAGAAGAAGAAAAATGAAGAGAGCTTGACAATGATTGTCAAGCCCTTTTTAGTTAATATA	6
1950693	+	t	gbs1883	1950643..1950698 h	TTAGAATAAGGACAAATAACCTAGAGATAATTTTCTCTAGGTTTTATTTTTTAATA	6
1963735	-	t	gbs1896	c (1963723..1963792) h	CTATGAACTAAAATGAAAAAACACTCCTACTTCTAGTAAAATAGAGGTAGGAGTGTTTTTAGTATATTCA	6
1965110	-	p	gbs1898	c (1965090..1965141) h	TTTCTTCTAAGTAATAAGGTTGAGTAGTTACTCAACCTTATTATTTGCCAGC	2
1969621	-	p	gbs1899	c (1969589..1969666) h	AAATAGTTTCAGTTAAGAGAGTGTTGTTAAGAAGGCTAATAAATTCCTTTTTTAACAGCCTCCTTTTGTTATCTCGAA	4
1970329	-	p	gbs1900	c (1970323..1970389) h	AGATTCTAACAAAAAAATAAGCCGATAAAAAAGTTAGTCTGATGTGCTAACTTTTTTATATGGAGT	6
1975295	-	p	gbs1904	c (1975288..1975339) h	TGAATAAGATATGTAGGACCAGATGATTGTTCTGGTCTTTTTAGTTTGCTGT	6
1981161	-	t	gbs1910	c (1981153..1981208) h	GGCTACGAAGATTAAAAAAACTTAGGTCTACAGGCCTAAGTTTTTTTTATAAGCT	6
1981184	+	p	gbs1909	1981151..1981204 h	ATAAGCTTATAAAAAAAACTTAGGCCTGTAGACCTAAGTTTTTTTAATCTTCGT	4
1983968	-	p	gbs1912	c (1983959..1984001) h	ATATTCATAAAAAGGTTGGGTTCCAGCCTTTTTATAATGTTTT	4
1996255	+	p	gbs1923	1996213..1996284 h	TAATAAAACAAGTGAGCCACTACTAGAAACCTGTTATACAGCTTTTAGTAGTGGCTCTTTATTTAGTGATTA	2
2000243	-	t	gbs1927	c (2000235..2000301) h	AGATACTAAAAATAAATAAAAAACCAAAGAGTTGGGCAGAATGCTTGGCTCTTTTTATTGTGGTTC	6
2007942	-	p	gbs1933	c (2007934..2007991) h	TGAGAATATAGAAAAACTCCTTGGAATCATTGATTCCGAGGAGTTTAATCGTCGTCTT	6
2007983	+	t	gbs1932	2007933..2007990 h	GAAGACGACGATTAAACTCCTCGGAATCAATGATTCCAAGGAGTTTTTCTATATTCTC	6
2020068	-	p	gbs1946	c (2020052..2020098) h	TAACAAACGATAGGAGCTGGGCAAGTCTCAGCTTCTTTCTGATGAAA	3
2022393	-	t	gbs1947	c (2022384..2022454) h	TTACTTCACAAACAATAAAAACTCACAAATAAAAGTCTAGATGATATTATCTAGACTTTTTTAGTAATTCA	3
2028870	-	t	gbs1954	c (2028860..2028916) h	TTACCATAATAGAAAAAAGGAGTTTGGATAATTTTCCAACTCTTTTTAATTTTACAT	6
2036531	+	p	tRNALys	-		6
2036572	+	p	srn081	2036545..2036560 t	GCCTATATCTATAGGCTTTTTTGACGCTCTT	2
2040849	-	t	gbs1973	c (2040840..2040899) h	TTAAAGGAATAATAAAAGTAGAATGACCAACTAAAGTCATTCTACTTTTATTATTCATCG	3
2040888	+	t	gbs1972	2040829..2040897 h	TTAAATAAAAACGATGAATAATAAAAGTAGAATGACTTTAGTTGGTCATTCTACTTTTATTATTCCTTT	6
2048811	+	t	gbs1981	-		2
2049783	-	t	gbs1984	c (2049741..2049800) h	CAAGAAAAAAGAATTACCTCTTTTTATTATAATAAAAAGAGGTAATTTAATTAATTTAAA	2
2050363	-	p	gbs1985	-		3
2054164	-	p	gbs1989	-		3
2055602	-	p	gbs1991	c (2055577..2055637) h	TTGAATAAAAAATAATAGAGGCCAGAGTGATGAACTCTAGTCTCTATTATTAATTTTAAAA	2
2055705	-	p	gbs1991	-		4
2059604	-	t	gbs1995	c (2059596..2059648) h	TTACCAATGAATTATAAAAGAGCCTTTCTTAAGGGCTCTTTTATAATTCATTA	6
2061371	-	t	srn082	-		6
2061398	+	t	gbs1997	2061373..2061410 h	TGATAAAAAAAGGAAGTTTCTAATTGAAATTTCCTTCTTTTTTCGAAGC	2
2062567	-	p	gbs1999	c (2062536..2062614) h	TAGTAAACATAAAGAAAAGTATGTGTTTTGAAAAGGAGGATGATTATCCTTTTCAAAACCATACTTTTTGTGTCTTGTG	6
2066586	+	t	gbs2002	2066539..2066593 h	ATTCCGATACAAAAATCCCTTAGACACATCATCTAAGGGGTTTTTGTTATTAATA	6
2072169	-	p	gbs2006	c (2072164..2072249) h	AGATTACTATTTTAACGTGTAGGAATGGAAGATTAATAAAAACACAAAAAACGCATCTATTTCTAGATACGTTTTTTGTGTTTTTG	6
2084131	+	t	srn128(cis-gbs2013)	2084108..2084127 t	CTCAAGGGTAGCAGCTTGAGTTTTTTCTTTTACAT	6
2085499	-	t	gbs2014	c (2085488..2085546) h	CTAATGAAATAAAGAAAACAGTATTTCTCAATTGAGGAATACTGTTTTGTAATATCAGT	6
2089055	-	p	gbs2017	c (2089048..2089105) h	AATTATAAAACTTCTGAAAAATCCATCTTAAAATAAAGATGGATTTTTGTTAATTTAT	6
2092026	-	p	gbs2019	c (2092019..2092073) h	TTAGATAGAAACAACCCAAACCCTTAGATTTTACTAAGGGTTTTTTGTGTGGAAA	6
2095741	-	t	gbs2022	c (2095719..2095773) h	ATAATGATTAAAAGGAGTTGGATAATTATTATCCAACTCCTTTTTTATAATTGTT	6
2095746	+	t	gbs2021	2095721..2095775 h	CAATTATAAAAAAGGAGTTGGATAATAATTATCCAACTCCTTTTAATCATTATTG	2
2097526	-	t	gbs2023	c (2097517..2097575) h	AGACAAAAATTTTAGAGGTTGAAATCGGATTATGGTTTCAATCCTTTTTTCGTTTTGTT	6
2102828	-	p	gbs2029	c (2102805..2102855) h	TATCACAACATAAAACTCCCCTTTAACAAAGGGGAGTTTTATGTTGTGATA	3
2104992	-	p	gbs2031	c (2104985..2105044) h	TAAAATATAAATTTCTCTAGTGAATGGACAGGATAACTAGGGAAATTTTTCTTGTTTGAA	6
2107756	-	p	srn129(cis-gbs2033)	c (2107755..2107810) h	TGAGAGAAATAATTAACCAACTAGATGTAGGGTCTAGTTGGTTTTTTGTTTTATGG	6
2110864	+	t	gbs2036	2110808..2110879 h	TAACTATTTATCCACAATTTATTCACACAAAAAGCAAGAGATAATCGTATCTCTTGCTTTTTGACAAACTTG	3
2111148	-	p	gbs2037	-		4
2115752	-	t	gbs2042	c (2115744..2115819) h	CAAATAGATTAAAAAATCAATATATTGTGTCTGAGCAAAAAACTTGACACAATATATTGATTTTTTTTCTTTGCA	4
2117565	-	p	gbs2043	c (2117558..2117608) h	AATAATATCGAAGCGATTGAGCAATTGTTCAGTCGTTTTTTTTTCGAATA	6
2118720	-	p	gbs2046	c (2118714..2118784) h	CTATAAGGTAGGGAGTAAAGAAATCAAAGAATCACTTCTTGGTTTCTTGTGCTCCCTTTTTGATTTTCTAA	5
2119371	-	p	gbs2047	c (2119367..2119425) h	CTTGAATAAATGTAACTAAAATAAGTTCTGACAGTGGTTGGAACTTATTTTTATACTAA	6
2126883	+	p	gbs2053	2126835..2126889 h	TAAATAATTAAAAAAGAGCCTAAATGAATTATTTAGTCTCTTTTTTGTTGCCTAA	2
2131927	+	t	gbs2056	2131879..2131938 h	TAAGAAATGACATTACTAAGACTGTCAAATTTATGACAGTCTTAATTTTTTATATTATAA	5
2132273	-	p	gbs2058	c (2132266..2132321) h	AGAAATTACGATAAATAAAAATACAGGCTGTCTGGCCTGTATTTTTATTTTGGTCC	6
2132308	+	p	gbs2057	2132264..2132315 h	GAGGACCAAAATAAAAATACAGGCCAGACAGCCTGTATTTTTATTTATCGTA	6
2138096	+	t	gbs2063	2138062..2138088 t	GCCCTGCTATCATTTCGATGGCAGGGCTTTTTAATATTTGTA	6
2140649	+	t	gbs2066	2140616..2140653 h	AAAATTTGCTCTTTAAAGACTAGGTGAATCGCCTAGTCTTTTTTTGCGCCTCG	5
2146097	+	p	gbs2073	-		3
2146320	+	t	gbs2073	2146290..2146313 t	CCCCACTAGCAAGAGTTAGTGGGGTTTTATTATTATTTA	5
2147883	-	t	gbs2076	c (2147890..2147913) t	CCCTTACTATATTTTTAGTAAGGGTTTTTGTATCTTTAA	5
2154154	+	p	gbs2082	2154104..2154160 h	TAGAGAAAGGAAATAAAAAAAACGATAGATTACACCTATCGTTTTTTTTATTTAACT	6
2160047	+	p	gbs2087	2160022..2160086 h	TTTTAAGACTTGTTTAAGCATGGCCTTATATACTATAACCATCCTAAAACTTTTCTTTTCATAAA	6
2160123	+	p	srn085	2160098..2160118 t	CACCTTGTCTACCGCAAGGTGTTTGTTTTTGCTTCT	6
2162521	-	p	gbs2090	c (2162509..2162558) h	TGGCAATTAAAAAGAGCATGTCATGCGACATGCTCTTTTTAAATCATTTA	3
2162540	+	t	gbs2089	2162510..2162560 h	AAATGATTTAAAAAGAGCATGTCGCATGACATGCTCTTTTTAATTGCCAAA	3
2169970	-	t	gbs2096	c (2169960..2170015) h	AATTATTACATTACATACTTTAAAAGCCTATTTTATAGGCTTTTTTTGCTATATA	4
2170712	-	p	gbs2097	-		4
2170928	-	p	gbs2097	c (2170920..2170961) h	AGAATAGTATGAAAACCTCGACTGAGGTTTTTTGTTTCTATA	5
2175140	-	p	gbs2101	c (2175113..2175159) h	ATAATAGTGTTCGCCCCTGTTTATCAGGGGCGTTTTGTGTTATAATT	3
2177102	-	p	srn086	c (2177101..2177168) h	ATGGTCAAAGCTCATGGAATTTGTAAGTCTTTTTGACGTACAATTTTCGAGAGTTTTGGCTATTTTTG	6
2180830	-	t	gbs2106	c (2180823..2180880) h	TGCTAAAACAAATAAATAAAAACGCTACAGTAAAGCTGTAGCGTTTTTATTTATTTTC	6
2180866	+	t	gbs2105	2180818..2180873 h	TCCCTGAAAATAAATAAAAACGCTACAGCTTTACTGTAGCGTTTTTATTTATTTGT	5
2181695	-	t	gbs2107	c (2181682..2181732) h	TGATAAAACAAAGAGATTTACTTAAAATTAAATCTCTTTGTAATATTTTTA	2
2182461	-	t	gbs2108	c (2182451..2182505) h	TAAAAAATTAAAAGGTTAAGATCAGTTTATGGTCTTAGCCTTTTCATTTATATAA	3
2189818	-	t	gbs2116	c (2189810..2189861) h	TAAATCTTATTAAAAAGCAACAGATTAATCTGTTGCTTTTTTTTCATTAAT	6
2189842	+	t	gbs2115	2189826..2189860 h	TAATGAAAAAAAAGCAACAGATTAATCTGTTGCTTTTTAATAAGATTT	4
2191465	-	p	gbs2118	c (2191460..2191510) h	TAAAATAAGGGCAAAAAGCATCCCCTATGAGGATGCTTTTTGTTGCATAAA	6
2198248	+	p	gbs2124	2198195..2198254 h	TTAAATTAAACGACTATAGGGAGTTGACATATAGTCAATTCCCTATTTTAGGAAATGAGG	4
2202800	+	p	srn130	2202773..2202797 t	GTTGTCAATATTATTTATTGACAGCTTTCTCTTTTTATCA	6
2208087	-	t	tRNA Asn	c (2208091..2208124) t	TAAAATAGGATGAGAATACTCTCATCCTATTTTATTTTTTCCAAATTTA	6
2208168	-	p	tRNA Asn	-		6
2208643	-	p	gbs2132	-		3
2208649	+	p	tRNA Arg	2208621..2208641 t	GCCTAGATAGATTATCTAGGCTTTTTATTTGTTTTT	6
1: t and p indicate whether the termination was detected as total (t) or partial (p).
2: Acording to: h: de Hoon[1] ; t :transtermHP (http://transterm.cbcb.umd.edu/) ; a: arnold (http://rna.igmors.u-psud.fr/toolbox/arnold)
[1]: de Hoon M, Makita Y, Nakai K, Miyano S (2005) Prediction of transcriptional terminators in Bacillus subtilis and related species. PLoS Comput Biol 1: e25
