# Supplementary material for: Single nucleotide resolution RNA-seq uncovers new regulatory mechanisms in the opportunistic pathogen Streptococcus agalactiae
Source: BMC Genomics. 2015 May 30;16(1):419. doi: 10.1186/s12864-015-1583-4 (PMC4448216; doi:10.1186/s12864-015-1583-4)
Supplement: Additional file 5: — Operon organization of the NEM316 genome. [file 12864_2015_1583_MOESM5_ESM.xls]

## Sheet: Feuil1
Additional file 5: Operon organization of the NEM316 genome
Start of TU	End of TU	Strand	genes in TU1	Internal TSS	Terminator of TU		Partial (P) or total (T) termination	Internal terminators
144	2866	+	gbs0001-gbs0002		2826..2875		T
2895		+	gbs0003-gbs0004-gbs0005
4523	10001	+	gbs0006#-gbs0007-gbs0008		9982..10024		T	5675..5739
10080	16058	+	gbs0009-gbs0010-gbs0011-gbs0012-gbs0013*-gbs0014*-gbs0015	13111;13405;13663	16006..16071		T
28945	30358	+	gbs0016		30315..30363		P
30418		+	gbs0017
31494	33485	+	gbs0018-gbs0019*	33049	33447..33479		T
		+	(gbs0020)
34437	35747	+	gbs0021-gbs0022		35697..35738		T
35802		+	gbs0023-gbs0024-gbs0025-gbs0026-gbs0027
43858	46285		gbs0028*-gbs0029	44336	46233..46280		P
46226		+	gbs0030cis#-gbs0030*	46492	46233..46280		P	46261..46280
47384	48738	+	gbs0031		48710..48761		P
48928		+	(gbs0032-gbs0033-gbs0034-gbs0035-gbs0036-gbs0037-gbs0038-gbs0039-gbs0040)
57641		-	gbs0041				T
57831	61335	+	gbs0042-gbs0043-gbs0044*-gbs0045*	60913;61043			P
61547	64149	+	gbs0046-gbs0047		64092..64161		T
64221		+	gbs0048*	64753			T
65447	66485	+	gbs0049		66438..66498		P
66583	69228	+	gbs0050-gbs0051-gbs0052		69186..69235		P
69420	72150	+	gbs0053		72105..72156		T
72239	73318	+	gbs0054		73323..73357		P
73394	76318	+	gbs0055-gbs0056		76280..76313		T
76376		+	gbs0057-gbs0058-gbs0059-gbs0060-gbs0061-gbs0062-gbs0063-gbs0064-gbs0065-gbs0066-gbs0067-gbs0068-gbs0069-gbs0070-gbs0071-gbs0072-gbs0073-gbs0074-gbs0075-gbs0076-gbs0077-gbs0078*#-gbs0079	87335				87441..87497
88212;88243	90944	+	gbs0080-gbs0081-gbs0082-gbs0083-gbs0084*-gbs0085	90171	90958..91000		P
		+	(gbs0086-gbs0087)
99387		+	gbs0088
100094	100668	+	gbs0089*	100527	100623..100675		T
		+	(gbs0090)
101397	103445	+	gbs0091-gbs0092-gbs0093		103423..103477		T
103514	108663	+	gbs0094-gbs0095-gbs0096-gbs0097*	108353	108621..108672		P
108718		+	gbs0098
110000;110059	112628	+	gbs0099-gbs0100-gbs0101-gbs0102		112577..112634		T
113475	112601	-	gbs0103		c(112588..112636)		P
113602	114962	+	gbs0104		114924..114968		P
115011		+	gbs0105
115730	117567	+	gbs0106cis#-gbs0106		117551..117590		P	115744..115793
117665		+	gbs0107
118630	119284	+	tRNA Leu#-gbs0108		119245..119295		P	118717..118766
119337	120774	+	gbs0109		120755..120798		P
120843	121426	+	gbs0110		121379..121416		T
121518	122907	+	gbs0111		122840..122903		P
122973	124545	+	gbs0112*	123079	124523..124568		P
130324		-	gbs0118-gbs0117-gbs0116-gbs0115-gbs0114-gbs0113
130445		+	gbs0119-gbs0120
132264	134047	+	gbs0121-gbs0122		134004..134054		T
134132		+	gbs0123-gbs0124
136859	137833	+	gbs0125*		137797..137826		P
138805	137810	-	gbs0126		c(137795..137855)		P
138968;139005	139243	+	gbs0127		139208..139249		P
139317	141417	+	gbs0128-gbs0129*	141214	141373..141422		P
141492	142453	+	gbs0130		142412..142462		P
142646	142420	-	gbs0130.1		c(142421..142456)		T
143210	142873	-	srn003		c(142871..142887)		T
145810	143407	-	gbs0132-gbs0131		c(143394..143465)		T
145899		+	gbs0133
147822	148717	+	gbs0134		148675..148728		P
148775	150724	+	gbs0135*-gbs0136	149305	150702..150747		P
150791	156195	+	gbs0137*-gbs0138-gbs0139-gbs0140-gbs0141	150992	156145..156201		T
157415		-	gbs0142
158814	157429	-	gbs0143		c(157436..157465)		T
158993	164772	+	gbs0144-gbs0145-gbs0146-gbs0147-gbs0148		164725..164765		P
170258	171148	+	gbs0149		0		P
171200	173218	+	gbs0150-gbs0151-gbs0152		173189..173224		T
	173352	-	(gbs0153)*	173947	c(173342..173402)		T
174603		+	srn004
176268;176294	174925	-	gbs0154		c(174917..174969)		T
176360	178728	+	gbs0155*	177470	178693..178738
178929	186572	+	gbs0156cis#-gbs0156*-gbs0157*	185327	186531..186565		T
186634	187151	+	gbs0158		187118..187158		T
		+	(gbs0159-gbs0160-gbs0161-gbs0162-gbs0163-gbs0164-gbs0165)
190949		+	gbs0166
191939	193216	+	gbs0167		193172..193208		T
193278		+	gbs0168-gbs0169
194246	194959	+	gbs0170		194926..194982
196886	194940	-	gbs0172-gbs0171		c(194932..194982)		T
197346		-	gbs0173
197454	198744	+	gbs0174-gbs0175-gbs0176*	198116	198706..198762		T
199509		-	gbs0177
199583		+	gbs0178
200067	203320	+	gbs0179-gbs0180-gbs0181		203264..203329		T
203344		+	gbs0182-gbs0183
204776		+	gbs0184#-gbs0185-gbs0186-gbs0187-gbs0188
209994	213987	+	gbs0189-gbs0190		213936..213993		P
		+	(gbs0191-gbs0192-gbs0193-gbs0194*-gbs0195)	218303
219723		+	gbs0196
221011	221415	+	gbs0197		221371..221421		P
221658	227160	+	gbs0198-gbs0199-gbs0200-gbs0201-gbs0202-gbs0203		227122..227171		P
227240		+	gbs0204-gbs0205
228555	229498	+	gbs0206		229454..229504		P
	230296	+	gbs0207		230242..230304		P
		-	(gbs0208)
231806	232830	+	gbs0209cis-gbs0209-gbs0210		232782..232821		P
234684		-	gbs0212-gbs0211
234773		+	(gbs0213-gbs0214-gbs0215-gbs0216-gbs0217-gbs0218-gbs0219-gbs0220)
240376	240667	+	srn008		240623..240673		P
241306	240634	-	gbs0222-gbs0221		c(240623..240677)		P
241768	245431	+	gbs0223-gbs0224-gbs0225-gbs0226-gbs0227-gbs0228-gbs0229		245394..245444		T
245706		+	gbs0230
246742		+	gbs0231*	247522
251382	247962	-	gbs0235-gbs0234-gbs0233-gbs0232		c(247953..248012)		T
257852		+	gbs0236
263527		-	gbs0243#-gbs0242-gbs0241-gbs0240#-gbs0239-gbs0238-gbs0237					c(263159..263209);c(260836..260886)
263616	264318	+	gbs0244		264289..264310		P
264400	266642	+	gbs0245*-gbs0246*-gbs0247	264567;265170	266603..266633		P
269344		-	gbs0250-gbs0249-gbs0248
		-	(gbs0252-gbs0251)
272488		-	gbs0254-gbs0253*	272072
272619	273381	+	gbs0255		273344..273389		T
273609	274803	+	gbs0256		274766..274810		T
274864		+	gbs0257
275487	279682	+	gbs0258cis#-gbs0258-gbs0259-gbs0260*-gbs0261	277807	279638..279693		P	275669
		+	(gbs0262)
280045	284184	+	gbs0263-gbs0264-gbs0265		284143..284192		T
284225		+	gbs0266-gbs0267
287065	289132	+	gbs0268		289092..289146		P
289245	292184	+	gbs0269-gbs0270-gbs0271		292156..292206		T
293604	292175	-	gbs0272		c(292154..292206)		P
293710	295807	+	gbs0273-gbs0274		295782..295830		P
295859	300467	+	gbs0275-gbs0276-gbs0277-gbs0278		300410..300474		P
300498	301890	+	gbs0279		301861..301911		T
301978	304494	+	gbs0280		304461..304513		P
302874		+	gbs0281-gbs0282
304482		+	gbs0283
304844		+	gbs0284
305897	308252	+	gbs0285*-gbs0286	307347	308211..308259		T
308311		+	gbs0287
312581	309681	-	gbs0289-gbs0288		c(309675..309724)		P
312095		+	asgbs0289-gbs0290
313204	316762	+	gbs0291-srn007#-gbs0292*-gbs0293	315041	316701..316772		P	313982..314033
317471	316817	-	gbs0294		c(316804..316872)		T
317543	319225	+	gbs0295		319185..319233		T
319303		+	gbs0296-gbs0297*-gbs0298*-gbs0299*	320902;321582;321877;322568
322654	323404	+	gbs0300		323362..323408		T
323417		+	gbs0301-gbs0302#-gbs0303					324513..324562
326979;326992	332029	+	gbs0304-gbs0305*-gbs0306-gbs0307	329070	331983..332035		P
332130		+	gbs0308-gbs0309-gbs0310
334514		+	gbs0311-gbs0312
337138		-	gbs0313
337229		+	gbs0314
338093	339117	+	gbs0315		339076..339129		T
339233		+	gbs0316-gbs0317-gbs0318
341402	345748	+	gbs0319-gbs0320-gbs0321		345720..345785		P
346841	345826	-	gbs0322*	346097	c(345820..345874)		P
347549		-	gbs0323
		+	(gbs0324-gbs0325)
349599	350240	+	gbs0326		350194..350232		P
350283		+	srn009
357106	355672	-	gbs0327		c(355649..355706)		P
357177		+	gbs0328
357902		+	gbs0329
358822		+	gbs0330-gbs0331
360259	368604	+	gbs0332-gbs0333-gbs0334-gbs0335*-gbs0336-gbs0337-gbs0338-gbs0339-gbs0340-gbs0341*	363020;368060;368098	368566..368616		P
368657	368763-368930	+	gbs0342
371196	369681	-	gbs0343cis#-gbs0343		c(369670..369716)		T	371043
371290		+	gbs0344*	372171
372776	372381	-	gbs0345		c(372353..372410)		T
375741;375757	372827	-	gbs0348-gbs0347*-gbs0346		c(372814..372878)		P
376766	375906	-	gbs0349		c(375892..375958)		P
376832	377455	+	gbs0350		377416..377471		T
377515	379726	+	gbs0351-gbs0352		379674..379733		T
379813		+	gbs0353-gbs0354-gbs0355
382997	382087	-	gbs0357-gbs0356		c(382083..382133)		P
383145		+	gbs0358*	383267
383978	385822	+	gbs0359-gbs0360		385795..385842		T
		+	(gbs0361-gbs0362-gbs0363-gbs0364-gbs0365-gbs0366-gbs0367-gbs0368-gbs0369-gbs0370-gbs0371-gbs0372-gbs0373-gbs0374-gbs0375)
392827	391752	-	gbs0376		c(391729..391787)
		+	(gbs0377-gbs0378-gbs0379-gbs0380-gbs0381-gbs0382-gbs0383-gbs0384)
400028		+	gbs0385-gbs0386
405219		+	gbs0387-gbs0388
408893		+	gbs0389-gbs0390-gbs0391-gbs0392-gbs0393
	416926	+	(gbs0394)		416879..416935		T
		+	(gbs0395-gbs0396)
420592	421131	+	gbs0397		421086..421137		P
421191		+	gbs0398-gbs0399-gbs0400-gbs0401-gbs0402-gbs0403-gbs0404-gbs0405
429169	431070	+	gbs0406*-gbs0407*-gbs0408-gbs0409	429996;430210			T
431134		+	gbs0410
432605	432745	+	srn011		432724..432748		P
432804		-	srn012
432688		-	srn013		c(432624..432651)		P
432875	434465	+	gbs0411-gbs0412		434424..434476		P
434712	440417	+	gbs0413cis#-gbs0413-gbs0414-gbs0415-gbs0416-gbs0417-gbs0418		440368..440424		T	434726..434748
441481	440378	-	gbs0419		c(440370..440436)		T
441583		+	gbs0420-gbs0421*	442453;443342
444279		+	gbs0422
444609;444620	446128	+	gbs0423-gbs0424		446080..446138		T
446185		+	gbs0425-gbs0426
449346	449885	+	gbs0427		449834..449875		T
449987		+	gbs0428
451646;451657	453438	+	gbs0429-gbs0430		453395..453449		T
454196		-	gbs0431
454263	455529	+	gbs0432		455492..455535		P
455596	456514	+	gbs0433-gbs0434		456472..456533		T
456576		+	gbs0435-gbs0436
457922	458001	+	srn014		457965..458008		P
458128	459547	+	gbs0437		459500..459554		P
459709	459573	-	srn015		c(459570..459596)		P
459825		+	gbs0438-gbs0439
461110	462268	+	gbs0440		462226..462275		P
464272	462235	-	gbs0442-gbs0441		c(462228..462277)		P
464384	466420	+	gbs0443-gbs0444-gbs0445		466384..466425		T
472918	472327	-	gbs0446		c(472320..472368)		T
473748		-	gbs0447
473781	475341	+	gbs0448		0		T
475412		+	gbs0449-gbs0450
476855	480647	+	gbs0451		480639..480681		P
480721		+	gbs0452
481809	481884	+	srn016		481851..481892		P
482042		+	gbs0453-gbs0454-gbs0455-gbs0456-gbs0457
492832	489482	-	gbs0464-gbs0463-gbs0462-gbs0461-gbs0460-gbs0459-gbs0458		c(489476..489510)		T
493804		-	gbs0466-gbs0465					c(492925..492973)
494768	493847	-	gbs0467		c(493835..493888)		P
494754	495614	+	gbs0468		495591..495625		P
496795		-	gbs0469
496980	500557	+	gbs0470		500515..500564		T
501034	502111	+	gbs0471-gbs0472-gbs0473		502079..502133		P
		-	(gbs0474)
		-	(gbs0475)
		+	(gbs0476)
503729		+	srn018
504027	503729	-	srn017		c(503735..503758)		P
		+	(gbs0477-gbs0478-gbs0479)
506063	506647	+	gbs0480		506607..506640		P
		+	(gbs0481)
507135		+	gbs0482*-gbs0483	507584
508452	508375	-	tRNA Thr		c(508325..508379)		T
509982		-	gbs0486-gbs0485-gbs0484
510228		+	gbs0487
510563		+	gbs0488
510974	515693	+	gbs0489cis-gbs0489-gbs0490-gbs0491-gbs0492		515654..515700		T
517006	515854	-	gbs0493		c(515841..515884)		T
516921	517010	+	srn020		516978..517001		P
517221		+	gbs0494
518344		+	gbs0495
519402		+	gbs0496
520580	521626	+	gbs0497		521584..521644		P
		-	(gbs0498)
522224	524639	+	gbs0499-gbs0500-gbs0501-gbs0502		524613..524653		T
524685		+	gbs0503*-gbs0504-gbs0505-gbs0506	525865
528438	532077	+	gbs0507-gbs0508		532032..532091		P
532111		+	gbs0509
532722	532770	+	srn021		532725..532778		P
534318		-	gbs0511-gbs0510
		+	(gbs0512#-gbs0513-gbs0514)					535105..535150
537358	538080	+	gbs0515		538050..538081		P
			(gbs0516)
538564	540172	+	gbs0517*-gbs0518-gbs0519	538629	540128..540184		P
540328	542532	+	gbs0520-gbs0521		542486..542540		P
542596	546234	+	gbs0522-gbs0523-gbs0524		546209..546240		T
546325;546407		+	gbs0525*-gbs0526-gbs0527-gbs0528-gbs0529-gbs0530*-gbs0531	546617;550925
552296	555444	+	gbs0532cis#-gbs0532		555438..555456		P	552461..552509
555790	555446	-	gbs0533		c(555423..555488)		P
556336		-	gbs0534
558797	556452	-	gbs0535		c(556440..556491)		T
559001	559286	+	gbs0536		559253..559283		P
559377	560962	+	gbs0537-gbs0538		0		P
561032	562844	+	gbs0539		562798..562850		P
562910	564666	+	gbs0540-gbs0541		564620..564674		P
564727		+	gbs0542-gbs0543-gbs0544-gbs0545-gbs0546-gbs0547
570187		+	gbs0548-gbs0549-gbs0550
572517	572901	+	gbs0551		572846..572910		P
573009	573278	+	gbs0552		573235..573284		T
574238		-	gbs0553
578948	574370	-	gbs0557-gbs0556-gbs0555-gbs0554		c(574363..574415)		T
580297		-	gbs0558
580352		+	gbs0559
580962	583833	+	gbs0560cis#-gbs0560		583805..583842		P	581040 .. 5810670
584692		-	gbs0561
584775		+	gbs0562*	586496;586572
586865		+	gbs0563*	587728
588012;588033	590815	+	gbs0564-gbs0565-gbs0566		590771..590823		P
592175		-	gbs0568-gbs0567
592310	593207	+	gbs0569cis#-gbs0569		593168..593224		P	592380
593317		+	gbs0570
595793	598464	+	gbs0571-gbs0572		598419..598469		P
600214	598429	-	gbs0574cis#-gbs0574-gbs0573		c(598423..598474)		P	c(600086..600107)
600681		-	gbs0575
600793	605017	+	gbs0576-gbs0577-gbs0578-gbs0579		604994..605039		P
605097	606690	+	gbs0580		606662..606697		T
607087	606731	-	gbs0581		c(606723..606766)		P
608134		-	gbs0582
608319		+	gbs0583
609407	611465	+	gbs0584*-gbs0585-gbs0586	609802	611433..611483		T
611915	614917	+	gbs0587#-tRNA-gbs0589*-gbs0590#-gbs0591-gbs0592	613508	614874..614911			612408..612437614874..614911
		-	(gbs0588)
	614704	-	(gbs0593)		c(614696..614760)		P
		+	(gbs0594-gbs0595-gbs0596*)	618095
619220	622031	+	gbs0597-gbs0598*	621156	621997..622025		T
		-	(gbs0599)
622066	622322	+	gbs0600		622280..622332		P
622777	622875	+	srn024		622841..622866		P
622922	624177	+	gbs0601		0		P
624267		+	gbs0602-gbs0603
626828	628626	+	gbs0604		628584..628620		P
628670		+	gbs0605
630327		-	gbs0607-gbs0606
630471	631867	+	gbs0608		631831..631885		T
		-	(gbs0609)
633190	636468	+	gbs0610-gbs0611-gbs0612		636441..636489		T
636458		+	gbs0613-gbs0614
638299		+	gbs0615-gbs0616
640559		-	gbs0618-gbs0617
		+	(gbs0619-gbs0620)
	642014	-	(gbs0621)		c(642012..642036)		P
		+	(gbs0622-gbs0623-gbs0624)
644891		-	gbs0627-gbs0626-gbs0625
		+	(gbs0628-gbs0629-gbs0630-gbs0631-gbs0632*-gbs0633-gbs0634)	650529
		-	(gbs0635)
		+	(gbs0636-gbs0637)
654797	656376	+	gbs0638		656353..656377		P
		+	(gbs0639)
656928	658131	+	gbs0640		658092..658140		T
658206	661110	+	gbs0641-gbs0642-gbs0643				P
661228		+	gbs0644-gbs0645-gbs0646-gbs0647-gbs0648-gbs0649-gbs0650-gbs0651-gbs0652-gbs0653-gbs0654-gbs0655
		+	(gbs0656-gbs0657-gbs0658-gbs0659*)	675633
677267		-	gbs0660
677431	678329	+	gbs0661		678278..678319		T
679087		-	gbs0662
679197;679206		+	gbs0663-gbs0664
680786		+	gbs0665
682580		-	gbs0666
682709	684841	+	gbs0667*-gbs0668	682803	684806..684848		T
		+	(gbs0669-gbs0670*-gbs0671)	686885;687416
689486	690222	+	gbs0672		690178..690215		T
690268		+	gbs0673-gbs0674-gbs0675-gbs0676-gbs0677-gbs0678
698324	697161	-	gbs0679*	696186	c(697154..697198)		P
698444	699606	+	gbs0680		699560..699600		P
699530		+	gbs0681
701130		+	gbs0682-gbs0683
703523	705929	+	gbs0684cis*#-gbs0684	703807	705894..705947		T	703700..703741
706038		+	gbs0685
706869		+	gbs0686
708051	708678	+	gbs0687		708662..708697		T
711671	708655	-	gbs0691-gbs0690*-gbs0689-gbs0688	710078	c(708646..708693)		P
		+	(gbs0692-gbs0693-gbs0694-gbs0695-gbs0696-gbs0697-gbs0698-gbs0699-gbs0700-gbs0701-gbs0702-gbs0703-gbs0704-gbs0705)
		-	(gbs0706)
		+	(gbs0707-gbs0708-gbs0709-gbs0710-gbs0711-gbs0712-gbs0713-gbs0714)
726095		+	gbs0715-gbs0716
731286		+	gbs0717-gbs0718-gbs0719-gbs0720-gbs0721-gbs0722-gbs0723
	742988	+	(gbs0724-gbs0725-gbs0726)		742946..743002		T
746659	747197	+	gbs0727		747153..747204		P
747258		+	(gbs0728-gbs0729-gbs0730-gbs0731-gbs0732-gbs0733-gbs0734-gbs0735)
755236		+	gbs0736*-gbs0737*-gbs0738-gbs0739	756063;756277
757201		+	gbs0740
758672	758814	+	srn028		758791..758815		P
758755	758689	-	srn030		c(758691..758718)		P
758871		-	srn029
758945	762330	+	gbs0741-gbs0742-gbs0743-gbs0744		762275..762324		P
762416	766722	+	gbs0745-gbs0746		766678..766727		P
766755	770047	+	gbs0747-gbs0748-gbs0749		770006..770054		P
771922	770026	-	gbs0752-gbs0751-gbs0750		c(770004..770051)		P
772007		+	gbs0753
773174		+	gbs0754-gbs0755
775814	776145	+	gbs0756		776086..776152		P
776241	778901	+	gbs0757-gbs0758-gbs0759-gbs0760		778879..778914		P
779208	778872	-	gbs0761		c(778863..778921)		P
779530		+	gbs0762-gbs0763
781938		+	gbs0764
782320	783220	+	gbs0765		783150..783234		P
784600	783143	-	gbs0766		c(783132..783221)		P
784989	788809	+	gbs0767cis#-gbs0767-gbs0768-gbs0769-gbs0770		788763..788815		P	785150 .. 785187
790325	788768	-	gbs0771		c(788765..788815)		P
790453		+	gbs0772*	790936
792581	791381	-	gbs0774*-gbs0773	792195	c(791375..791432)		T
792826		+	gbs0775
794347	793478	-	gbs0776		c(793463..793516)		P
794503		+	gbs0777*-gbs0778	794817
797313	795403	-	gbs0779		c(795394..795451)		T
797442	800299	+	gbs0780		800259..800310		T
800332	801671	+	gbs0781		801623..801684		T
801922	803261	+	gbs0782*	802055;802558;803168	803231..803271		P
803337	804161	+	gbs0783		804126..804180		P
804259	805034	+	gbs0784*	804853	805001..805048		T
805098	807812	+	gbs0785-gbs0786		807775..807825		P
807884	808999	+	gbs0787		808956..809010		P
809042	810516	+	gbs0788		810465..810509		T
810614		+	gbs0789
811981		+	gbs0790-gbs0791
814520	816175	+	gbs0792*	815593	816133..816181		P
816197	819008	+	gbs0793#-gbs0794-gbs0795-gbs0796*	818879	818963..819015		T	816603..816650
819125	820823	+	gbs0797		820780..820815		T
821989		-	gbs0799-gbs0798
822099	822901	+	gbs0800		822869..822900		T
		+	(gbs0801-gbs0802)
825943		+	gbs0803*-gbs0804	826326
828821		-	gbs0805
828940		+	gbs0806
829735		+	gbs0807
830827	831490	+	gbs0808		831452..831485		T
831637		+	gbs0809cis#-gbs0809-gbs0810*-gbs0811	834411				831723..831776
837142		-	gbs0812
837224		+	gbs0813-gbs0814*	838606
839796		+	gbs0815
841366	840920	-	gbs0816
842505		-	gbs0817
842613		+	gbs0818
843431	844216	+	gbs0819		844192..844235		P
845221	844174	-	gbs0820		c(844168..844240)		T
845290		+	gbs0821
846059		+	gbs0822-gbs0823*	848224
848224		+	gbs0824#-gbs0825					850067..850112
850915		+	gbs0826
851689		+	gbs0827
852682		+	gbs0828cis-gbs0828-gbs0829#-gbs0830	855357;855835				852787..852866856029..856082
856865		+	gbs0831
857855	859571	+	gbs0832-gbs0833-gbs0834		859537..859578		T
860306		-	gbs0835cis#-gbs0835					c( 860155 .. 86018)
864035	860356	-	gbs0838#-gbs0837#-gbs0836		c(860351..860393)		P	c(863728..863789)c(861453..861497)
864336	866439	+	gbs0839-gbs0840		866388..866445		P
866520	868013	+	gbs0841		867964..868021(p)
868087	869396		gbs0842		869352..869406		P
870508	869365	-	gbs0843		c(869358..869404)		T
870597	871274	+	gbs0844		871235..871271		P
871339	873525	+	gbs0845-gbs0846		0		P
873589		+	gbs0847
874699		-	gbs0848
874806	876114	+	gbs0849		876068..876121		P
876547		+	gbs0850-gbs0851*	878685
879260		+	gbs0853cis#-gbs0853-gbs0854-gbs0855-gbs0856-gbs0857-gbs0858-gbs0859-gbs0860					879413..879465
885687	887023	+	gbs0861*	886793	886979..887029		T
887080	890751	+	gbs0862-gbs0863*-gbs0864*-gbs0865	888802;889031	890699..890742		T
891187		-	gbs0866
891275	891917	+	gbs0867		891876..891926		T
892018		+	gbs0868-gbs0869-gbs0870*#-gbs0871-gbs0872	897235				897296..897345
903419	909814	+	gbs0875-gbs0876-gbs0877-gbs0878-gbs0879-gbs0880*-gbs0881*-gbs0882*	908075;908467;909404	909764..909822		P
909831		+	gbs883.1
910103		+	gbs0883-gbs0884-gbs0885
912580;912704	916970	+	gbs0886cis#-gbs0886-gbs0887-gbs0888*	915645	916935..916972		P	912730..912774
917612	916948	-	gbs0889		c(916953..916972)		T
917706		+	gbs0890-gbs0891-gbs0892
926932		-	gbs0893
927032		+	gbs0894
929065		+	gbs0895-gbs0896#-gbs0897*	931875				931135..931193
932679	935650	+	gbs0898-gbs0899*	935296	935628..935649		T
937786	935619	-	gbs0901-gbs0900		c(935613..935665)		P
937858		+	gbs0902-gbs0903*	939430
939754		+	gbs0904-gbs0905-gbs0906*	941934
942136	945438	+	gbs0907-gbs0908-gbs0909-gbs0910		945400..945450		P
945466	945567	+	srn036				P
945600	945495	-	srn037		c(945504..945518)		P
945681		-	srn038
945759		+	gbs0911-gbs0912-gbs0913-gbs0914
951814		+	srn039#					952857..952881
			(gbs0915)
953401	953899	+	gbs0916		953839..953909		P
953914	955868	+	gbs0917		955821..955882		T
		+	(gbs0918)
958793	960391	+	gbs0919-gbs0920-gbs0921		960346..960400		T
960467		+	gbs0922*-gbs0923	963132
965180	964464	-	gbs0924		c(964451..964504)		T
965804	965364	-	srn040,tmRNA*	965566;965638	c(965378..965393)		P
965869	966505	+	gbs0925		966492..966527		P
968413	966483	-	gbs0928-gbs0927-gbs0926		c(966476..966529)		P
968498		+	gbs0929
971678	974330	+	gbs0930-gbs0931*	973531;973913;973948;973977	974285..974340		P
974432	975045	+	gbs0932		975001..975049		P
975173	977169	+	gbs0933		977138..977175		P
977206		+	gbs0934
977681	979864	+	gbs0935-gbs0936-gbs0937		979820..979872		T
980178	979895	-	gbs0938		c(979872..979922)		P
981156		-	gbs0939
981221		+	gbs0940
982023	987395	+	gbs0941-gbs0942#-gbs0943*-gbs0944-gbs0945*	984953	987344..987402		T	983677..983719
987531	988977	+	gbs0946		988936..988984		T
990085	988940	-	gbs0947		c(988949..988969)		T
990251	993958	+	gbs0948-gbs0949-gbs0950		993909..993961		P
994029	995064	+	gbs0951		995027..995063		P
996274		-	gbs0952
998100	996461	-	gbs0953		c(996455..996504)		P
998249	999065	+	gbs0954		0		P
999026		+	gbs0955-gbs0956
1001331		+	gbs0957
1002769;1002781	1002222	-	gbs0958		c(1002215..1002273)		T
1002884		+	gbs0959-gbs0960
1003880	1006626	+	gbs0961-gbs0962*	1006564	1006593..1006642		P
1006677	1008352	+	gbs0963-gbs0964		1008304..1008359		T
1009451	1008309	-	gbs0965		c(1008302..1008363)		P
1009847	1011499	+	gbs0966		1011484..1011504		P
1012976		-	gbs0968-gbs0967
1013046		+	srn041
1013245	1013103	-	srn042		c(1013102..1013126)		P
1013162	1013232	+	srn043		1013199 .. 1013226		P
1014716	1013001	-	gbs0969		c(1013004..1013021)		T
1016681		-	gbs0973*-gbs0972*-gbs0971-gbs0970	1015854;1015640
		-	(gbs0979-gbs0978-gbs0977-gbs0976-gbs0975-gbs0974)
1021945		+	srn044
1024659		-	gbs0981-gbs0980
1025258	1024722	-	gbs0982		c(1024713..1024764)		T
		-	(gbs0984-gbs0983)
1040631	1028930	-	gbs0992..gbs0985		c(1028915..1028971)		T
			(gbs0992..gbs0986)
1045822		-	gbs0994-gbs0993
		-	(gbs1002..gbs0995)
1053023	1054110	+	gbs1003		1054063..1054121		T
	1028930	-	(gbs1016..gbs1004)		c(1028915..1028971)		T
1062017		-	gbs1018-gbs1017
1064122	1062079	-	gbs1020-gbs1019		c(1062073..1062123)		P
1066925	1064212	-	gbs1021		c(1064192..1064252)		P
1073407		-	gbs1028-gbs1027-gbs1026-gbs1025-gbs1024-gbs1023-gbs1022
1074938		-	gbs1031-gbs1030-gbs1029
1076788		-	gbs1033-gbs1032
1079239		-	gbs1036-gbs1035-gbs1034
1080233		-	gbs1037*	1079562
1083677		-	gbs1039-gbs1038
1085936	1083764	-	gbs1040		c(1083748..1083803)		T
		-	(gbs1041)
1090809	1086945	-	gbs1045-gbs1044-gbs1043-gbs1042*	1087978	c(1086934..1086995)		P
1093294		-	gbs1048-gbs1047-gbs1046
1094054	1093404	-	gbs1049		c(1093381..1093436)		P
1095756		-	gbs1050
1098539		-	gbs1052-gbs1051
	1099527	-	gbs1058*-gbs1057-gbs1056-gbs1055-gbs1054-gbs1053	1102896
	1103199	-	(gbs1061-gbs1060-gbs1059)
	1104947	-	(gbs1073-gbs1072..gbs1062)
1119004		-	gbs1076-gbs1075-gbs1074
1127315;1127357		-	gbs1082cis#-gbs1082-gbs1081-gbs1080-gbs1079-gbs1078-gbs1077					c(1127193..1127243)
1130266		-	gbs1084cis-gbs1084-gbs1083					c(1130199..1130253)
1130704		-	gbs1085
1131944		-	gbs1086
1133389	1132016	-	gbs1087		c(1132011..1132061)		T
1133913	1133712	-	srn046		c(1133720..1133742)		P
1135613		-	gbs1088
1137421		-	gbs1089
1143598	1137456	-	gbs1096-gbs1095-gbs1094-gbs1093-gbs1092-gbs1091-gbs1090		c(1137412..1137460)		P
1143719		+	gbs1097-gbs1098
1144965	1145586	+	gbs1099		1145549..1145601		T
1145641	1147411	+	gbs1100		1147377..1147429		P
1154013	1147387	-	gbs1106-gbs1105-gbs1104-gbs1103-gbs1102-gbs1101		c(1147380..1147432)		P
1157191		-	gbs1110-gbs1109-gbs1108*-gbs1107	1154666
1157280	1157517	+	gbs1111		1157471..1157531		T
1157608	1161372	+	gbs1112-gbs1113-gbs1114*-gbs1115	1160020	1161326..1161380		T
1163503	1161338	-	gbs1117cis-gbs1117-gbs1116*	1161968	c(1161331..1161384)		P
1163701	1163764	+	srn047		1163728..1163776
1163781	1163638	-	srn048		c(1163632..1163664)		P
1165188		-	gbs1118
		-	(gbs1133-gbs1132-gbs1131-gbs1130-gbs1129-gbs1128-gbs1127-gbs1126-gbs1125-gbs1124-gbs1123-gbs1122-gbs1121-gbs1120-gbs1119
		+	(gbs1134)
		-	(gbs1138-gbs1137*-gbs1136gbs1135)	1184297
1185287	1184980	-	srn050		c(1184973..1185016)		P
		-	(gbs1140-gbs1139*)	1185287
1187034		-	gbs1141
		-	(gbs1142)
	1187375	-	(gbs1153-gbs1152-gbs1151-gbs1150-gbs1149-gbs1148-gbs1147-gbs1146-gbs1145-gbs1144-gbs1143)		c(1187349..1187404)		T
1198508		-	gbs1154
1200092		-	gbs1155
1200242	1201002	+	gbs1156		1200948..1201010		P
1203050	1200964	-	gbs1157*	1201155	c(1200958..1201007)		P
1207416	1203093	-	gbs1162-gbs1161-gbs1160*-gbs1159#-gbs1158	1204987	c(1203069..1203150)		P	c(1203916..1203976)
1207411	1208044	+	gbs1163		1208022..1208068		T
1208177	1210686	+	gbs1164-gbs1165-gbs1166		1210668..1210707		T
1210733		+	gbs1167
		-	(gbs1168)
1213389	1212188	-	gbs1169		c(1212181..1212238)		P
1215701		-	gbs1171#-gbs1170					c(1214914..1214971)
1216633		-	gbs1172
1217185		+	gbs1173
1219746	1218137	-	gbs1174		c(1218128..1218183)		T
1224620	1219795	-	gbs1179-gbs1178-gbs1177-gbs1176-gbs1175		c(1219788..1219841)		T
1231274	1224603	-	gbs1187*-gbs1186-gbs1185-gbs1184-gbs1183-gbs1182-gbs1181-gbs1180	1230131	c(1224593..1224637)		T
1231384		+	gbs1188-gbs1189
1233877	1232295	-	gbs1191-gbs1190		c(1232292..1232319)		P
1235402	1233964	-	gbs1192*	1235018	c(1233950..1233998)		T
1236479		-	gbs1193
1237282	1236530	-	gbs1194		c(1236512..1236562)		T
1237528		+	(gbs1195)
1239164	1240104	+	gbs1196-gbs1197		1240085..1240130		P
1240638	1240104	-	gbs1198		c(1240081..1240131)		P
1242785		-	gbs1201-gbs1200-gbs1199*	1240768
1245804;1245895	1242868	-	gbs1208-gbs1207-gbs1206-gbs1205-gbs1204-gbs1203-gbs1202		c(1242856..1242906)		P
1248409	1246053	-	gbs1209		c(1246034..1246086)		T
1248897	1248446	-	gbs1210		c(1248438..1248509)		P
1250452	1248987	-	gbs1211cis#-gbs1211		c(1248966..1249017)		T	c(1250364..1250396)
1250542		+	gbs1212cis#-gbs1212					1250789 .. 1250813
1252320		+	gbs1213
1253720		+	gbs1214-gbs1215
1254844	1255518	+	gbs1216		1255485..1255523		T
1255599	1255529	-	srn051		c(1255482..1255531)		P
		-	(gbs1217)
	1256640	+	(gbs1218)		1256602..1256654		T
		-	(gbs1219)
1256822		+	gbs1220
1257331	1257453	+	srn052		0		P
1257625	1258977	+	gbs1221-gbs1222		0		P
1259008	1260118	+	gbs1223cis#-gbs1223		0		P	1259054..1259078
		+	gbs1224
1261342		-	srn054
1262902	1261373	-	srn055-gbs1225		c(1261367..1261415)		T	12628191262734
1263210		-	gbs1226
1264314		-	gbs1227
1268968		-	gbs1229#-gbs1228					1266865
1269059		+	gbs1230
1270444	1269721	-	gbs1231		c(1269689..1269730)		P
1271047	1270466	-	gbs1232		c(1270460..1270529)		P
1286761		-	gbs1247-gbs1246-gbs1245-gbs1244-gbs1243-gbs1242-gbs1241-gbs1240-gbs1239-gbs1238-gbs1237.1-gbs1237-gbs1236-gbs1235-gbs1234-gbs1233
1286914		+	gbs1248
1293898	1287831	-	gbs1256-gbs1255-gbs1254-gbs1253-gbs1252-gbs1251-gbs1250*	1288129	c(1287814..1287866)		P
1294824		-	gbs1257
1297593		-	gbs1259cis#-gbs1259*#-gbs1258	1296059				c(1295671..1295719)
1300561		-	gbs1262cis#-gbs1262-gbs1261-gbs1260					c(1300375 .. 1300401)
1300644		+	gbs1263
1304824	1302320	-	gbs1265-gbs1264		c(1302312..1302366)		T
1307352		-	gbs1267-gbs1266
1308356		-	gbs1269-gbs1268
1308518		+	gbs1270
1314552;1314568	1311787	-	gbs1273-gbs1272-gbs1271*	1312723;1311917	c(1311779..1311825)		P
1317196		-	gbs1276-gbs1275-gbs1274
1318018	1317226	-	gbs1277		c(1317217..1317276)		P
1318634		-	gbs1278
1321329	1318675	-	gbs1279		c(1318669..1318723)		T
1327281	1321399	-	gbs1284-gbs1283-gbs1282-gbs1281-gbs1280		c(1321384..1321436)		T
1328274		-	gbs1285
1328286	1328542	+	gbs1286		1328497..1328556		P
1329491		-	gbs1287
		-	(gbs1288)
1337040	1333481	-	gbs1292*-gbs1291#-gbs1290-gbs1289	1336555	c(1333474..1333519)		T	c(1334875..1334932)
1337161	1338991	+	gbs1293		1338961..1339016		P
1340787	1338968	-	gbs1294		c(1338962..1339026)		P
1340923		+	gbs1295				T
1343136	1341721	-	gbs1296		c(1341710..1341758)		T
1344159		-	gbs1298-gbs1297
1344284	1345046	+	gbs1299		1345010..1345068		T
1345116		+	gbs1300-gbs1301-gbs1302-gbs1303-gbs1304*-gbs1305	1347538
1347930	1347853	-	srn167		c(1347840..1347887)		P
1351512		-	gbs1307-gbs1306
1355381	1351662	-	gbs1308		c(1351639..1351693)		P
1355615	1355478	-	srn056		c(1355479 .. 1355500)		T
		-	(gbs1309)
1356945		+	gbs1310-gbs1311
1360040		-	gbs1312
1360385		+	gbs1313
1363130	1361660-1361744	-	gbs1314		c(1361650..1361675);c(1361730..1361775)		P
		-	(gbs1321-gbs1320-gbs1319-gbs1318-gbs1317-gbs1316-gbs1315)
1371718		-	gbs1324cis-gbs1324-gbs1323-gbs1322*	1367011				c(1371659..1371710)
1373237	1371748	-	gbs1325		c(1371728..1371791)		T
		-	(gbs1328-gbs1327-gbs1326)
	1375021	-	(gbs1332-gbs1331-gbs1330-gbs1329)		c(1375002..1375066)		T
1379609	1379512	-	srn057				T
1382815	1379664	-	gbs1336-gbs1335-gbs1334-gbs1333		0		P
1383753	1382901	-	gbs1337		c(1382893..1382939)		T
		-	(gbs1340-gbs1339-gbs1338*)	1385052
1392320		-	gbs1344-gbs1343-gbs1342-gbs1341
1395940		-	gbs1351-gbs1350-gbs1349#-gbs1348-gbs1347-gbs1346#-gbs1345					c(1394468..1394514)c(1392664..1392712)
		-	(gbs1356-gbs1355-gbs1354-gbs1353-gbs1352)
1408651	1410217	+	gbs1357-gbs1358		1410166..1410228		P
		-	(gbs1373-gbs1372-gbs1371-gbs1370-gbs1369-gbs1368-gbs1367-gbs1366-gbs1365-gbs1364-gbs1363-gbs1362-gbs1361-gbs1360-gbs1358)
1424629	1423406-1423316	-	gbs1375cis-gbs1375-gbs1374		c(1423395..1423448);c(1423322..1423347)		P
1424797	1427044	+	gbs1376		1426998..1427055		P
1429448	1427009	-	gbs1378-gbs1377		c(1427002..1427051)		T
1430899		-	gbs1380-gbs1379
1430920		+	gbs1381
1434140	1431506	-	gbs1384-gbs1383-gbs1382		c(1431496..1431561)		P
1435045		-	gbs1385
1435154		+	gbs1386-gbs1387
1437708		+	gbs1388-gbs1389
1438892	1439894	+	gbs1390		1439828..1439903		T
1439909	1440831	+	gbs1391		1440783..1440839		P
1444929	1440792	-	gbs1396-gbs1395-gbs1394-gbs1393*-gbs1392	1441327	c(1440786..1440837)		T
1447586	1444993	-	gbs1399-gbs1398-gbs1397		c(1444978..1445023)		P
1451745	1447621	-	gbs1402-gbs1401-gbs1400		c(1447612..1447667)		T
		+	gbs1403
1454533	1454061	-	gbs1404		c(1454052..1454115)		P
1455953;1455991		-	gbs1405
1456070	1456628	+	gbs1406		1456594..1456637		T
1465219	1456602	-	gbs1413-gbs1412*-gbs1411-gbs1410-gbs1409-gbs1408-gbs1407	1464452;1464653	c(1456590..1456637)		P
1465793		-	gbs1414
1466362;1466387	1465836	-	gbs1415		c(1465799..1465852)		P
1470173	1466455	-	gbs1418-gbs1417-gbs1416		c(1466448..1466511)		P
1473315;1473430		-	gbs1420-gbs1419
1475548	1473485	-	gbs1422-gbs1421		c(1473460..1473517)		P
1478097		-	tRNAGln-tRNAGlu-gbs1425-gbs1424-gbs1423
1479751	1477937	-	gbs1426		c(1477897..1477942)		P
1480430	1479804	-	gbs1428-gbs1427		c(1479798..1479840)		P
1483742	1480465	-	gbs1431*-gbs1430-gbs1429	1482509	c(1480441..1480501)		T
1487343	1483874	-	gbs1434cis#-gbs1434-gbs1433-gbs1432		c(1483866..1483918)		T	c(1487220..1487272)
1489660		-	gbs1437-gbs1436-gbs1435
1490165	1489812	-	gbs1438		c(1489804..1489854)		P
1490956		-	gbs1440cis#-gbs1440-gbs1439					1490873
1492210		-	gbs1441
1494683	1492260	-	gbs1443-gbs1442		c(1492252..1492295)		T
1494886;1494877	1495386	+	gbs1444		1495337..1495377		P
1496773	1495357	-	gbs1445*	1496609	c(1495347..1495394)		P
1497287	1496890	-	gbs1446		c(1496884..1496927)		P
1501506		-	gbs1450*-gbs1449#-gbs1448-gbs1447	1501128				c(1499602..1499644)
1501599	1503841	+	gbs1451		1503797..1503850		P
1505355	1503990;1503824	-	gbs1454cis#-gbs1454-gbs1453-gbs1452		c(1503984..1504033);c(1503811..1503834)		T	c(1505227..1505280)
1506623		-	gbs1456-gbs1455
1506638	1506845	+	gbs1457		1506811..1506854		T
1508581		-	gbs1459-gbs1458
1510392	1508656	-	gbs1460		c(1508647..1508712)		P
1510456		+	gbs1461
1512041		+	gbs1462-gbs1463-gbs1464-gbs1465
1517556		-	gbs1467#-gbs1466					c(1516554..1516595)
1518462	1517648	-	gbs1468		c(1517611..1517655)		P
1519919	1518484	-	gbs1469		c(1518478..1518517)		P
1521513		-	gbs1471-gbs1470
1523023	1521568	-	gbs1473cis#-gbs1473-gbs1472		c(1521559..1521622)		P	c(1522820 .. 1522847)0
1530842	1523070	-	gbs1478-gbs1477-gbs1476-gbs1475-gbs1474		c(1523030..1523073)		P
1531015		+	gbs1479
1546835		-	gbs1493-gbs1492-gbs1491-gbs1490-gbs1489-gbs1488-gbs1487-gbs1486-gbs1485-gbs1484-gbs1483-gbs1482-gbs1481-gbs1480
1547817	1546873	-	gbs1494		c(1546860..1546934)		P
1551254	1547833	-	gbs1497*-gbs1496-gbs1495	1549625	c(1547825..1547865)		P
1551404	1551842;1551886	+	gbs1498		1551792..1551832;1551860..1551897		P
1552098;1552124	1551861	-	gbs1499*	1552074	c(1551855..1551907)		P
1552725		-	gbs1500
1553604	1552745	-	gbs1501		c(1552736..1552780)		P
		-	(gbs1502)*	1554279
1554975		+	gbs1503
1557210	1556157	-	gbs1504		c(1556145..1556195)		T
1557324		+	gbs1505
1559204		-	gbs1506
1563396	1559552	-	gbs1508-gbs1507		c(1559546..1559605)		T
1564562	1563450	-	gbs1509		c(1563432..1563489)		P
1564737	1568400	+	gbs1510-gbs1511*-gbs1512	1566898	1568370..1568421		T
1568527		+	gbs1513
1570562	1570043	-	gbs1514		c(1570023..1570076)		P
1588402		-	gbs1528-gbs1527-gbs1526-gbs1525-gbs1524-gbs1523-gbs1522-gbs1521-gbs1520-gbs1519-gbs1518-gbs1517*-gbs1516-gbs1515	1572249
		-	(gbs1529)
1592862	1594453	+	gbs1530*	1593142	1594404..1594470		T
1596485	1594417	-	gbs1531*	1594742	c(1594409..1594474)		T
1597484	1596506	-	gbs1532*	1596761	c(1596499..1596548)		P
1597611	1600590	+	gbs1533-gbs1534		1600554..1600596		P
1600706		+	gbs1535
1602865	1601125	-	gbs1537-gbs1536		c(1601119..1601174)		P
1602985	1604286	+	gbs1538		1604250..1604292		T
1604892;1604901	1604270	-	gbs1539		c(1604248..1604292)		P
1607044	1604947	-	gbs1540		c(1604909..1604998)		P
1608958		-	gbs1542#-gbs1541					c(1607972..1608018)
1609105	1609809	+	gbs1543		0		P
1609863	1610324	+	gbs1544		1610281..1610340		T
1610384	1611372	+	gbs1545		1611319..1611380		T
1611433	1612879	+	gbs1546		1612849..1612902		P
1616179	1612905	-	gbs1549#-gbs1548*-gbs1547	1614003	c(1612890..1612934)		T	c(1615859..1615917)
1617588;1617667;1617688		-	gbs1550*	1617444
1620078		-	gbs1552-gbs1551
1622611	1620140	-	gbs1555-gbs1554-gbs1553		c(1620130..1620175)		T
1622634		+	gbs1556
1625033		-	gbs1557
		-	(gbs1558)
1628926		-	gbs1562-gbs1561-gbs1560-gbs1559
1630026		-	gbs1563
1630791	1630186	-	gbs1564		c(1630170..1630259)		P
1630925		+	gbs1565
1632865	1631775	-	gbs1566		c(1631770..1631821)		P
1634764	1632943	-	gbs1567		c(1632912..1632966)		P
1635635	1634870	-	gbs1569-gbs1568		c(1634846..1634895)		P
1638047	1635657	-	gbs1572*-gbs1571#-gbs1570	1637835	c(1635641..1635690)		P	4636627
	1638116	-	(gbs1577-gbs1576-gbs1575-gbs1574*-gbs1573)	1639517	c(1638121..1638170)		P
1644622	1643293	-	gbs1579-gbs1578		c(1643286..1643333)		T
1647424		-	gbs1581-gbs1580
1647569		+	gbs1582
1648589	1648965	+	gbs1583		1648927..1648982		P
1650712	1648938	-	gbs1584		c(1648931..1648980)		P
1653264	1650727	-	gbs1585		c(1650718..1650779)		T
1653356	1654218	+	gbs1586		1654171..1654240		P
1656947	1654208	-	gbs1589#-gbs1588-gbs1587		c(1654185..1654242)		P	c(1655795..1655854)
1657016		+	gbs1590
1660692	1657703	-	gbs1594-gbs1593-gbs1592-gbs1591		c(1657695..1657748)		T
1661736	1660788	-	gbs1596-gbs1595		c(1660780..1660824)		P
1663320	1661769	-	gbs1599-gbs1598-gbs1597		c(1661763..1661806)		P
1664799		-	gbs1602-gbs1601-gbs1600
1665454		-	gbs1603
1672289		-	gbs1609-gbs1608-gbs1607-gbs1606-gbs1605*-gbs1604	1666448
1674016	1672539	-	gbs1610*	1673055	c(1672528..1672575)		T
1676167	1674104	-	gbs1611		c(1674093..1674130)		T
1676246	1677174	+	gbs1612*		1677133..1677180		T
1678143	1677149	-	gbs1613		c(1677131..1677180)		P
1678306		+	gbs1614-gbs1615
1680422	1681323	+	gbs1616		1681270..1681331		T
1682154	1681292	-	gbs1618-gbs1617		c(1681275..1681338)		P
1685180	1682166	-	gbs1621-gbs1620-gbs1619		c(1682161..1682224)		P
1685264	1686190	+	gbs1622		1686143..1686198		P
1688965	1686167	-	gbs1626-gbs1625-gbs1624-gbs1623		c(1686143..1686197)		T
1694307		-	gbs1632-gbs1631-gbs1630-gbs1629-gbs1628
1694714	1694385	-	gbs1633		c(1694376..1694426)		P
1695397	1694759	-	gbs1634		c(1694735..1694782)		T
1696187	1695450	-	gbs1635		c(1695439..1695492)		P
1697450		-	gbs1636
1698225	1697514	-	gbs1637cis#-gbs1637		c(1697496..1697548)		T	c(1698115..1698185)
1699643		-	gbs1638
1699803	1702650	+	gbs1639-gbs1640		1702613..1702667		T
1708794	1702622	-	gbs1650-gbs1649-gbs1648-gbs1647-gbs1646-gbs1645-gbs1644-gbs1643-gbs1642-gbs1641		c(1702613..1702662)		T
1709483		-	gbs1651
1711350		-	gbs1654-gbs1653#-gbs1652					c(1710078..1710130)
1712116		-	gbs1655
1712115		+	gbs1656
1712495;1712481	1713550	+	gbs1657		1713496..1713557		P
1715291	1713573	-	gbs1659-gbs1658*	1713756	c(1713560..1713629)		P
1716835	1716875	-	gbs1660		c(1716852..1716915)		T
1719294		-	gbs1662#-gbs1661					c(1717425..1717481)
1721926		-	gbs1665-gbs1664-gbs1663
1725176;1725189	1722010	-	gbs1666		c(1722009..1722079)		P
1729267	1725268	-	gbs1670-gbs1669-gbs1668-gbs1667		c(1725258..1725312)		T
1731743	1729338	-	gbs1672-gbs1671		c(1729328..1729405)		T
1732357		-	gbs1673
1733928	1732397	-	gbs1675-gbs1674		c(1732390..1732442)		P
1734004	1736862	+	gbs1676-gbs1677-gbs1678		1736817..1736869		T
1739966	1736830	-	gbs1681-gbs1680-gbs1679		c(1736823..1736866)		P
1741322	1740049	-	gbs1682		c(1740042..1740103)		P
1741417		+	gbs1683
1742928	1744067	+	gbs1684		1744030..1744074		T
1748174	1744028	-	gbs1688#-gbs1687*-gbs1686-gbs1685	1746838	c(1744021..1744078)		T	c(1747204..1747269)
1749946	1748250	-	gbs1690-gbs1689		c(1748243..1748291)		P
1750855	1750029	-	gbs1691		c(1750025..1750075)		P
1752476		-	gbs1693-gbs1692
1752583		+	gbs1694-gbs1695-gbs1696-gbs1697
1755431	1755311	-	srn070		c(1755320 .. 1755341)		P
1756001	1755536	-	gbs1698		c(1755530..1755583)		P
1763476		-	gbs1709-gbs1708-gbs1707-gbs1706*-gbs1705-gbs1704*-gbs1703-gbs1702-gbs1701-gbs1700-gbs1699	1759602;1760887
1767863	1763530	-	gbs1713-gbs1712-gbs1711#-gbs1710		c(1763508..1763552)		P	c(1764577..1764625)
1772127	1767920	-	gbs1716-gbs1715-gbs1714		c(1767911..1767960)		P
1772239	1773279	+	gbs1717		1773228..1773289		P
1774713	1773248	-	gbs1719#-gbs1718		c(1773236..1773289)		T	c(1773854..1773913)
1776038		-	gbs1720*	1775406
1776178		+	gbs1721
1778211	1776777	-	gbs1722		c(1776771..1776797)		P
1778222	1779242	+	gbs1723		1779204..1779256		T
1780158	1779251	-	gbs1724		c(1779207..1779262)		P
1781183		-	gbs1725
1781373		-	srn071
1783462	1781236	-	gbs1726		c(1781221..1781272)		T
1785094	1783486	-	gbs1727		c(1783479..1783523)		T
1790322		-	gbs1731#-gbs1730*-gbs1729-gbs1728	1786748				c(1787714..1787761)
1791381	1790381	-	gbs1732		c(1790372..1790417)		P
1794385		-	gbs1734#-gbs1733					c(1792376..1792426)
1794494		+	gbs1735*-gbs1736	1794897
1798512	1796982	-	gbs1739-gbs1738-gbs1737		c(1796975..1797024)		P
1798688	1798758	+	srn072		1798715..1798764		T
1807910		-	gbs1748-gbs1747-gbs1746-gbs1745-gbs1744-gbs1743-gbs1742-gbs1741-gbs1740
1810011		-	gbs1751-gbs1750-gbs1749
1812435		-	gbs1753-gbs1752
1815500	1812610	-	gbs1754		c(1812588..1812639)		T
1817269	1815555	-	gbs1756-gbs1755		c(1815549..1815617)		P
1818546	1817376	-	gbs1759*-gbs1758-gbs1757	1818216	c(1817368..1817416)		P
1819411	1818724	-	srn073		c(1818732 .. 1818751)		P
1819543	1820730	+	gbs1760		1820693..1820737		P
1820858		+	gbs1761
1821854	1821473	-	gbs1762		c(1821469..1821516)		P
1824751		-	gbs1764-gbs1763
1825703	1824787	-	gbs1766-gbs1765		c(1824783..1824829)		P
1825803		+	gbs1767-gbs1768-gbs1769
1829905	1830485	+	gbs1770		1830447..1830490		P
1831636	1830452	-	gbs1771		c(1830444..1830488)		P
1831758		+	gbs1772#-gbs1773					1834117..1834167
1836323	1834586	-	gbs1775-gbs1774*	1835087;1835287	c(1834577..1834629)		T
1836428		+	gbs1776
1838283	1837368	-	gbs1777		c(1837359..1837405)		T
1840124	1838371	-	gbs1779*-gbs1778	1838929	c(1838360..1838424)		T
1840181		+	gbs1780*-gbs1781-gbs1782	1840383
1843598	1844647	+	gbs1783		1844631..1844666		P
1852851	1844609	-	gbs1789-gbs1788-gbs1787-gbs1786-gbs1785-gbs1784		c(1844602..1844669)		T
1854479		-	pseudogene + gbs1790
1854528	1854889	+	gbs1791		1854840..1854892		T
1854988	1856268	+	gbs1792		1856238..1856286		P
1857046	1856241	-	gbs1793		c(1856234..1856286)		T
1858321		-	gbs1795#-gbs1794				P	c(1857731..1857751)
1858430	1859635	+	gbs1796		1859599..1859645		T
1860410		-	gbs1797
1860506	1861116	+	gbs1798		1861075..1861127		T
1862306	1861095	-	gbs1799		c(1861074..1861126)		P
1864572		-	gbs1802-gbs1801-gbs1800
1864601	1866727	+	gbs1803-gbs1804*		1866673..1866737		T
1864991		-	srn172
1866767	1866822	+	srn173				T
1867368		-	gbs1805
1869276	1867450	-	gbs1807-gbs1806		c(1867440..1867506)		P
1869893		-	gbs1808
1871368	1870095	-	gbs1809		c(1870087..1870130)		P
1873665		-	gbs1811*#-gbs1810	1865015;1873548				c(1872509..1872534)
1875875	1873721	-	gbs1812*	1873992;1874336	c(1873714..1873788)		P
1877036	1875898	-	gbs1814-gbs1813		c(1875890..1875937)		P
1877963	1877090	-	gbs1815*	1877331;1877345	c(1877084..1877137)		T
1882417;1882430		-	gbs1820-gbs1819-gbs1818-gbs1817*-gbs1816	1879360
1886147		-	gbs1825-gbs1824-gbs1823-gbs1822-gbs1821
1888676		-	gbs1829-gbs1828-gbs1827-gbs1826
1895148;1895153;1895303	1888769	-	gbs1835-gbs1834*-gbs1833-gbs1832*-gbs1831*-gbs1830	1890307;1891255;1893576	c(1888760..1888820)		P
1895689	1895430	-	gbs1836		c(1895424..1895482)		P
1897205		-	gbs1837
1900505	1897370	-	gbs1839-gbs1838		c(1897359..1897414)		T
		-	(gbs1840)
1904343		-	gbs1841
1906340	1904569	-	gbs1842		0		T
1914543		-	gbs1849-gbs1848-gbs1847*-gbs1846-gbs1845	1911877
1920032		-	gbs1856-gbs1855-gbs1854-gbs1853-gbs1852-gbs1851-gbs1850
1920800	1920131	-	gbs1857		c(1920110..1920167)		P
1920925	1921412	+	gbs1858		1921386..1921439		P
1922814	1921398	-	gbs1859		c(1921389..1921436)		P
1924307;1924213	1922975	-	gbs1860		c(1922967..1923025)		T
1924455		+	gbs1861
1925299	1927618	+	gbs1862		1927577..1927624		T
1927671		+	gbs1863-gbs1864
1929911		+	gbs1865-gbs1866-gbs1867-gbs1868
1933071	1933139	+	srn075
1936172	1933227	-	gbs1870-gbs1869		c(1933191..1933246)		P
1936292	1936800	+	gbs1871		1936775..1936820		P
1938954	1936843	-	gbs1873*-gbs1872	1938553;1938575	c(1936832..1936882)		T
1939090	1941267	+	gbs1874-gbs1875		1941220..1941260		T
1941356	1941494	+	srn078		1941468..1941485		P
1943869	1941460	-	gbs1877-gbs1876		c(1941452..1941501)		T
1943955	1944967	+	gbs1878		1944936..1944980		P
1946905	1944931	-	gbs1879-		c(1944920..1944977)		T
1947008	1948043	+	gbs1880		1947986..1948049		P
1949250	1948022	-	gbs1881-		c(1947989..1948049)		P
1949272		+	gbs1882
1950015	1950693	+	gbs1883		1950643..1950698		T
1951773		-	gbs1884
1957708		-	gbs1890-gbs1889-gbs1888-gbs1887-gbs1886
1957909		+	gbs1891-gbs1892-gbs1893-gbs1894
1961782		+	gbs1895
1964534	1963735	-	gbs1896		c(1963723..1963792)		T
1965028		-	gbs1897
1969558	1965110	-	gbs1898		c(1965090..1965141)		P
1970266	1969621	-	gbs1899		c(1969589..1969666)		P
1975233	1970329	-	gbs1903-gbs1902-gbs1901-gbs1900*	1970779	c(1970323..1970389)		P
1975700	1975295	-	gbs1904		c(1975288..1975339)		P
1976120		-	gbs1905
		-	(gbs1907-gbs1906)
1978954	1981184	+	gbs1908-gbs1909		1981151..1981204		P
1982229	1981161	-	gbs1910		c(1981153..1981208)		T
1983914		-	gbs1911*	1983339
1985169	1983968	-	gbs1912*	1984350	c(1983959..1984001)		P
1986119		-	gbs1913
1990093		-	gbs1918-gbs1917-gbs1916-gbs1915-gbs1914
1992794		-	gbs1919
1995294		-	gbs1922-gbs1921-gbs1920
1995415	1996255	+	gbs1923		1996213..1996284		P
		-	(gbs1926-gbs1925-gbs1924)
2002982	2000243	-	gbs1928-gbs1927		c(2000235..2000301)		T
2003169		+	gbs1929
2005744	2007983	+	gbs1930-gbs1931-gbs1932		2007933..2007990		T
2011476	2007942	-	gbs1935-gbs1934-gbs1933		c(2007934..2007991)		P
		-	(gbs1937-gbs1936)
2014266		-	gbs1939-gbs1938
2015515;2015546		-	gbs1940
2019091		-	gbs1944-gbs1943-gbs1942-gbs1941
2022328		-	gbs1946*#-gbs1945	2020806				c(2020052..2020098)
2024921	2022393	-	gbs1948*-gbs1947	2024490	c(2022384..2022454)		T
		-	gbs1954-gbs1953-gbs1952-gbs1951-gbs1950-gbs1949*	2024921
2031818		+	gbs1958
2034122	2028870	-	gbs1962-gbs1961-gbs1960-gbs1959-gbs1957-gbs1956-gbs1955-gbs1954		c(2028860..2028916)		T
2034214	2036608	+	gbs1963-gbs1964				T
2036258	2036531	+	srn080				P
		-	(gbs1971-gbs1970-gbs1969*-gbs1968-gbs1967-gbs1966-gbs1964)	2039070
2040249	2040888	+	gbs1972		2040829..2040897		T
2043397	2040849	-	gbs1974-gbs1973		c(2040840..2040899)		T
2045074		-	gbs1976-gbs1975
		+	(gbs1977-gbs1978-gbs1979)
2047291		+	gbs1980
2047946	2048811	+	gbs1981*	2048285	0		T
		+	(gbs1982)
2049761		-	gbs1983
2051909	2049783	-	gbs1986-gbs1985-gbs1984		c(2049741..2049800)		T
2053371	2052348	-	gbs1987		c(2052338..2052380)		T
2055319		-	gbs1990*-gbs1989-gbs1988	2055058
	2055602	-	(gbs1994-gbs1993-gbs1992-gbs1991)		c(2055577..2055637)		P
2060305	2059604	-	gbs1995		c(2059596..2059648)		T
2060471	2061398	+	gbs1996-gbs1997		2061373..2061410		T
2061608	2061371	-	srn082				T
2061619		+	gbs1998
2063990	2062567	-	gbs2000-gbs1999		c(2062536..2062614)		P
2064583		+	gbs2001
2065351	2066586	+	gbs2002		2066539..2066593		T
2067591		-	gbs2003
		-	(gbs2005-gbs2004)
2073266	2072169	-	gbs2007-gbs2006*	2072276	c(2072164..2072249)		P
2073530		+	gbs2008
2078455		+	gbs2009-gbs2010-gbs2011
2083898		-	gbs2012
2084009		+	gbs2013cis#-gbs2013					2084135
2086409	2085499	-	gbs2014		c(2085488..2085546)		T
2086529		+	gbs2015-gbs2016
2089693	2089055	-	gbs2017		c(2089048..2089105)		P
2091856		-	gbs2018
2092458	2092026	-	gbs2019		c(2092019..2092073)		P
2094817		-	gbs2020
2094861	2095746	+	gbs2021		2095721..2095775		T
2097426;2097505	2095741	-	gbs2022		c(2095719..2095773)		T
2101598	2097526	-	gbs2026-gbs2025*-gbs2024*-gbs2023	2098981;2100391;2099580	c(2097517..2097575)		T
2101705		+	gbs2027-gbs2028
2104935	2102828	-	gbs2030-gbs2029		c(2102805..2102855)		P
2108049	2104992	-	gbs2033cis#-gbs2033-gbs2032-gbs2031		c(2104985..2105044)		P	c(2107755..2107810)
2109017		-	gbs2034
2109146		+	gbs2035
2110075	2110864	+	gbs2036		2110808..2110879		T
2113466	2111148	-	gbs2040-gbs2039-gbs2038-gbs2037
2115728		-	gbs2041
2117377	2115752	-	gbs2042		c(2115744..2115819)		T
2118660	2117565	-	gbs2045-gbs2044-gbs2043		c(2117558..2117608)		P
2119259	2118720	-	gbs2046		c(2118714..2118784)		P
2120642	2119371	-	gbs2047		c(2119367..2119425)		P
2121950		-	gbs2048
2126461		-	gbs2052-gbs2051-gbs2050-gbs2049
2126550	2126883	+	gbs2053		2126835..2126889		P
2130001		-	gbs2055-gbs2054
2130159	2131927	+	gbs2056*		2131879..2131938		T
2131931		-	srn177
2131946	2132308	+	gbs2057		2132264..2132315		P
2135997	2132273	-	gbs2060-gbs2059-gbs2058		c(2132266..2132321)		P
2137370		-	gbs2061
2137517	2138096	+	gbs2062-gbs2063		2138051..2138101
2138173	2140649	+	gbs2064-gbs2065-gbs2066		2140616..2140653		T
2140895		+	gbs2067-gbs2068-gbs2069-gbs2070#-gbs2071					2143614..2143685
2144706	2146320	+	gbs2073		2146290..2146313		T
2146413		+	gbs2074-gbs2075
	2147883	-	gbs2077-gbs2076		c(2147880..2147923)		T
2152062	2154154	+	gbs2081-gbs2082		2154104..2154160		P
2157824		-	gbs2085-gbs2084-gbs2083
2157834	2160047	+	gbs2086-gbs2087		2160022..2160086		P
2160062	2160123	+	srn085		2160098..2160118		P
2160204	2162540	+	gbs2088-gbs2089*	2161624	2162510..2162560		T
2165862	2162521	-	gbs2091-gbs2090		c(2162509..2162558)		P
2168749		-	gbs2093-gbs2092
2168762		+	gbs2094
		-	(gbs2095)
2170772	2169970	-	gbs2096		c(2169960..2170015)		T
2175105	2170928	-	gbs2100-gbs2099-gbs2098*-gbs2097	2172109	c(2170920..2170961)		P
2177086	2175140	-	gbs2101*	2177018	c(2175113..2175159)		P
2177181	2177102	-	srn086		c(2177101..2177168)		P
2179091		-	gbs2103-gbs2102
2179216	2180866	+	gbs2104-gbs2105		2180818..2180873		T
2181634	2180830	-	gbs2106		c(2180823..2180880)		T
2182308	2181695	-	gbs2107		c(2181682..2181732)		T
2185574	2182461	-	gbs2111-gbs2110-gbs2109-gbs2108		c(2182451..2182505)		T
2188160		-	gbs2113-gbs2112
2188345	2189842	+	gbs2114-gbs2115		2189826..2189860		T
2191433	2189818	-	gbs2117*-gbs2116*	2190506;2190517;2191097	c(2189810..2189861)		T
2193045	2191465	-	gbs2118		c(2191460..2191510)		P
2194415		-	gbs2120-gbs2119
2194494		+	gbs2121
2195441		+	gbs2122-gbs2123-gbs2124#-gbs2125-gbs2126					2198195..2198254
2201835		-	gbs2127		c(2200717..2200771)		T
2202630		-	gbs2128*	2202131
2202738		+	gbs2129cis#-gbs2129					2202773 .. 2202797
2203757		+	gbs2130#-gbs2131		2208082..2208134			2205468..2205517
2208369	2208256	-	srn088				P
2208531	2208649	+	srn089		2208621..2208641		P
2209161		-	gbs2132
2209337;2209318	2211476	+	gbs2133-gbs2134
1: operons in brackets are putaive operons for which no TSS and no terminator could be defined. *: indicates the presence of an internal TSS; #: indicates the presence of an internal terminator between consecutive genes
