# Supplementary material for: Single nucleotide resolution RNA-seq uncovers new regulatory mechanisms in the opportunistic pathogen Streptococcus agalactiae
Source: BMC Genomics. 2015 May 30;16(1):419. doi: 10.1186/s12864-015-1583-4 (PMC4448216; doi:10.1186/s12864-015-1583-4)
Supplement: Additional file 6: — Genes covered by high levels (>3 RPKM) of antisense transcripts in conditions of mid-exponential growth. [file 12864_2015_1583_MOESM6_ESM.xls]

## Sheet: Feuil1
Additional file 6: Genes covered by high levels(>3 RPKM) of antisense transcripts in conditions of mid-exponential growth
gene	gene name		Functional annotation	expression level in sense orientation (rpkm)	expression level in anti-sense orientation (rpkm)	origin of antisense transcription*
gbs0058	rplC	+	50S ribosomal protein L3	512.4	3.6
gbs0062	rpsS	+	30S ribosomal subunit protein S19	1281.1	6.7
gbs0063	rplV	+	50S ribosomal subunit protein L22	971.6	6.9
gbs0064	rpsC	+	30S ribosomal subunit protein S3	864.6	3.8
gbs0065	rplP	+	50S ribosomal subunit protein L16	647.9	3.5
gbs0066	rpmC	+	50S ribosomal subunit protein L29	2425.1	3.3
gbs0067	BS16	+	30S ribosomal subunit protein S17	1485.2	3.9
gbs0068	rplN	+	50S ribosomal subunit protein L14	2819	4.5
gbs0069	rplX	+	50S ribosomal subunit protein L24	810.7	3.1
gbs0071	0	+	30S ribosomal protein S14 type Z (BS21)	911.8	5
gbs0072	rpsH	+	30S ribosomal subunit protein S8	658	4.2
gbs0074	rplR	+	50S ribosomal subunit protein L18	1431.6	3.7
gbs0075	rpsE	+	30S ribosomal subunit protein S5	1559.6	4.6
gbs0080	infA	+	translation initiation factor IF-1	1408.2	4.6
gbs0081	rpmJ	+	50S ribosomal subunit protein L36	1681.8	5.8
gbs0082	rpsM	+	30S ribosomal subunit protein S13	2001.5	5.4
gbs0083	rpsK	+	30S ribosomal subunit protein S11	1322.1	3.8
gbs0102		+	conserved protein of unknown function	31.2	3.9	Trans. R.T.
gbs0103		-	putative membrane protein (fragment)	17.1	3.3	asRNA
gbs0126		-	L-2-hydroxyisocaproate dehydrogenase	62.8	4.6	Trans. R.T.
gbs0142	PBP	-	Penicillin binding protein 4 (fragment)	15.4	7.6	Trans. R.T.
gbs0209	rplM	+	50S ribosomal protein L13	1477.9	6.5	Trans. R.T.
gbs0210	rpsI	+	30S ribosomal protein S9	1069.7	11.7	Trans. R.T.
gbs0217		+	Replication initiation factor	2.1	1944.8	asRNA
gbs0232		-	Glycine betaine/carnitine/choline transport system permease protein opuCD	21.5	6.7	Trans. R.T. and asTSS at end of gene
gbs0237		-	YdcL protein	6	11.5	Trans. R.T.
gbs0238		-	conserved protein of unknown function	6.4	7.3	Trans. R.T.
gbs0239		-	putative replication initiation protein	9.6	8	Trans. R.T.
gbs0240		-	protein of unknown function	23.4	20.1	Trans. R.T.
gbs0241		-	putative FtsK-like DNA segregation ATPase, YDCQ B.subtilis ortholog	14.7	8.7	Trans. R.T.
gbs0242		-	protein of unknown function	18.3	11.4	Trans. R.T.
gbs0243		-	Gp44 (fragment)	42.1	11.4	Trans. R.T.
gbs0272		-	fused beta-glucoside-specific PTS enzymes: IIA component ; IIB component ; IIC component (fragment)	4.7	4.7	Trans. R.T.
gbs0313	pflC	-	putative AdoMet-dependent glycyl radical activating enzyme	20	17.2	Trans. R.T.
gbs0332	acpP	+	acyl carrier protein	3127.9	5.7	Trans. R.T.
gbs0333		+	enoyl-(acyl-carrier-protein) reductase II	348.7	3.1	Trans. R.T.
gbs0334		+	acyl-carrier-protein S-malonyltransferase	1130.8	3.2	Trans. R.T.
gbs0335	fabG	+	3-ketoacyl-(acyl-carrier-protein) reductase	496.7	4.9	Trans. R.T.
gbs0336		+	3-oxoacyl-(acyl carrier protein) synthase II	695.2	3.5	Trans. R.T.
gbs0337		+	acetyl-CoA carboxylase biotin carboxyl carrier protein subunit	1461.3	3.4	Trans. R.T.
gbs0338	fabZ	+	(3R)-hydroxymyristoyl-ACP dehydratase	572.8	3.2	Trans. R.T.
gbs0340		+	acetyl-CoA carboxylase subunit beta	714.3	3.4	Trans. R.T.
gbs0342		+	hypothetical protein	124	3.4	Trans. R.T.
gbs0343	serS	-	seryl-tRNA synthetase, also charges selenocysteinyl-tRNA with serine	115.8	32.1	Trans. R.T.
gbs0386		+	primase	2.7	29.2	asRNA
gbs0442	gpsA	-	NAD(P)H-dependent glycerol-3-phosphate dehydrogenase	93.4	5.3	Trans. R.T.
gbs0446		-	hypothetical protein	113.7	33.1	Trans. R.T.
gbs0447	recX	-	Regulatory protein recX	8.2	3.8	Trans. R.T.
gbs0468		+	TetR family transcriptional regulator	5.5	4.3	Trans. R.T.
gbs0469		-	AraC family transcriptional regulator	9.6	3.8	Trans. R.T.
gbs0484		-	hypothetical protein	36.4	3.1	Trans. R.T.
gbs0498		-	exported protein of unknown function	2	6.9	Trans. R.T.
gbs0529		+	conserved protein of unknown function	505.9	6.2
gbs0572	asnC	+	asparaginyl-tRNA synthetase	128	4.4	Trans. R.T.
gbs0574		-	hypothetical protein	122.1	3.9	Trans. R.T.
gbs0588		-	Int44 (fragment)	0.2	1550.4	Trans. R.T.
gbs0599		-	Truncated IS-LL6	4.3	9.7	Trans. R.T.
gbs0606		-	conserved protein of unknown function	27.7	8	Trans. R.T.
gbs0607		-	conserved protein of unknown function	19	6.5	Trans. R.T.
gbs0619		+	putative TRAP-type C4-dicarboxylate transport system, large permease component (fragment)	1.1	27
gbs0620		-	IS3 element protein InsFpseudo	6.5	23.2	ncRNA
gbs0622		+	protein of unknown function	1.2	6.6	Trans. R.T.
gbs0623		+	protein of unknown functionpseudo	0	40.4	Trans. R.T.
gbs0624		+	protein of unknown functionpseudo	0.1	39	Trans. R.T.
gbs0629		+	exported protein of unknown function Cna protein B-type domain	0.5	8.2
gbs0631		+	Sortase-like protein (fragment)	0.3	3	asRNA
gbs0666		-	Uncharacterized HTH-type transcriptional regulator ywbI	13	4.1	Trans. R.T.
gbs0716		+	protein of unknown function	2.5	28.5	asRNA
gbs0760		+	YtxH-like protein	117.4	3.2	Trans. R.T.
gbs0761		-	protein of unknown function	53.8	3	Trans. R.T.
gbs0782	tuf	+	protein chain elongation factor EF-Tu	5267.4	8.4
gbs0809		+	transcriptional antiterminator of the bgl operon	11.1	3.1
gbs0847		+	protein of unknown function	6.6	20.6	Trans. R.T.
gbs0848		-	biotin-protein ligase	21	4.2	Trans. R.T.
gbs0866		-	GtrA family protein	5.8	4.8	Trans. R.T.
gbs0881	atpD	+	F1 sector of membrane-bound ATP synthase, beta subunit	951.9	3.4
gbs0890	rexB	+	Exonuclease RexB	10.2	6.3	Trans. R.T.
gbs0891	rexA	+	Exonuclease RexA	15.5	9.1	Trans. R.T.
gbs0892		+	conserved protein of unknown function	9.9	29.2	Trans. R.T.
gbs0893	trmE	-	tRNA modification GTPase TrmE	47.9	8.9	Trans. R.T.
gbs0956		+	putative Acetyltransferase (GNAT) family protein	22.4	5.1	Trans. R.T.
gbs0957	hlpA	+	DL-methionine transporter subunit ; periplasmic-binding component of ABC superfamily	17.5	10.1	Trans. R.T.
gbs0965	xerS	-	site-specific tyrosine recombinase XerS	19.5	6	Trans. R.T.
gbs0970		-	protein of unknown function	5	6.1
gbs0985		-	Single-stranded DNA-binding protein	2.1	3.8
gbs0993		-	primase	0.9	114.4	asRNA
gbs1004		-	protein of unknown function	0.7	3.5	Trans. R.T.
gbs1126		-	primase	0.3	796.3	asRNA
gbs1156		+	protein of unknown function	11.1	3.4	Trans. R.T.
gbs1168	radC	-	DNA repair protein RadC	0.4	16.5	Trans. R.T.
gbs1189		+	putative polysaccharide deacetylase (fragment)	8.9	5.9	asRNA
gbs1196		+	Uncharacterized HTH-type transcriptional regulator AF_1793	13.6	3.5	Trans. R.T.
gbs1197		+	conserved membrane protein of unknown function	3.2	3.5	Trans. R.T.
gbs1224		+	similar to bacteriophage Integrase	3.8	5.6	Trans. R.T.
gbs1287		-	conserved membrane protein of unknown function	3.7	10.6	Trans. R.T.
gbs1293		+	conserved membrane protein of unknown function	16.9	3	Trans. R.T.
gbs1302		+	similar to transposase	0.2	11.9	Trans. R.T.
gbs1303		+	conserved protein of unknown function (pseudogene)	1.3	33	Trans. R.T.
gbs1304		+	conserved protein of unknown function (pseudogene)	5.5	1072.9	asRNA
gbs1305		+	IS3 element protein InsF; DLP12 prophage (fragment)	19.1	2045.3	asRNA
gbs1374	rplL	-	50S ribosomal subunit protein L7/L12	1459	3.2
gbs1375	rplJ	-	50S ribosomal subunit protein L10	2449.9	4.1
gbs1381		+	Transcriptional regulator	12.6	56.6	Trans. R.T.
gbs1392		-	hypothetical protein	119.2	5.8	Trans. R.T.
gbs1406		+	membrane protein of unknown function	25.3	5.7	asRNA
gbs1427		-	conserved protein of unknown function	541.8	4
gbs1439		-	conserved protein of unknown function	397.7	4
gbs1444		+	Cell wall integrity and stress response component 2 precursor (fragment)	93.5	26.9	Trans. R.T.
gbs1457		+	Ferredoxin (fragment)	28.8	62.5	Trans. R.T.
gbs1458		-	hypothetical protein	108.2	4.8	Trans. R.T.
gbs1538	pepS	+	Peptidase M29, aminopeptidase II	16.6	7.2	Trans. R.T.
gbs1583		+	membrane protein of unknown function	33.1	13.1	Trans. R.T.
gbs1617		-	hypothetical protein	84.9	4	Trans. R.T.
gbs1641		-	conserved protein of unknown function	19.9	5.9	Trans. R.T.
gbs1722		-	conserved protein of unknown function	63.4	4.9	Trans. R.T.
gbs1758	ssb1	-	single-stranded DNA-binding protein	1443.1	6.8
gbs1759	rpsF	-	30S ribosomal subunit protein S6 (fragment)	2520.9	6.4
gbs1760		+	A/G specific adenine glycosylase	29	3	Trans. R.T.
gbs1761		+	Similar to transcriptional regulators	15.1	2.9	Trans. R.T.
gbs1796		+	conserved protein of unknown function	8.2	3.6	Trans. R.T.
gbs1803		+	conserved protein of unknown function	68.6	6	asRNA
gbs1811	gap	-	glyceraldehyde-3-phosphate dehydrogenase A	4172.8	4.6
gbs1814	rpsL	-	30S ribosomal subunit protein S12	816.8	5
gbs1858		+	Cytochrome c biogenesis protein ccsA (fragment)	5.2	33.7	Trans. R.T.
gbs1880		+	similar to oxidoreductase	42.8	4.1	Trans. R.T.
gbs1882		+	DNA-binding transcriptional activator of stationary phase nitrogen survival	20.7	3.8	Trans. R.T.
gbs1909		+	DNA-binding response regulator in two-component regulatory system with DcuS	5.2	8.6	Trans. R.T.
gbs1958		+	HTH-type transcriptional activator tipA	5.7	12.3	Trans. R.T.
gbs1977		+	protein of unknown function	0.6	3.6	Trans. R.T.
gbs1978		+	protein of unknown function	0.8	3.3	Trans. R.T.
gbs1981		+	conserved exported protein of unknown function	17.2	6.1	Trans. R.T.
gbs1982		+	relB antitoxin	0.1	4.2	Trans. R.T.
gbs2015		+	protein of unknown function	12.1	10.1	Trans. R.T.
gbs2016		+	similar to glycosyl transferase	21.3	13.6	Trans. R.T.
gbs2057		+	protein of unknown function	50.7	5.9	Trans. R.T.
gbs2058		-	conserved membrane protein of unknown function	35.5	10	Trans. R.T.
gbs2078		-	protein of unknown function	0	4.8	Trans. R.T.
gbs2131		+	membrane protein of unknown function	7.6	3.5	Trans. R.T.
*Trans. R.T.= convergent transcription with transcription terminator read-through
