# Supplementary material for: Single nucleotide resolution RNA-seq uncovers new regulatory mechanisms in the opportunistic pathogen Streptococcus agalactiae
Source: BMC Genomics. 2015 May 30;16(1):419. doi: 10.1186/s12864-015-1583-4 (PMC4448216; doi:10.1186/s12864-015-1583-4)
Supplement: Additional file 7: — Characteristics of potential 5′cis-regulatory sequences in S.agalactiae (strain NEM316) as detected by dRNAseq and RNAseq analyses. [file 12864_2015_1583_MOESM7_ESM.xls]

## Sheet: Feuil1
Additional File 7: Characteristics of potential 5'cis-regulatory sequences in S.agalactiae (strain NEM316) as detected by dRNAseq and RNAseq analyses
Name	Strand	TSS	3' End	Predicted Terminator	ncRNA name	Length of ncRNA	Function prediction by Rfam databasea	Rfam family ID	distance between TSS and CDS	Downstream operon/gene	Functions of downstream genes	Prediction in other studies	Predicted regulatory mechanism
cis_gbs0767	+	784989	785190	785150..785187	Srn111	201	FMN riboswitch	RF00050	314	gbs0767-gbs0770	FMN biosynthetic operon	[3]	transcription attenuation
cis_gbs1473	-	1523023	1522815	complement(1522820..1522847)	Srn125	208	FMN riboswitch	RF00050	211	gbs1473-gbs1472	riboflavin transporter;diacylglycerolpyrophosphate phosphatase		transcription attenuation
cis_gbs0835	-	860306	860149	complement(860142..860192)	Srn114	157	TPP riboswitch	RF00059	158	gbs0835	putative thiamine transporter		transcription attenuation
cis_gbs0853	+	879260	879449	879429..879450	Srn115	189	TPP riboswitch	RF00059	254	gbs0853-gbs0860	thiamine and TPP metabolism and transporters		transcription attenuation
cis_gbs1117	-	1163503	1163320		Srn123		Purine riboswitch	RF00167	212	gbs1117-gbs1116	xanthine phosphoribosyltransferase, xanthine permease (purine metabolism)		transcription attenuation
cis_gbs1212	+	1250542	1250834	1250789..1250813	Srn119	292	Glycine riboswitch	RF00504	387	gbs1212	alanine or glycine:cation symporter		transcription attenuation
cis_gbs0574	-	600214	600092	complement(600086..600107)	Srn109	122	PreQ1 riboswitch	RF00522	206	gbs0574-gbs0573	purine nucleosidase and energy-coupling factor transport system substrate-specific component		transcription termination
cis_gbs0867	+	891275					PreQ1-II riboswitch	RF01054	94	gbs0867	queuosine transporter QueT		translation attenuation
cis_gbs0258	+	275487	275669	275618..275668	Srn104	182	T-box leader (Gly)	RF00230	260	gbs0258-gbs0261	glycyl-tRNA synthetase alpha and beta subunits + acyl carrier protein phosphodiesterase+hypothetical proteinhyp protein	[1,2]	transcription attenuation
cis_gbs0343	-	371196	371043		Srn105	153	T-box leader (Ser)	RF00230	203	gbs0343	seryl-tRNA synthetase	[1]	transcription attenuation
cis_gbs0489	+	510974		511139..511160			T-box leader (Val)	RF00230	222	gbs0489-gbs0492	valyl-tRNA synthetase	[1]	transcription attenuation
cis_gbs0532	+	552296	552497	552469..552494	Srn107	204	T-box leader (Ile)	RF00230	262	gbs0532	isoleucyl-tRNA synthetase	[1,2]	transcription attenuation
cis_gbs0886	+	912580	912785	912739..912774	Srn116	205	T-box leader (Phe)	RF00230	237	gbs0886-gbs0888	phenylalanyl-tRNA synthetase subunit alpha and beta + GNAT family acetyltransferase	[1]	transcription attenuation
cis_gbs0684	+	703523	703745	703710..703741	Srn110	222	T-box leader (Thr)	RF00230	397	gbs0684	threonyl-tRNA synthetase	[1,2]	transcription attenuation
cis_gbs0828	+	852682	852858	852820..852859	Srn113	176	T-box leader (Ala)	RF00230	205	gbs0828-gbs0830	alanyl-tRNA synthetase	[1]	transcription attenuation
cis_gbs1082	-	1127357	1127217	complement(1127208..1127225)	Srn117	140	pyrR binding site	RF00515	208	gbs1082-gbs1077	orotidine 5'-phosphate decarboxylase pyrF;orotate phosphoribosyltransferase pyrE and dihydroorotase pyrC;aspartate carbamoyltransferase catalytic subunit pyrB; carbamoyl phosphate synthase small subunit; carbamoyl phosphate synthase large subunit carB	[2]	transcription attenuation
cis_gbs2013	+	2084009	2084135	2084108..2084127	Srn128	126	pyrR binding site	RF00515	236	gbs2013	major facilitator family protein		transcription attenuation
cis_gbs1211	-	1250452		complement(1250351..1250412)			pyrR binding site	RF00515	121	gbs1211	uracil permease UraA		transcription attenuation
cis_gbs1434	-	1487343		complement(1487272..1487220)			pyrR binding site	RF00515	134	gbs1434-gbs1432	bifunctional pyrimidine regulatory protein PyrR uracil phosphoribosyltransferase ; carbamoyl phosphate synthase small and large subunits		transcription attenuation
cis_gbs0560	+	580962	581080	581040..581067	Srn108	118	yybP-ykoY leader	RF00080	141	gbs0560	Ca2+-transporting ATPase	[2]	transcription attenuation
cis_gbs0209	+	231806					Ribosomal protein L13 leader	RF00555	144	gbs0209-gbs0210	50S ribosomal protein L13 and30S ribosomal protein S9		translation attenuation
cis_gbs0587	+	611915					Ribosomal protein L19 leader	RF00556	78	gbs0587-tRNA	50S ribosomal protein L19 + tRNA		translation attenuation
cis_gbs1375	-	1424629		complement(1424511..1424532)			Ribosomal protein L10 leader	RF00557	163	gbs1375-gbs1374	50S ribosomal protein L10 and 50S ribosomal protein L7/L12;		transcription attenuation
cis_gbs1454	-	1505355	1505224	complement(1505242..1505265)	Srn124	131	Ribosomal protein L20 leader	RF00558	142	gbs1454-gbs1452	translation initiation factor IF-3I; 50S ribosomal protein L35 and 50S ribosomal protein L20	[2]	transcription attenuation
cis_gbs1440	-	1490956					Ribosomal protein L21 leader	RF00559	116	gbs1440-gbs1439	50S ribosomal protein L21 and hypothetical protein		translation attenuation
cis_gbs1637	-	1698225	1698122	complement(1698179..1698117)	Srn127	103	23S-methyl RNA motif	RF01065	137	gbs1637	tRNA (cytidine/uridine-2'-O-)-methyltransferase		transcription attenuation
cis_gbs0156	+	178929	179028	178979..179015	Srn103	99	Lacto-rpoB leader	RF01709	263	gbs0156-gbs0157	DNA-directed RNA polymerase beta and beta' subunits		transcription attenuation
cis_gbs0089	+	100094					yjdF leader	RF01764	116	gbs0089	Protein with unknown function		translation attenuation
cis_gbs0106	+	115730	115784	115757..115776	Srn102	54	no		222	gbs0106	pyrG CTP synthase		transcription attenuation
cis_gbs0030	+	46226	46282	46261..46280	Srn101	56	no		145	gbs0030	metalloendopeptidase		transcription attenuation
cis_gbs0413	+	434712	434745	434726..434748	Srn106	33	no		107	gbs0413-gbs0418	ribosome maturation factor RimP; transcription elongation factor NusA; hypothetical protein; translation initiation factor IF-2; ribosome-binding factor A	[2]	transcription attenuation
cis_gbs1262	-	1300561	1300366	complement(1300375..1300401)	Srn121	195	no		244	gbs1262-gbs1260	putative ABC transport system: substrate-binding protein; permease; ATP-binding protein	[2]	transcription attenuation
cis_gbs1223	+	1259008	1259086	1259054..1259078	Srn120	78	no		80	gbs1223	Abi-like protein		transcription attenuation
cis_gbs2033	-	2108049	2107756	complement(2107755..2107810)	Srn129	293	no		326	gbs2033-gbs2031	putative ABC transport system: substrate-binding protein;permease;ATP-binding protein		transcription attenuation
cis_gbs0809	+	831637	831764	831712..831778	Srn112	127	no		163	gbs0809-gbs0811	beta-glucoside operon transcriptional antiterminator; PTS system, beta-glucosides-specific IIA component		transcription attenuation
cis_gbs1084	-	1130266	1130210	complement(1130202..1130245)	Srn118	56	no		91	gbs1084-gbs1083	ABC transporter ATP-binding protein and protein with unknown function		transcription attenuation
cis_gbs1324	-	1371718	1371658	complement(1371659..1371710)	Srn122	60	no		126	gbs1324-gbs1322	probable type II DNA modification enzyme and proteins with unknown functions		transcription attenuation
cis_gbs2129	+	2202738	2202800	22702762..2202809	Srn130	62	no		107	gbs2129	YitT family protein		transcription attenuation
cis_gbs1537	-	1602865	1602781		Srn126	84	no		220	gbs1537-gbs1536	GTPase ObgE and hypothetical protein		transcription attenuation
a: RNA sequences were analyzed for matches in the collection of RNA families Rfam database version 11.0
[1] Vitreschak AG, Mironov AA, Lyubetsky VA, Gelfand MS (2008) Comparative genomic analysis of T-box regulatory systems in bacteria. RNA 14: 717-735.
[2] Pichon C, du Merle L, Caliot ME, Trieu-Cuot P, Le Bouguenec C (2012) An in silico model for identification of small RNAs in whole bacterial genomes: characterization of antisense RNAs in pathogenic Escherichia coli and Streptococcus agalactiae strains. Nucleic Acids Res 40: 2846-2861.
