# Supplementary material for: Single nucleotide resolution RNA-seq uncovers new regulatory mechanisms in the opportunistic pathogen Streptococcus agalactiae
Source: BMC Genomics. 2015 May 30;16(1):419. doi: 10.1186/s12864-015-1583-4 (PMC4448216; doi:10.1186/s12864-015-1583-4)
Supplement: Additional file 12: — List of ncRNAs identified by RNA-sequencing (not including sRNAs generated from cis-regulatory regions). [file 12864_2015_1583_MOESM12_ESM.xls]

## Sheet: Feuil1
Additional File 12: List of ncRNAs identified by RNA-sequencing (not including sRNAs generated from cis-regulatory regions)
sRNA	Strand	Start1	End 2	rfam search	rfam family	Prediction in other studies	Other experimental evidence	Annotation3	Location3
Srn003	-	143210	142873					IGR sRNA	IGR gbs0130(+)-gbs0131(-)
Srn004	+	174603	174944					IGR ncRNA	IGR gbs0153(-)-gbs0154(-)
Srn008	+	240376	240666				Northern blot (this study)	IGR ncRNA	IGR gbs0220(+)-gbs0221(-)
Srn009	+	350283	350430					IGR ncRNA	IGR gbs0326(+)-rRNA16S
Srn010	-	423905	423770					IGR ncRNA	IGR gbs0399(+)-gbs0400(+)
Srn011	+	432605	432745					IGR ncRNA	IGR gbs0410(+)-gbs0411(+)
Srn012	-	432804	432732					IGR ncRNA	IGR gbs0410(+)-gbs0411(+)
Srn013	-	432688	432619					IGR ncRNA	IGR gbs0410(+)-gbs0411(+)
Srn014/SRP	+	457922	458000	small SRP	RF00169			IGR ncRNA	IGR gbs0436(+)-gbs437(+)
Srn015/csRNA10	-	459709	459573	csRNA	RF02379	[1]	Northern blot (this study)	IGR ncRNA	IGR gbs0437(+)-gbs0438(+)
Srn016	+	481809	481885					IGR ncRNA	IGR gbs0452(+)-gbs0453(+)
Srn018	+	503729	503990	rli28-potential toxin/antitoxin	RF01492	[2]	RT-PCR [2]	IGR ncRNA	IGR gbs0476(+)-gbs0477(+)
Srn017	-	504027	503729	rli28-potential toxin/antitoxin	RF01492	[2]	RT-PCR [2], Northern blot (this study)	IGR ncRNA	IGR gbs0476(+)-gbs0477(+)
Srn021	+	532722	532770					IGR ncRNA	IGR gbs0509(+)-gbs0510(-)
Srn024/csRNA11	+	622777	622875	csRNA	RF02379	[1]	Northern blot (this study)	IGR ncRNA	IGR gbs0600(+)-gbs0601(+)
Srn027	-	749972	749838					IGR ncRNA	IGR gbs0729(+)-gbs0730(+)
Srn028	+	758672	758814					IGR ncRNA	IGR gbs0740(+)-gbs0741(+)
Srn029	-	758871	758801					IGR ncRNA	IGR gbs0740(+)-gbs0741(+)
Srn030	-	758755	758689					IGR ncRNA	IGR gbs0740(+)-gbs0741(+)
Srn036/tracR as	+	945466	945563					IGR ncRNA	IGR gbs0910(+)-gbs0911(+)
Srn037/tracR	-	945600	945495	tracR	RF02348			IGR ncRNA	IGR gbs0910(+)-gbs0911(+)
Srn038/tracR	-	945681	945495	tracR	RF02348	[2]		IGR ncRNA	IGR gbs0910(+)-gbs0911(+)
Srn039	+	951814	952883	precrRNA	RF02348			IGR ncRNA	IGR gbs0914(+)-gbs0915(+)
Srn040/tmRNA	-	965804	965428/965364	tmRNA	RF00023	[2]		IGR ncRNA	IGR gbs0924(-)-gbs0925(+)
Srn041	+	1013046	1013120					IGR ncRNA	IGR gbs0968(-)-gbs0969(-)
Srn043	+	1013162	1013232/1013312					IGR ncRNA	IGR gbs0968(-)-gbs0969(-)
Srn042	-	1013245	1013103-1013001					IGR ncRNA	IGR gbs0968(-)-gbs0969(-)
Srn044	+	1021945	1022079					IGR ncRNA	IGR gbs0979(-)-gbs0980(-)
Srn046	-	1133913	1133712	asd	RF01732		Northern blot (this study)	IGR ncRNA	IGR gbs1087(-)-gbs1088(-)
Srn047	+	1163701	1163771			[2]	Northern blot [2]	IGR ncRNA	IGR gbs1117(-)-gbs1118(-)
Srn048	-	1163781	1163630			[2]	RT-PCR [2]	IGR ncRNA	IGR gbs1117(-)-gbs1118(-)
Srn050	-	1185287	1184980					ncRNA (TSS in gbs1139)	IGR gbs1138(-)-gbs1139(-)
Srn051	-	1255599	1255530					IGR ncRNA	IGR gbs1216(+)-gbs1217(-)
Srn052	+	1257331	1257453			[2]		IGR ncRNA	IGR gbs1220(+)-gbs1221(+)
Srn056	-	1355615	1355478-1355430					IGR ncRNA	IGR gbs1308(-)-gbs1309(-)
Srn057	-	1379609	1379512					IGR ncRNA	IGR gbs1332(-)-gbs1333(-)
Srn070/csRNA12	-	1755431	1755311	csRNA	RF02379	[1],[2]	Northern blot (this study)	IGR ncRNA	IGR gbs1697(+)-gbs1698(-)
Srn071	-	1781373	1781218					IGR ncRNA	IGR gbs1725(-)-gbs1726(-)
Srn072	+	1798688	1798753					IGR ncRNA	IGR gbs1739(-)-gbs1740(-)
Srn073	-	1819411	1818724				Northern blot (this study)	IGR ncRNA	IGR gbs1759(-)-gbs1760(+)
Srn075	+	1933071	1933139					IGR ncRNA	IGR gbs1868(+)-gbs1869(-)
Srn080/6S	+	2036258	2036418	6S	RF00013			IGR ncRNA	IGR gbs1964(+)-gbs1965(-)
Srn082	-	2061608	2061371/2060633					IGR ncRNA	IGR gbs1997(+)-gbs1998(+)
Srn085/csRNA13	+	2160062	2160123	csRNA	RF02379	[1]		IGR ncRNA	IGR gbs2087(+)-gbs2088(+)
Srn086	-	2177181	2177102					IGR ncRNA	IGR gbs2101(-)-gbs2102(-)
Srn007/M1RNA	+	313600#	314010	M1/RNPb	RF00011	[2]		IGR ncRNA	IGR gbs0291(+)-gbs0292(+)
Srn049	+	1165255#	1165320					IGR ncRNA	IGR gbs1118(-)-gbs1119(-)
Srn002/tRNA Leu	+	118630	118760	tRNA Leu				tRNA	IGR gbs0107(+)-gbs0108(+)
Srn013/tRNA-Ser	+	434374#	434465	tRNA-Ser				tRNA	IGR gbs0412(+)-gbs0413(+)
Srn022/tRNA Arg	+	612451#	612522	tRNA Arg				tRNA	IGR gbs0587(+)-gbs0588(-)
Srn019/tRNA Thr	-	508452	508336/508375	tRNA Thr				tRNA	IGR gbs0483(+)-gbs0484(-)
Srn054/tRNA Arg	-	1261342	1261263	tRNA Arg				tRNA	IGR gbs1224(+)-gbs1225(-)
Srn055/tRNA Tyr	-	1262902	1262819	tRNA Tyr				tRNA	IGR gbs1225(-)-gbs1226(-)
Srn054/tRNA Gln	-	1262808#	1262734	tRNA Gln				tRNA	IGR gbs1225(-)-gbs1226(-)
Srn064/tRNA Gln	-	1478097	1478019	tRNA Gln				tRNA	IGR gbs1425(-)-gbs1426(-)
Srn063/tRNA Glu	-	1478018#	1477937	tRNA Glu				tRNA	IGR gbs1425(-)-gbs1426(-)
Srn078/tRNACys	+	1941356	1941434/1941482	tRNACys				tRNA	IGR gbs1875(+)-gbs1876(-)
Srn081/tRNA Lys	+	2036455#	2036531/2036565	tRNA Lys				tRNA	IGR gbs1964(+)-gbs1965(-)
Srn087/tRNA Asn	-	2208246#	2208168/2208087	tRNA Asn				tRNA	IGR gbs2131(+)-gbs2132(-)
Srn088/tRNA Glu	-	2208369	2208244	tRNA Glu				tRNA	IGR gbs2131(+)-gbs2132(-)
Srn089/tRNA Arg	+	2208531	2208609/2208649	tRNA Arg				tRNA	IGR gbs2131(+)-gbs2132(-)
Srn150	+	112878	113163					antisense to cds	as gbs0103
Srn151	-	142646	142424					antisense to 3'UTR, potentially coding (gbs130.1)	as gbs0130
Srn152	-	237095	237012/236956					antisense to cds	as gbs0217
Srn153	+	312054; 312095	312558					antisense to cds	as recU
Srn154	+	376724	NI					antisense to CDS	as gbs0349
Srn155	-	402011	401860					antisense to CDS	as gbs0386
Srn020	+	516921	517010					antisense to 5'UTR	as gbs0493
Srn156	-	585736	NI					antisense to CDS	as gbs0562
Srn157	-	648027	646940					antisense to CDS	as gbs0630
Srn159	-	678141	677732-677504					antisense to CDS	as gbs0661
Srn160	-	728078	727932					antisense to CDS	as gbs0716
Srn161	+	1012708	1012962			[2]		antisense to CDS	as gbs0968
Srn162	+	1043839	1043985					antisense to CDS	as gbs0993
Srn163	+	1172106	1172265					antisense to CDS	as gbs1126
Srn164	-	1232159	1231410					antisense to CDS	as gbs1189
Srn165	-	1301631	NI					antisense to CDS	as gbs1263/sfbA
Srn166	-	1347483	1347574					antisense to CDS	as gbs1304
Srn167	-	1347930	1347853;1347513					antisense to CDS	as gbs1305
Srn168	+	1411270	NI					antisense to CDS	as gbs1359
Srn169	-	1456354	1455967					antisense to CDS	as gbs1406
Srn171	+	1793543	1794359			[2]		antisense to CDS	as gbs1734
Srn172	-	1864991	1864851					antisense to CDS-3'UTR	as gbs1803
Srn173	+	1866767	1866822					antisense to 3'UTR	as gbs1805
Srn174	-	1929961	1929794					antisense to CDS and 5'UTR	as hslO
Srn175	-	1932618	NI					antisense to CDS	as gbs1868
Srn176	+	2028386	2028830					antisense to CDS	as gbs1953
Srn177	-	2131931	2130088					antisense to 3'UTR and CDS	as argS
Srn178	-	550633	NI					antisense to CDS	as gbs0529
Srn179	-	963298	962275					antisense to CDS	as gbs0922
Srn180	+	1350181	NI					antisense to CDS	as gbs1306
Srn181	+	1374024	1374585					antisense to 3'UTR	as gbs1328
Srn182	+	1831094	1831211					antisense to CDS	as gbs1771
Srn183	-	1360610	1360375					antisense to CDS	as gbs1313
Srn184	+	1617888	NI					antisense to CDS	as gbs1551
Srn185	+	1697034	NI					antisense to CDS	as gbs1636
Srn186	-	180338	179087					antisense to CDS	as rpoB
Srn187	+	260971	NI					antisense to CDS	as gbs0240
Srn188	+	263178	263385					antisense to CDS	as gbs0243
Srn189	-	290619	NI					antisense to CDS	as gbs0271
1: # indicates that the sRNA start does not correspond to a TSS
2: NI indicates that the sRNA 3'end was not identified
3: IGR:intergenic region; as : antisense
[1]: Marx P, Nuhn M, Kovács M, Hakenbeck R, Brückner R (2010) Identification of genes for small non-coding RNAs that belong to the regulon of the two-component regulatory system CiaRH in Streptococcus. BMC Genomics 11: 661.
[2]:Pichon C, du Merle L, Caliot ME, Trieu-Cuot P, Le Bouguenec C (2012) An in silico model for identification of small RNAs in whole bacterial genomes: characterization of antisense RNAs in pathogenic Escherichia coli aNI Streptococcus agalactiae strains. Nucleic Acids Res 40: 2846-2861.
