# Supplementary material for: Single nucleotide resolution RNA-seq uncovers new regulatory mechanisms in the opportunistic pathogen Streptococcus agalactiae
Source: BMC Genomics. 2015 May 30;16(1):419. doi: 10.1186/s12864-015-1583-4 (PMC4448216; doi:10.1186/s12864-015-1583-4)
Supplement: Additional file 14: — Genes regulated more than 2-fold in S. agalactiae strain NEM316 after a 20 min-exposure to pH 5.2 versus pH 7.0. [file 12864_2015_1583_MOESM14_ESM.xls]

## Sheet: Feuil3
Additional file 14: Genes regulated more than 2-fold in S. agalactiae strain NEM316 after a 20min-exposure to pH 5.2 versus pH 7.0
gene_id	Fold change	Regulation at pH5.2	pvalue after Benjamini-Hochberg correction	Gene	Putative Gene Function
gbs1939	34.67	down	8.36E-19		PTS system fructose IIA component superfamily
gbs1938	32.46	down	5.63E-11		PTS system, IIB component
gbs1684	21.11	down	2.97E-42		alcohol dehydrogenase, zinc-containing
gbs0118	20.31	down	4.25E-44		ribose operon repressor RbsR
gbs0451	19.41	down	4.82E-66		streptococcal C5a peptidase related protein
gbs2122	15.66	down	5.33E-48	arcA	arginine deiminase
gbs0054	15.01	down	9.24E-40	adhA	alcohol dehydrogenase
gbs0933	13.99	down	1.93E-66	glmS	glucosamine-fructose-6-phosphate aminotransferase
gbs0117	12.94	down	1.23E-18	rbsK	ribokinase
gbs0650	12.84	down	3.20E-16	cylB	ABC transporter homolog CylB
gbs0652	12.04	down	1.61E-31	cylF	CylF protein
gbs0651	11.66	down	2.91E-33	cylE	CylE protein
gbs0182	11.61	down	1.02E-08		putative effector of murein hydrolase
gbs0452	11	down	1.23E-37		glycosyl transferase, group 2 family protein
gbs0053	10.8	down	1.42E-41		alcohol-acetaldehyde dehydrogenase
gbs0653	10.25	down	3.67E-27	cylI	CylI protein
gbs0655	9.16	down	5.92E-21	cylK	cylK protein
gbs0649	9.07	down	3.27E-13	cylA	ABC transporter homolog CylA
gbs0654	8.41	down	1.02E-34	cylJ	CylJ protein
gbs0648	8.32	down	4.77E-07	cylZ	CylZ protein
gbs0032	8.23	down	2.18E-04		Putative N-acetylmannosamine-6-phosphate epimerase
gbs1856	7.54	down	1.05E-07		Putative PTS enzyme IIC
gbs1510	7.43	down	3.39E-35	mmbp	sugar ABC transporter, sugar-binding protein
gbs0183	7.37	down	3.02E-07		putative effector of murein hydrolase
gbs0646	7.36	down	8.24E-12	cylG	CylG protein
gbs1890	7.15	down	1.85E-03		PTS system
gbs1087	7.06	down	2.16E-37		fibrinogen-binding protein
gbs0647	7.05	down	5.21E-08	acpP	acyl carrier protein
gbs1721	6.95	down	3.10E-28		universal stress protein family
gbs0850	6.48	down	6.39E-08	fbsB	secreted fibrinogen-binding protein
gbs2123	6.06	down	5.89E-21		acetyltransferase, GNAT family
gbs1308	6	down	2.25E-30	scpB	streptococcal C5a peptidase
gbs1827	5.92	down	2.20E-14		conserved hypothetical protein
gbs1946	5.75	down	7.73E-12		PTS glucose-specific enzyme IIABC component ptsG
gbs0326	5.68	down	2.36E-29		ribosomal subunit interface protein
gbs0791	5.57	down	1.36E-16	fbsC	Fibrinogen-binding proteinC
gbs1419	5.49	down	1.20E-33		beta-lactam resistance factor
gbs1826	5.45	down	4.97E-13		conserved hypothetical protein
gbs1976	5.37	down	8.57E-04		conserved hypothetical protein
gbs0645	5.33	down	1.07E-07		conserved hypothetical protein
gbs1683	5.22	down	3.96E-12	brnQ	branched-chain amino acid transport system II carrier protein
gbs1477	5.05	down	1.35E-23		cell wall surface anchor family protein
gbs1508	4.73	down	1.50E-19	malQ	4-alpha-glucanotransferase
gbs0813	4.65	down	5.08E-07		Glycerate kinase
gbs0419	4.56	down	1.88E-07		lipoprotein, putative
gbs1420	4.55	down	2.22E-25		group B streptococcus secreted protein
gbs0814	4.44	down	2.59E-05	gntP	H+/gluconate symporter
gbs0116	4.42	down	1.97E-03	rbsD	ribose ABC transporter protein RbsD
gbs0644	4.26	down	1.64E-03		Protein of unknown function (DUF990) superfamily
gbs1937	4.16	down	4.48E-02		PTS system, IIC component
gbs0978	4.15	down	4.54E-02		conserved hypothetical protein
gbs0257	4.13	down	6.84E-09		conserved hypothetical protein
gbs1694	4.07	down	4.30E-14		dihydroxyacetone kinase family protein
gbs1828	4.03	down	6.46E-09		conserved hypothetical protein
gbs0790	3.98	down	2.08E-08		membrane protein, putative
gbs0615	3.93	down	6.82E-12	aphA	HAD superfamily (subfamily IIIB) phosphatase
gbs0688	3.8	down	1.57E-03	glnP	amino acid ABC transporter, permease protein
gbs1941	3.74	down	6.86E-07		membrane protein, putative
gbs1478	3.69	down	2.87E-15		cell wall surface anchor family protein
gbs0842	3.69	down	9.27E-20		polysaccharide deacetylase family protein
gbs1942	3.68	down	2.52E-04		ABC transporter, ATP-binding protein
gbs1696	3.58	down	2.71E-05		dihydroxyacetone kinase DhaK3
gbs1464	3.56	down	1.32E-05		iron compound ABC transporter, permease protein
gbs1829	3.55	down	1.22E-04		Protein of unknown function (DUF1310) subfamily
gbs1474	3.54	down	3.37E-16		cell wall surface anchor family protein
gbs1695	3.53	down	6.12E-12		dihydroxyacetone kinase family protein
gbs1475	3.5	down	1.62E-12		sortase family protein, pilus island 2
gbs0966	3.49	down	1.26E-15		ABC transporter, substrate-binding protein
gbs0673	3.38	down	3.22E-02		2-dehydro-3-deoxyphosphogluconate aldolase/4-hydroxy-2-oxoglutarate aldolase
gbs0689	3.29	down	1.67E-02		amino acid ABC transporter, permease protein
gbs1463	3.23	down	2.83E-07		iron compound ABC transporter, substrate-binding protein
gbs1476	3.23	down	2.27E-11		sortase family protein
gbs1465	3.17	down	1.92E-06		iron compound ABC transporter, permease protein
gbs1860	3.12	down	2.77E-09		regulatory protein
gbs0719	3.09	down	1.44E-02		conserved hypothetical protein
gbs1238	3.03	down	4.44E-08	cpsIaJ	CpsIaK
gbs0473	3.02	down	1.44E-07		lipoprotein, putative
gbs1772	2.98	down	5.28E-06	pflB	formate acetyltransferase
gbs0911	2.98	down	7.02E-15	csn1	CRISPR-associated protein, Csn1 family
gbs2008	2.97	down	3.39E-04		serine protease, subtilase family
gbs1534	2.94	down	2.31E-05	glnQ	glutamine ABC transporter ATP-binding protein
gbs1610	2.94	down	1.10E-08	brnQ	branched-chain amino acid transport system II carrier protein
gbs1239	2.92	down	4.07E-11	cpsJ	CpsIaJ
gbs1777	2.9	down	5.98E-10		glycerol uptake facilitator protein homolog
gbs0225	2.89	down	6.08E-04		RAD2 endonuclease PFB0265c
gbs1111	2.85	down	4.68E-04		Tautomerase enzyme superfamily
gbs1540	2.83	down	3.50E-07		amidase family protein
gbs0227	2.81	down	4.35E-02		conserved hypothetical protein
gbs1468	2.81	down	3.06E-11	act	pyruvate formate-lyase-activating enzyme
gbs0485	2.81	down	1.89E-04		conserved protein
gbs0472	2.81	down	1.95E-07		conserved hypothetical protein
gbs0774	2.79	down	1.20E-04		transcription regulator
gbs1806	2.79	down	3.58E-05	glnA	glutamine synthetase, type I
gbs1511	2.77	down	1.89E-05		sugar ABC transporter, permease protein
gbs1632	2.76	down	1.72E-02		branched-chain amino acid ABC transporter, amino acid-binding protein
gbs1607	2.75	down	7.19E-03		conserved hypothetical protein
gbs1403	2.73	down	3.08E-04		5-nucleotidase family protein
gbs0224	2.71	down	7.20E-03		conserved hypothetical protein
gbs1613	2.71	down	2.71E-05		Protein of unknown function (DUF1275) superfamily
gbs0661	2.7	down	1.69E-07		DNA-entry nuclease
gbs0918	2.7	down	4.81E-04		Streptococcal histidine triad protein domain protein
gbs1697	2.69	down	1.29E-04		glycerol uptake facilitator protein
gbs1049	2.66	down	5.10E-10		cell surface protein, ErfK family
gbs0912	2.64	down	6.35E-07	cas1	CRISPR-associated protein Cas1
gbs0130	2.63	down	2.22E-06		similar to several eukaryotic hypersensitive-induced response proteins
gbs0690	2.62	down	2.92E-02		amino acid ABC transporter, amino acid-binding protein
gbs0825	2.61	down	2.60E-04		hydrolase, haloacid dehalogenase-like family
gbs1287	2.6	down	1.13E-02		exfoliative toxin A
gbs0913	2.59	down	7.92E-08	cas2	CRISPR-associated protein Cas2
gbs1533	2.59	down	3.03E-05	glnP	glutamine ABC transporter permease and substrate binding protein
gbs0125	2.59	down	3.24E-07	fba	fructose-1,6-bisphosphate aldolase, class II
gbs0471	2.57	down	6.08E-04		RelB antitoxin
gbs1237.1	2.57	down	3.28E-08	cpsL	capsular polysaccharide repeat unit transporter cpsM
gbs1245	2.56	down	6.03E-08	cpsC	Tyrosine-protein kinase cpsD
gbs0717	2.55	down	3.36E-02		DNA topoisomerase III topB
gbs0605	2.55	down	4.63E-04	serB	phosphoserine phosphatase SerB
gbs0756	2.55	down	4.00E-09		PspC domain family
gbs0942	2.53	down	6.46E-09		lipoprotein
gbs1288	2.52	down	4.09E-02		pullulanase, extracellular
gbs0008	2.52	down	1.15E-08		transcription-repair coupling factor
gbs0229	2.49	down	4.32E-03		conserved hypothetical protein
gbs1037	2.49	down	9.95E-07		CAAX amino terminal protease family family
gbs1244	2.48	down	9.06E-10	cpsD	glycosyl transferase CpsE
gbs1243	2.47	down	5.98E-10	cpsE	glycosyl transferase activity enhancer cpsG
gbs0226	2.47	down	3.51E-02		conserved hypothetical protein
gbs0358	2.46	down	3.03E-02		conserved hypothetical protein
gbs0773	2.44	down	5.93E-08		phosphoglycerate mutase
gbs2124	2.44	down	6.39E-08	argF	ornithine carbamoyltransferase
gbs0851	2.42	down	1.87E-02		conserved hypothetical protein
gbs0108	2.42	down	1.59E-06	dut	deoxyuridine 5`-triphosphate nucleotidohydrolase
gbs0484	2.41	down	3.26E-04		conserved protein
gbs0946	2.41	down	5.78E-08		NADH oxidase
gbs1782	2.41	down	7.82E-08		conserved hypothetical protein
gbs0914	2.39	down	6.78E-09		CRISPR-associated protein, SAG0897 family
gbs1035	2.37	down	3.42E-05		conserved hypothetical protein
gbs2002	2.36	down	5.75E-04		alcohol dehydrogenase, iron-containing superfamily
gbs1929	2.36	down	6.10E-03	cpdB	2,3-cyclic-nucleotide 2-phosphodiesterase
gbs1798	2.35	down	2.72E-08	rpsN	ribosomal protein S14p/S29e
gbs1916	2.33	down	2.77E-02		tagatose-6-phosphate kinase
gbs1805	2.33	down	5.59E-05		glucan-binding protein B
gbs0142	2.33	down	6.58E-05	PBP	DD-carboxypeptidase
gbs0627	2.32	down	2.65E-06		transcriptional regulator, AraC family
gbs1781	2.32	down	5.93E-08	pepXP	Xaa-Pro dipeptidyl-peptidase
gbs1341	2.32	down	1.37E-05		conserved hypothetical protein
gbs0691	2.31	down	3.69E-02		amino acid ABC transporter, ATP-binding protein
gbs0626	2.31	down	4.41E-04		33 kDa chaperonin (HSP33)
gbs1770	2.29	down	2.24E-06		conserved hypothetical protein
gbs1715	2.29	down	1.49E-04		uncharacterized conserved protein
gbs0486	2.28	down	1.61E-04		methyltransferase
gbs1479	2.27	down	5.64E-03		RogB protein
gbs1242	2.27	down	1.34E-03	cpsF	beta-1,4-galactosyltransferase
gbs0243	2.27	down	1.63E-03		conserved hypothetical protein
gbs1912	2.26	down	3.17E-07		multiple sugar-binding ABC transport system (ATP-binding protein)
gbs1342	2.26	down	2.71E-04		conserved hypothetical protein
gbs0871	2.25	down	3.02E-05	glgB	1,4-alpha-glucan branching enzyme
gbs0221	2.25	down	1.66E-07		conserved hypothetical protein
gbs0237	2.24	down	1.58E-02		integrase homolog ydcL
gbs0524	2.24	down	2.48E-04	divIB	cell division protein DivIB
gbs0222	2.23	down	1.46E-07		conserved hypothetical protein
gbs1246	2.23	down	1.16E-07	cpsB	Capsular polysaccharide biosynthesis protein cpsC
gbs0823	2.22	down	4.40E-02		competence protein CoiA
gbs0721	2.21	down	2.83E-02		Gram positive anchor domain protein
gbs0956	2.21	down	2.70E-03		acetyltransferase, GNAT family
gbs1022	2.2	down	1.57E-07	phoU	phosphate transport system regulatory protein PhoU
gbs0242	2.2	down	3.31E-03		conserved hypothetical protein
gbs2016	2.2	down	8.90E-06		glycosyl transferase, family 8 SP1770
gbs1344	2.17	down	1.14E-05		Bacillus phage phi-105 immunity repressor protein homolog
gbs0391	2.16	down	3.29E-02		Gram positive anchor domain protein
gbs1225	2.16	down	6.11E-06	rpsA	30S ribosomal protein S1
gbs0002	2.16	down	3.52E-07	dnaN	DNA polymerase III, beta subunit
gbs1237	2.16	down	1.73E-07	cpsM	capsular polysaccharide repeat unit transporter cpsM
gbs1241	2.16	down	2.12E-06	cpsG	capsular polysaccharide repeating-unit polymerase
gbs0922	2.15	down	3.49E-06		cation-transporting ATPase, E1-E2 family
gbs1431	2.15	down	1.04E-03		efflux transporter, RND family, MFP subunit subfamily
gbs1507	2.14	down	2.72E-05	glgP	glycogen phosphorylase
gbs1751	2.14	down	6.61E-08		X-Pro aminopeptidase
gbs0947	2.12	down	9.71E-04		L-lactate dehydrogenase
gbs2090	2.11	down	1.03E-06		membrane protein, putative
gbs2043	2.1	down	8.80E-07		conserved protein
gbs1086	2.1	down	1.45E-05	asd	aspartate-semialdehyde dehydrogenase
gbs0824	2.09	down	4.25E-07	pepF	oligoendopeptidase F
gbs1418	2.09	down	2.47E-04		lactose phosphotransferase system repressor
gbs1682	2.09	down	2.17E-06	gltP	sodium:dicarboxylate symporter family protein
gbs1421	2.09	down	1.56E-06	panE	2-dehydropantoate 2-reductase
gbs1036	2.09	down	2.96E-03		conserved hypothetical protein
gbs1023	2.08	down	9.89E-07	pstB	Phosphate import ATP-binding protein pstB 1
gbs0517	2.08	down	7.14E-05		Bacterial protein of unknown function (DUF910) superfamily
gbs0263	2.08	down	6.64E-04	glpK	glycerol kinase
gbs1073	2.07	down	4.15E-02		membrane protein, putative
gbs1234	2.07	down	2.58E-05	neuD	capsular polysaccharide biosynthesis protein cpsE
gbs0001	2.07	down	2.80E-06	dnaA	chromosomal replication initiator protein DnaA
gbs1441	2.06	down	4.34E-05	pXO2	Capsule biosynthesis protein capA
gbs2026	2.05	down	5.38E-06	udp	uridine phosphorylase
gbs0185	2.05	down	1.80E-02		transmembrane transport protein
gbs1034	2.05	down	2.11E-03		acetyltransferase, GNAT family family
gbs1620	2.05	down	5.25E-03		acetyltransferase, GNAT family
gbs2091	2.04	down	1.77E-06	est	hydrolase, alpha/beta hydrolase fold family
gbs1879	2.04	down	4.10E-05		peptidase O
gbs1233	2.04	down	6.33E-05	neuA	Acylneuraminate cytidylyltransferase
gbs0241	2.03	down	1.61E-04		FtsK/SpoIIIE family subfamily, putative
gbs1810	2.03	down	1.40E-02		5-nucleotidase, lipoprotein e(P4) family
gbs1780	2.03	down	3.22E-04		Fnr CRP family regulator (including PrfA) homolog lin1218
gbs1615	2.03	down	9.28E-04		cell surface hydrolase
gbs1580	2.02	down	4.59E-04		transmembrane efflux protein homolog lin2951
gbs1750	2.02	down	1.87E-02		ComE operon protein 2.
gbs0812	2.02	down	4.09E-02		conserved hypothetical protein
gbs1240	2.02	down	5.07E-04	cpsI	CpsIaI
gbs2065	2.01	down	1.50E-02		CadX
gbs1729	2.01	down	9.93E-06	acpS	holo-(acyl-carrier-protein) synthase
gbs1716	2	down	1.09E-02		CBS domain protein
gbs0497	2	down	1.71E-05	asnA	aspartate--ammonia ligase
gbs1236	1.99	down	3.73E-04	neuB	NeuB
gbs2015	1.99	down	2.18E-03		glycosyl transferase, family 8 SP1766
gbs1024	1.99	down	1.43E-05	pstB	phosphate ABC transporter, ATP-binding protein
gbs1835	1.99	down	1.04E-05		Transcriptional regulatory protein dltR
gbs0569	1.98	down	3.88E-05		acetoin dehydrogenase
gbs1422	1.98	down	1.39E-05	pfoS/R	EF0036
gbs1247	1.98	down	8.09E-06	cpsA	cpsA
gbs0757	1.97	down	1.78E-05	hprK	HPr(Ser) kinase/phosphatase
gbs1026	1.97	down	1.89E-05	pstC	phosphate ABC transporter, permease protein PstC
gbs0518	1.96	down	1.37E-05		glucose kinase
gbs1295	1.96	down	2.83E-03		ncharacterized conserved protein CAC1577
gbs1619	1.96	down	3.01E-05	serA	D-isomer specific 2-hydroxyacid dehydrogenase family protein
gbs1025	1.95	down	5.64E-06	pstA	phosphate ABC transporter, permease protein PtsA
gbs0445	1.94	down	4.43E-05	jag	R3H domain protein
gbs1498	1.93	up	1.64E-05	mscL	large conductance mechanosensitive channel protein
gbs1882	1.94	up	2.93E-03		cyclic nucleotide-binding domain protein
gbs1876	1.96	up	4.13E-05		Na+/H+ antiporter
gbs1415	1.97	up	3.53E-05		TcsEorf2
gbs0852	1.98	up	8.87E-04		conserved hypothetical protein
gbs1202	2	up	1.07E-05		gls24 protein
gbs1203	2	up	3.44E-04		CsbD-like superfamily
gbs0921	2.01	up	3.12E-06	msrB	methionine-R-sulfoxide reductase
gbs2057	2.01	up	3.13E-04		conserved hypothetical protein
gbs0234	2.05	up	8.64E-04		Choline transport system permease protein
gbs0102	2.07	up	1.17E-06		conserved hypothetical protein TIGR01440
gbs0919	2.18	up	1.36E-04		HD domain protein
gbs1505	2.19	up	2.80E-06		conserved hypothetical protein
gbs1264	2.21	up	5.04E-03	budA	alpha-acetolactate decarboxylase
gbs1156	2.22	up	5.08E-04		conserved hypothetical protein
gbs1401	2.22	up	4.07E-04		ABC-type multidrug/protein/lipid transport system, ATPase component
gbs0766	2.23	up	6.61E-08		proton-dependent manganese transporter group C beta 2
gbs0190	2.24	up	3.08E-04		alpha amylase family protein
gbs0233	2.24	up	1.36E-06		Glycine betaine/carnitine/choline-binding protein precursor
gbs1473	2.25	up	1.82E-02		putative substrate specific component of ECFriboflavin transporter
gbs0235	2.27	up	1.13E-06		glycine betaine/carnitine/choline ABC transporter (ATP-binding protein)
gbs1160	2.28	up	5.68E-05		ribosomal large subunit pseudouridine synthase, RluA family
gbs1265	2.3	up	4.24E-03		acetolactate synthase, catabolic
gbs1161	2.38	up	1.80E-05		ATP-NAD kinase, putative
gbs2107	2.44	up	5.06E-03		LysM domain protein
gbs0668	2.45	up	1.07E-06		D-lactate dehydrogenase (D-LDH)
gbs1744	2.56	up	6.75E-04		conserved hypothetical protein
gbs1743	2.56	up	8.18E-03		conserved hypothetical protein
gbs0805	2.58	up	3.97E-02		conserved hypothetical protein
gbs1506	2.58	up	3.17E-07	glpT	sugar phosphate transport protein
gbs1573	2.6	up	8.18E-03	dppF	peptide ABC transporter, ATP-binding protein
gbs0189	2.62	up	7.44E-06		PTS system, IIABC components
gbs0667	2.65	up	4.39E-08	pfoS/R	PTS system, fructose-specific IIBC component
gbs1162	2.76	up	1.85E-07		GTP pyrophosphokinase homolog
gbs1400	2.76	up	1.06E-05		ABC-type multidrug/protein/lipid transport system, ATPase component
gbs0256	2.78	up	3.59E-07	nagA	N-acetylglucosamine-6-phosphate deacetylase
gbs0110	2.78	up	3.75E-08		Carbonic anhydrase
gbs1742	2.81	up	5.69E-05		ABC transporter, ATP-binding protein
gbs0563	2.82	up	4.07E-07		B. subtilis YhbA protein homolog
gbs0761	2.84	up	4.78E-08		conserved hypothetical protein
gbs1576	2.85	up	3.47E-03		peptide ABC transporter, permease protein
gbs1740	2.88	up	7.54E-04		ABC transporter, ATP-binding/permease protein
gbs1198	3.01	up	2.13E-06	tpx	thiol peroxidase
gbs0662	3.02	up	5.72E-05		integral membrane protein
gbs1577	3.04	up	2.05E-04		peptide ABC transporter, peptide-binding protein
gbs0030	3.05	up	3.24E-04		zoocin A endopeptidase
gbs0765	3.06	up	2.39E-05		membrane protein, putative
gbs0290	3.09	up	7.35E-03		conserved hyothetical protein SA1280
gbs1741	3.2	up	5.19E-05		ABC transporter, ATP-binding/permease protein
gbs1784	3.29	up	1.43E-05		ABC transporter, ATP-binding protein CydC
gbs1779	3.39	up	3.74E-16	bmr1	major facilitator family transporter
gbs1530	3.42	up	4.10E-05		RogB protein
gbs1785	3.65	up	2.30E-06		ABC transporter, ATP-binding protein CydD
gbs0819	3.75	up	1.26E-05	nagB	glucosamine-6-phosphate isomerase
gbs0889	3.84	up	1.10E-08	pheT	phenylalanyl-tRNA synthetase, beta subunit
gbs1753	3.91	up	6.39E-08		multidrug resistance protein
gbs1838	3.94	up	5.06E-09		amino acid ABC transporter, permease protein
gbs1195	3.99	up	6.35E-07		conserved hypothetical protein
gbs1787	4.07	up	4.19E-07	cydA	cytochrome d oxidase, subunit I
gbs0924	4.17	up	3.34E-10		chloramphenicol acetyltransferase
gbs1786	4.3	up	1.94E-09	cydB	cytochrome d ubiquinol oxidase, subunit II
gbs1839	4.34	up	1.51E-11		amino acid ABC transporter, ATP-binding protein
gbs1788	4.4	up	5.62E-07		pyridine nucleotide-disulphide oxidoreductase family protein
gbs1789	4.45	up	3.55E-11		prenyltransferase, UbiA family
gbs1778	4.91	up	3.55E-28		universal stress protein family
gbs1995	4.91	up	1.51E-11		PAP2 family protein
gbs1574	5.21	up	2.47E-04		peptide ABC transporter, ATP-binding protein
gbs0272	5.22	up	1.46E-11		PTS system, IIBC components
gbs1752	5.5	up	8.21E-09		conserved hypothetical protein
gbs1575	5.51	up	1.80E-05		peptide ABC transporter, permease protein
gbs0196	6.03	up	4.82E-18		Oxidoreductase NAD-binding domain protein
gbs2003	8.19	up	2.24E-41		acid-resistant locus arl7
gbs0537	8.4	up	5.78E-10	glnP	amino acid ABC transporter, permease protein
gbs0538	9.66	up	1.87E-15	glnQ	amino acid ABC transporter, ATP-binding protein
gbs0123	9.71	up	4.86E-10	argG	argininosuccinate synthase
gbs0124	10.58	up	2.21E-12	argH	argininosuccinate lyase
gbs1501	12.82	up	2.38E-23		amino acid ABC transporter, amino acid-binding protein
srn046	1.97	down	7.26E-03		asd
srn056	2.31	down	4.68E-04
srn057	2.4	down	1.32E-05
srn073	6.83	down	6.41E-35
srn015	5.15	up	1.26E-08		csRNA10
srn024	4.18	up	5.98E-10		csRNA11
srn041	2.59	up	6.63E-04
srn070	4.28	up	3.60E-06		csRNA12
srn085	4.35	up	6.91E-09		csrNA13
srn082	2.42	up	1.53E-02
srn071	2.67	up	2.82E-02
Regulation through variation in transcription termination efficiency in cis-regulatory region
srn102	0.96	~	1.00E+00		cisgbs0106
gbs0106	2.72	down	6.00E-11	pyrG	CTP synthase
srn108	1.4	~(up)	1.22E-01		cisgbs0560
gbs0560	3.58	down	9.36E-12		cation-transporting ATPase, E1-E2 family
srn119	1.5	~(down)	1.70E-02		cisgbs1212
gbs1212	4.04	up	7.33E-13		sodium:alanine symporter family protein

## Sheet: Feuil2
rownames.counts.		logFC(ph5/ph7)	BH	dRNAseq_ph5	dRNAseq_ph7			∆ciaRH-LE	wt-LE	∆covRS-LE	∆covRS-midE	∆RelRS-midE
gbs0001	gbs0001	-1.04709	2.79741e-06	117	201	ATPase involved in DNA replication initiation [DNA replication, recombination, and repair	"Chromosomal replication initiator protein dnaA"	298	175	140	163	284
gbs0002	gbs0002	-1.1087	3.52114e-07	nd	nd	DNA polymerase sliding clamp subunit (PCNA homolog) [DNA replication, recombination, and repair	#N/A	0	0	0	0	0
gbs0008	gbs0008	-1.33232	1.1519e-08	nd	nd	Transcription-repair coupling factor (superfamily II helicase) [DNA replication, recombination, and repair / Transcription	"transcription-repair coupling factor"	0	0	0	0	0
gbs0030	gbs0030	1.60827	0.000324304	0	0	Membrane proteins related to metalloendopeptidases [Cell envelope biogenesis, outer membrane	"exported protein of unknown function"	0	33	0	40	19
gbs0031	gbs0031	0.844835	0.00100951	437	67	surface immunogenic protein	"exported protein of unknown function"	80	23	60	68	67
gbs0032	gbs0032	-3.04176	0.000217554	0	23	Putative N-acetylmannosamine-6-phosphate epimerase [Carbohydrate transport and metabolism	#N/A	0	0	38	14	12
gbs0053	gbs0053	-3.43353	1.4162e-41	112	832	Alcohol dehydrogenase, class IV [Energy production and conversion	"fused acetaldehyde-CoA dehydrogenase ; iron-dependent alcohol dehydrogenase ; pyruvate-formate lyase deactivase"	158	159	977	361	1361
gbs0054	gbs0054	-3.90763	9.23667e-40	0	125	Zn-dependent alcohol dehydrogenases [General function prediction only	"alcohol dehydrogenase, 1-propanol preferring"	112	25	855	1778	1261
gbs0099	gbs0099	0.930819	1.38433e-05	61	89	Pseudouridylate synthase [Translation, ribosomal structure and biogenesis	#N/A	192	330	309	338	1062
gbs0100	gbs0100	0.864698	0.000140013	nd	nd	Hydroxymethylpyrimidine/phosphomethylpyrimidine kinase [Coenzyme metabolism	"bifunctional hydroxy-methylpyrimidine kinase and hydroxy-phosphomethylpyrimidine kinase"	0	0	0	0	0
gbs0101	gbs0101	0.920299	0.000450627	nd	nd	Predicted membrane protein [Function unknown	"conserved membrane protein of unknown function"	0	0	0	0	0
gbs0102	gbs0102	1.04774	1.17072e-06	nd	nd	Uncharacterized protein conserved in bacteria [Function unknown	"conserved protein of unknown function"	0	0	0	0	0
gbs0106	gbs0106	-1.44105	6.0015e-11	0	8	CTP synthase (UTP-ammonia lyase) [Nucleotide transport and metabolism	#N/A	8	25	12	24	74
gbs0108	gbs0108	-1.27511	1.59174e-06	nd	nd	dUTPase [Nucleotide transport and metabolism	#N/A	0	0	0	0	0
gbs0110	gbs0110	1.47686	3.74782e-08	0	7	Carbonic anhydrase [Inorganic ion transport and metabolism	"conserved protein of unknown function"	19	45	129	220	116
gbs0111	gbs0111	0.909532	0.000180923	0	63	Pyruvate/2-oxoglutarate dehydrogenase complex, dihydrolipoamide dehydrogenase (E3) component, and related enzymes [Energy production and conversion	"putative pyridine nucleotide-disulfide oxidoreductase"	10	63	189	270	289
gbs0116	gbs0116	-2.14485	0.00197415	nd	nd	ABC-type ribose transport system, auxiliary component [Carbohydrate transport and metabolism	"putative cytoplasmic sugar-binding protein"	0	0	0	0	0
gbs0117	gbs0117	-3.69366	1.23253e-18	nd	nd	Sugar kinases, ribokinase family [Carbohydrate transport and metabolism	#N/A	0	0	0	0	0
gbs0118	gbs0118	-4.34444	4.24713e-44	0	18	Transcriptional regulators [Transcription	"DNA-binding transcriptional repressor of ribose metabolism"	41	0	23	44	90
gbs0123	gbs0123	3.28012	4.85998e-10	119	6	Argininosuccinate synthase [Amino acid transport and metabolism	"Argininosuccinate synthase (Citrulline--aspartate ligase)"	16	0	0	11	12
gbs0124	gbs0124	3.40334	2.20812e-12	nd	nd	Argininosuccinate lyase [Amino acid transport and metabolism	#N/A	0	0	0	0	0
gbs0125	gbs0125	-1.37035	3.23878e-07	2586	8227	Fructose/tagatose bisphosphate aldolase [Carbohydrate transport and metabolism	"tagatose 6-phosphate aldolase 1, kbaY subunit"	5024	9869	28096	23641	21554
gbs0130	gbs0130	-1.39633	2.22337e-06	0	0	Membrane protease subunits, stomatin/prohibitin homologs [Posttranslational modification, protein turnover, chaperones	"Hypersensitive-induced response protein"	0	0	0	33	126
gbs0133	gbs0133	0.838041	0.00567037	0	0	Predicted membrane protein [Function unknown	"membrane protein of unknown function"	10	13	14	56	74
gbs0134	gbs0134	0.725222	0.00107153	0	0	Undecaprenyl pyrophosphate phosphatase [Lipid transport and metabolism	#N/A	0	25	0	23	35
gbs0142	gbs0142	-1.21746	6.57919e-05	0	0	D-alanyl-D-alanine carboxypeptidase [Cell envelope biogenesis, outer membrane	"Penicillin binding protein 4 (fragment)"	0	0	0	12	0
gbs0149	gbs0149	0.849871	0.000970664	0	0	4-diphosphocytidyl-2C-methyl-D-erythritol 2-phosphate synthase [Lipid metabolism	"4-diphosphocytidyl-2-C-methyl-D-erythritol kinase; isopentenyl monophosphate kinase"	31	91	108	308	87
gbs0182	gbs0182	-3.5372	1.01949e-08	0	26	Putative effector of murein hydrolase LrgA [General function prediction only	"conserved membrane protein of unknown function"	27	0	0	0	0
gbs0183	gbs0183	-2.88172	3.02042e-07	nd	nd	Putative effector of murein hydrolase [Cell envelope biogenesis, outer membrane	"conserved membrane protein of unknown function"	0	0	0	0	0
gbs0184	gbs0184	-0.811475	0.000427594	0	0	ABC-type dipeptide transport system, periplasmic component [Amino acid transport and metabolism	"Protein XP55 precursor"	0	0	0	11	38
gbs0189	gbs0189	1.38879	7.44059e-06	13085	3906	Phosphotransferase system IIA components [Carbohydrate transport and metabolism	"ScrA (Fusion: PTS system, beta-glucosides specific IIABC component)"	12119	3876	1633	664	223
gbs0190	gbs0190	1.16447	0.000307818	nd	nd	Glycosidases [Carbohydrate transport and metabolism	"trehalose-6-P hydrolase"	0	0	0	0	0
gbs0196	gbs0196	2.592	4.82297e-18	724	108	Predicted ferric reductase [Inorganic ion transport and metabolism	"membrane protein of unknown function"	15	466	3147	914	140
gbs0204	gbs0204	-0.801256	0.000824517	0	28	rRNA methylases [Translation, ribosomal structure and biogenesis	"putative enzyme"	13	38	172	144	155
gbs0221	gbs0221	-1.16895	1.6643e-07	nd	nd	0	"protein of unknown function""RelE/StbE addiction module toxin	0	0	0	0	0
gbs0222	gbs0222	-1.15625	1.45776e-07	0	6	0	"protein of unknown function" relB antitoxin	0	0	15	48	13
gbs0224	gbs0224	-1.43711	0.00720004	nd	nd	0	"protein of unknown function"	0	0	0	0	0
gbs0225	gbs0225	-1.53012	0.000607966	nd	nd	0	"putative exported protein"	0	0	0	0	0
gbs0229	gbs0229	-1.31829	0.00432123	nd	nd	0	"protein of unknown function" Aluminium activated malate transporter	0	0	0	0	0
gbs0232	gbs0232	0.944818	0.000317908	nd	nd	ABC-type proline/glycine betaine transport systems, permease component [Amino acid transport and metabolism	"Glycine betaine/carnitine/choline transport system permease protein opuCD"	0	0	0	0	0
gbs0233	gbs0233	1.1647	1.36225e-06	nd	nd	Periplasmic glycine betaine/choline-binding (lipo)protein of an ABC-type transport system (osmoprotectant binding protein) [Cell envelope biogenesis, outer membrane	"Glycine betaine/carnitine/choline-binding protein precursor (Osmoprotectant-binding protein)"	0	0	0	0	0
gbs0234	gbs0234	1.03695	0.000863822	nd	nd	ABC-type proline/glycine betaine transport systems, permease component [Amino acid transport and metabolism	"Choline transport system permease protein opuBB"	0	0	0	0	0
gbs0235	gbs0235	1.18098	1.12707e-06	406	118	ABC-type proline/glycine betaine transport systems, ATPase components [Amino acid transport and metabolism	"Glycine betaine/carnitine/choline transport ATP-binding protein opuCA"	142	531	524	607	627
gbs0241	gbs0241	-1.0228	0.00016053	nd	nd	DNA segregation ATPase FtsK/SpoIIIE and related proteins [Cell division and chromosome partitioning	"putative FtsK-like DNA segregation ATPase, YDCQ B.subtilis ortholog"	0	0	0	0	0
gbs0242	gbs0242	-1.14008	0.00330714	nd	nd	0	"protein of unknown function"	0	0	0	0	0
gbs0243	gbs0243	-1.18118	0.00163458	0	11	0	"Gp44 (fragment)"	0	42	32	153	66
gbs0256	gbs0256	1.47528	3.58508e-07	101	39	N-acetylglucosamine-6-phosphate deacetylase [Carbohydrate transport and metabolism	"N-acetylglucosamine-6-phosphate deacetylase (GlcNAc 6-P deacetylase)"	195	545	786	250	406
gbs0257	gbs0257	-2.04546	6.837e-09	0	0	Uncharacterized protein conserved in bacteria [Function unknown	"conserved membrane protein of unknown function"	0	0	95	1079	151
gbs0263	gbs0263	-1.05629	0.000664216	0	0	Glycerol kinase [Energy production and conversion	#N/A	17	0	61	54	30
gbs0272	gbs0272	2.38421	1.46334e-11	0	0	Phosphotransferase system IIB components [Carbohydrate transport and metabolism	"fused beta-glucoside-specific PTS enzymes: IIA component ; IIB component ; IIC component (fragment)"	0	0	0	0	0
gbs0280	gbs0280	-0.710368	0.00193221	0	0	ABC-type amino acid transport/signal transduction systems, periplasmic component/domain [Amino acid transport and metabolism / Signal transduction mechanisms	"putative amino-acid-binding protein yxeM precursor"	28	143	46	767	987
gbs0281	gbs0281	-0.639565	0.00514594	6068	2015	ABC-type amino acid transport system, permease component [Amino acid transport and metabolism	"putative transporter subunit: permease component of ABC superfamily transporter"	2332	3216	2427	1154	3155
gbs0289	gbs0289	0.720853	0.0011922	0	0	Penicillin-binding protein-related factor A, putative recombinase [General function prediction only	"Recombination protein U homolog"	14	0	11	36	8
gbs0290	gbs0290	1.62799	0.00735184	nd	nd	Uncharacterized protein conserved in bacteria [Function unknown	"conserved protein of unknown function"	0	0	0	0	0
gbs0303	gbs0303	-0.833591	0.000143071	nd	nd	Primosomal protein N' (replication factor Y) - superfamily II helicase [DNA replication, recombination, and repair	"Primosome factor n' (replication factor Y)"	0	0	0	0	0
gbs0304	gbs0304	-0.791777	0.000301635	51	48	Methionyl-tRNA formyltransferase [Translation, ribosomal structure and biogenesis	#N/A	17	0	9	27	21
gbs0326	gbs0326	-2.50581	2.36058e-29	353	788	Ribosome-associated protein Y (PSrp-1) [Translation, ribosomal structure and biogenesis	"conserved protein of unknown function"	1798	402	3063	2235	1618
gbs0332	gbs0332	-0.656153	0.00502003	0	0	Acyl carrier protein [Lipid metabolism / Secondary metabolites biosynthesis, transport, and catabolism	"acyl carrier protein (ACP)"	12	159	94	105	277
gbs0342	gbs0342	-0.748099	0.00238271	0	0	0	"protein of unknown function"	0	0	14	0	0
gbs0345	gbs0345	-0.792541	0.00100726	71	148	Uncharacterized protein conserved in bacteria [Function unknown	"ManO"	72	553	350	532	1859
gbs0346	gbs0346	-0.904718	0.000243324	nd	nd	Phosphotransferase system, mannose/fructose/N-acetylgalactosamine-specific component IID [Carbohydrate transport and metabolism	"mannose-specific enzyme IID component of PTS"	0	0	0	0	0
gbs0347	gbs0347	-0.895616	0.000776796	nd	nd	Phosphotransferase system, mannose/fructose/N-acetylgalactosamine-specific component IIC [Carbohydrate transport and metabolism	"mannose-specific enzyme IIC component of PTS"	0	0	0	0	0
gbs0348	gbs0348	-0.885619	0.00050562	125	994	Phosphotransferase system, mannose/fructose/N-acetylgalactosamine-specific component IIB [Carbohydrate transport and metabolism	"fused mannose-specific PTS enzymes: IIA component ; IIB component"	1784	4187	10626	8550	21253
gbs0351	gbs0351	-0.779129	0.00286991	0	7	Predicted membrane protein [Function unknown	#N/A	9	178	526	164	136
gbs0418	gbs0418	-0.750392	0.00380395	nd	nd	Ribosome-binding factor A [Translation, ribosomal structure and biogenesis	"30s ribosome binding factor"	0	0	0	0	0
gbs0419	gbs0419	-2.18967	1.87687e-07	0	0	Esterase/lipase [Lipid metabolism	"exported protein of unknown function"	0	0	22	29	24
gbs0431	gbs0431	0.826754	0.000757305	376	82	Predicted integral membrane protein [Function unknown	"membrane protein of unknown function"	113	74	46	23	115
gbs0444	gbs0444	-0.91837	0.000655666	nd	nd	Preprotein translocase subunit YidC [Intracellular trafficking and secretion	"Membrane protein oxaA 1 precursor"	0	0	0	0	0
gbs0445	gbs0445	-0.957972	4.43049e-05	nd	nd	Predicted RNA-binding protein [General function prediction only	"protein of unknown function"	0	0	0	0	0
gbs0446	gbs0446	0.705565	0.00141726	275	76	Uncharacterized domain/protein associated with RNAses G and E [Translation, ribosomal structure and biogenesis	"Uncharacterized domain/protein associated with RNase G and E"	116	174	190	322	154
gbs0450	gbs0450	-0.934064	0.00175008	nd	nd	Predicted acyltransferase [General function prediction only	"putative acyltransferase with acyl-CoA N-acyltransferase domain"	0	0	0	0	0
gbs0451	gbs0451	-4.27892	4.82428e-66	112	1528	Similar to C5A peptidase Subtilisin-like serine proteases [Posttranslational modification, protein turnover, chaperones	"exported protein of unknown function"	38	11	198	963	267
gbs0452	gbs0452	-3.45954	1.22942e-37	29	22	Glycosyltransferases involved in cell wall biogenesis [Cell envelope biogenesis, outer membrane	"Putative sugar transferase (Fragment) (modular protein)"	27	17	91	153	109
gbs0467	gbs0467	-0.942744	7.37178e-05	34	11	Co/Zn/Cd efflux system component [Inorganic ion transport and metabolism	"putative zinc efflux system"	17	33	22	17	36
gbs0471	gbs0471	-1.3634	0.000607966	87	108		"conserved protein of unknown function"RelB antitoxin	60	130	128	143	156
gbs0472	gbs0472	-1.48895	1.94923e-07	nd	nd	0	"conserved protein of unknown function"	0	0	0	0	0
gbs0473	gbs0473	-1.59535	1.44398e-07	nd	nd	0	"exported protein of unknown function"	0	0	0	0	0
gbs0484	gbs0484	-1.27163	0.00032577	nd	nd	Uncharacterized conserved protein, contains double-stranded beta-helix domain [Function unknown	"protein of unknown function"	0	0	0	0	0
gbs0485	gbs0485	-1.48931	0.00018854	nd	nd	Uncharacterized conserved protein, contains double-stranded beta-helix domain [Function unknown	"protein of unknown function"	0	0	0	0	0
gbs0486	gbs0486	-1.18608	0.00016053	0	0	SAM-dependent methyltransferases [Secondary metabolites biosynthesis, transport, and catabolism / General function prediction only	"conserved protein of unknown function"	0	0	12	20	16
gbs0497	gbs0497	-0.998884	1.70762e-05	260	528	Asparagine synthetase A [Amino acid transport and metabolism	#N/A	239	438	82	245	1303
gbs0517	gbs0517	-1.05664	7.14498e-05	0	5	Uncharacterized protein conserved in bacteria [Function unknown	"conserved protein of unknown function"	17	57	79	162	221
gbs0518	gbs0518	-0.972578	1.37181e-05	nd	nd	Transcriptional regulator/sugar kinase [Transcription / Carbohydrate transport and metabolism	"Glucokinase (Glucose kinase)"	0	0	0	0	0
gbs0519	gbs0519	-0.789342	0.000609334	nd	nd	Rhodanese-related sulfurtransferase [Inorganic ion transport and metabolism	"conserved protein of unknown function"	0	0	0	0	0
gbs0523	gbs0523	-0.926548	0.000344751	nd	nd	UDP-N-acetylglucosamine	#N/A	0	0	0	0	0
gbs0524	gbs0524	-1.16183	0.000248424	nd	nd	Cell division septal protein [Cell envelope biogenesis, outer membrane	"putative FtsQ protein"	0	0	0	0	0
gbs0533	gbs0533	-0.652009	0.00846186	135	390	0	"protein of unknown function"	120	351	1448	850	1494
gbs0537	gbs0537	3.07095	5.77945e-10	0	0	ABC-type amino acid transport system, permease component [Amino acid transport and metabolism	"putative transporter subunit: permease component of ABC superfamily transporter"	0	6	0	26	13
gbs0538	gbs0538	3.27155	1.87124e-15	nd	nd	ABC-type polar amino acid transport system, ATPase component [Amino acid transport and metabolism	"glutamate and aspartate transporter subunit ; ATP-binding component of ABC superfamily"	0	0	0	0	0
gbs0539	gbs0539	0.640212	0.00844573	0	0	Phosphomannomutase [Carbohydrate transport and metabolism	#N/A	0	25	57	47	10
gbs0552	gbs0552	-0.711456	0.0058879	34	15	0	"protein of unknown function"	27	9	11	45	26
gbs0560	gbs0560	-1.83849	9.35929e-12	2175	885	Cation transport ATPase [Inorganic ion transport and metabolism	"Cation-transporting ATPase pacL"	512	1066	848	762	1075
gbs0561	gbs0561	0.906307	0.00835465	0	0	Predicted phosphohydrolases [General function prediction only	"protein of unknown function"	0	0	0	0	0
gbs0563	gbs0563	1.49398	4.0743e-07	193	67	Uncharacterized Fe-S protein [Energy production and conversion	"conserved protein of unknown function"	152	299	1186	205	252
gbs0569	gbs0569	-0.985943	3.88031e-05	1825	9543	Dehydrogenases with different specificities (related to short-chain alcohol dehydrogenases) [Secondary metabolites biosynthesis, transport, and catabolism / General function prediction only	#N/A	6422	12837	32149	15359	12517
gbs0586	gbs0586	-0.66041	0.00600403	nd	nd	Chloride channel protein EriC [Inorganic ion transport and metabolism	"putative chloride transport protein"	0	0	0	0	0
gbs0605	gbs0605	-1.34886	0.000462708	0	5	Phosphoserine phosphatase [Amino acid transport and metabolism	"Phosphoserine phosphatase (PSP) (O-phosphoserine phosphohydrolase) (PSPase)"	29	193	40	363	454
gbs0615	gbs0615	-1.97344	6.81504e-12	0	11	Acid phosphatase (class B) [General function prediction only	"acid phosphatase/phosphotransferase, class B, non-specific"	8	34	65	183	106
gbs0626	gbs0626	-1.20477	0.000440508	nd	nd	0	"protein of unknown function"pseudo	0	0	0	0	0
gbs0627	gbs0627	-1.21403	2.65222e-06	0	0	0	"protein of unknown function" YSIRK-targeted surface antigen transcriptional regulator	6	20	141	121	77
gbs0644	gbs0644	-2.09115	0.00163574	0	11	0	"protein of unknown function"	0	0	430	352	25
gbs0645	gbs0645	-2.41336	1.06647e-07	nd	nd	(acyl-carrier-protein) S-malonyltransferase [Lipid metabolism	"protein of unknown function"	0	0	0	0	0
gbs0646	gbs0646	-2.88028	8.24139e-12	nd	nd	Dehydrogenases with different specificities (related to short-chain alcohol dehydrogenases) [Secondary metabolites biosynthesis, transport, and catabolism / General function prediction only	#N/A	0	0	0	0	0
gbs0647	gbs0647	-2.81797	5.21222e-08	nd	nd	Acyl carrier protein [Lipid metabolism / Secondary metabolites biosynthesis, transport, and catabolism	"Acyl carrier protein"	0	0	0	0	0
gbs0648	gbs0648	-3.05704	4.76997e-07	nd	nd	3-hydroxymyristoyl/3-hydroxydecanoyl-(acyl carrier protein) dehydratases [Lipid metabolism	#N/A	0	0	0	0	0
gbs0649	gbs0649	-3.18155	3.27394e-13	nd	nd	ABC-type multidrug transport system, ATPase component [Defense mechanisms	"putative transporter subunit: ATP-binding component of ABC superfamily"	0	0	0	0	0
gbs0650	gbs0650	-3.68284	3.20143e-16	nd	nd	ABC-type multidrug transport system, permease component [Defense mechanisms	"conserved membrane protein of unknown function"	0	0	0	0	0
gbs0651	gbs0651	-3.54367	2.90507e-33	nd	nd	0	"protein of unknown function"	0	0	0	0	0
gbs0652	gbs0652	-3.58971	1.61302e-31	nd	nd	Glycine cleavage system T protein (aminomethyltransferase) [Amino acid transport and metabolism	#N/A	0	0	0	0	0
gbs0653	gbs0653	-3.35732	3.66534e-27	nd	nd	3-oxoacyl-(acyl-carrier-protein) synthase [Lipid metabolism / Secondary metabolites biosynthesis, transport, and catabolism	"3-oxoacyl-[acyl-carrier-protein] synthase / Chain length factor"	0	0	0	0	0
gbs0654	gbs0654	-3.07266	1.0247e-34	nd	nd	Glycosyl transferases, related to UDP-glucuronosyltransferase [Carbohydrate transport and metabolism / Signal transduction mechanisms	"protein of unknown function"	0	0	0	0	0
gbs0655	gbs0655	-3.19576	5.91716e-21	nd	nd	0	"protein of unknown function"	0	0	0	0	0
gbs0661	gbs0661	-1.43487	1.68787e-07	0	39	0	"exported protein of unknown function"	0	26	93	101	84
gbs0662	gbs0662	1.59314	5.72352e-05	0	0	Uncharacterized membrane-associated protein [Function unknown	"conserved membrane protein of unknown function"	0	18	0	11	0
gbs0667	gbs0667	1.40518	4.39237e-08	699	75		"PTS system, fructose-specific IIBC component"	101	60	307	21	310
gbs0668	gbs0668	1.29016	1.06768e-06	nd	nd	Lactate dehydrogenase and related dehydrogenases [Energy production and conversion / Coenzyme metabolism / General function prediction only	"fermentative D-lactate dehydrogenase, NAD-dependent"	0	0	0	0	0
gbs0680	gbs0680	-0.735428	0.00114392	286	711	Transcriptional regulators [Transcription	"Catabolite control protein A (Glucose-resistance amylase regulator)"	1220	1704	4193	4265	2562
gbs0688	gbs0688	-1.9258	0.00156703	nd	nd	ABC-type amino acid transport system, permease component [Amino acid transport and metabolism	"putative transporter subunit: permease component of ABC superfamily transporter"	0	0	0	0	0
gbs0756	gbs0756	-1.34851	3.99931e-09	1722	7943	Putative stress-responsive transcriptional regulator [Transcription / Signal transduction mechanisms	"DNA-binding transcriptional activator (fragment)"	2787	4429	1456	6655	6240
gbs0757	gbs0757	-0.978183	1.782e-05	63	169	Serine kinase of the HPr protein, regulates carbohydrate metabolism [Signal transduction mechanisms	"HPr kinase/phosphorylase (HPrK/P) (HPr(Ser) kinase/phosphorylase) (HPr kinase/phosphatase)"	198	316	914	506	305
gbs0758	gbs0758	-0.705171	0.00432123	nd	nd	Prolipoprotein diacylglyceryltransferase [Cell envelope biogenesis, outer membrane	"Prolipoprotein diacylglyceryl transferase"	0	0	0	0	0
gbs0761	gbs0761	1.50765	4.78232e-08	251	39	0	"protein of unknown function"	470	440	110	183	610
gbs0764	gbs0764	-0.894987	0.000664216	369	702	Uncharacterized protein conserved in bacteria [Function unknown	"conserved protein of unknown function"	134	160	145	614	1150
gbs0765	gbs0765	1.61497	2.39444e-05	0	0	0	"conserved membrane protein of unknown function"	0	22	323	92	27
gbs0766	gbs0766	1.15628	6.61197e-08	0	0	Mn2+ and Fe2+ transporters of the NRAMP family [Inorganic ion transport and metabolism	"manganese/divalent cation transporter"	0	25	0	25	19
gbs0773	gbs0773	-1.28842	5.92656e-08	nd	nd	Broad specificity phosphatase PhoE and related phosphatases [General function prediction only	"putative Phosphoglycerate mutase (Fragment)"	0	0	0	0	0
gbs0774	gbs0774	-1.48271	0.000119605	0	8	Uncharacterized conserved protein [Function unknown	"conserved protein of unknown function"	6	11	165	69	27
gbs0782	gbs0782	-0.867775	0.000210174	15214	9342	GTPases - translation elongation factors [Translation, ribosomal structure and biogenesis	"protein chain elongation factor EF-Tu (duplicate of tufA)"	6236	7621	9515	23101	55684
gbs0786	gbs0786	-0.819651	0.000767712	nd	nd	Recombinational DNA repair protein (RecF pathway) [DNA replication, recombination, and repair	"gap repair protein"	0	0	0	0	0
gbs0790	gbs0790	-1.9925	2.07777e-08	0	7	0	"conserved membrane protein of unknown function"	0	14	44	146	82
gbs0791	gbs0791	-2.47757	1.35601e-16	nd	nd	LPXTG	"exported protein of unknown function"	0	0	0	0	0
gbs0813	gbs0813	-2.21597	5.08055e-07	0	0	Glycerate kinase [Carbohydrate transport and metabolism	#N/A	0	0	0	0	13
gbs0814	gbs0814	-2.15194	2.5859e-05	nd	nd	H+/gluconate symporter and related permeases [Carbohydrate transport and metabolism / Amino acid transport and metabolism	"conserved membrane protein of unknown function"	0	0	0	0	0
gbs0819	gbs0819	1.90549	1.25707e-05	1529	431	6-phosphogluconolactonase/Glucosamine-6-phosphate isomerase/deaminase [Carbohydrate transport and metabolism	#N/A	3164	4969	1183	1626	3128
gbs0822	gbs0822	0.943836	0.00547697	0	0	CCR4-NOT transcriptional regulation complex, NOT5 subunit [Transcription	"General substrate transporter:Major facilitator superfamily precursor"	0	0	0	0	0
gbs0824	gbs0824	-1.06637	4.25132e-07	nd	nd	Oligoendopeptidase F [Amino acid transport and metabolism	"Oligoendopeptidase F homolog"	0	0	0	0	0
gbs0825	gbs0825	-1.38189	0.000259943	nd	nd	Predicted phosphatases [General function prediction only	"IndB protein"	0	0	0	0	0
gbs0840	gbs0840	-0.903623	0.00064876	nd	nd	Phosphoenolpyruvate-protein kinase (PTS system EI component in bacteria) [Carbohydrate transport and metabolism	"PEP-protein phosphotransferase of PTS system (enzyme I)"	0	0	0	0	0
gbs0842	gbs0842	-1.88325	9.27323e-20	nd	nd	Predicted xylanase/chitin deacetylase [Carbohydrate transport and metabolism	#N/A	0	0	0	0	0
gbs0843	gbs0843	-0.821895	0.000240212	34	39	Superfamily II DNA and RNA helicases [DNA replication, recombination, and repair / Transcription / Translation, ribosomal structure and biogenesis	"ATP-dependent RNA helicase eIF4A (Eukaryotic initiation factor 4A) (eIF-4A) (Translation Initiation factor 1)"	16	77	154	97	87
gbs0850	gbs0850	-2.69654	6.38533e-08	0	8	fibrinogen-binding proteinB	"exported protein of unknown function"	0	0	0	34	0
gbs0852	gbs0852	0.983037	0.000887214	23140	9856	0	"protein of unknown function"	5372	14217	2540	3171	6785
gbs0871	gbs0871	-1.1707	3.02069e-05	nd	nd	1,4-alpha-glucan branching enzyme [Carbohydrate transport and metabolism	#N/A	0	0	0	0	0
gbs0889	gbs0889	1.94172	1.10308e-08	173	8	0	"conserved protein of unknown function"	91	69	209	124	31
gbs0911	gbs0911	-1.57435	7.0164e-15	0	8	Predicted CRISPR-associated nuclease, contains McrA/HNH-nuclease and RuvC-like nuclease domain [Defense mechanisms	"protein of unknown function"	0	0	32	66	68
gbs0912	gbs0912	-1.40316	6.3506e-07	nd	nd	CRISPR-associated protein Cas1 [Defense mechanisms	"protein of unknown function"	0	0	0	0	0
gbs0913	gbs0913	-1.37443	7.92083e-08	nd	nd	CRISPR-associated protein, Cas2 homolog [Defense mechanisms	"protein of unknown function"	0	0	0	0	0
gbs0914	gbs0914	-1.25977	6.77836e-09	nd	nd	0	"protein of unknown function"	0	0	0	0	0
gbs0918	gbs0918	-1.43483	0.000481114	nd	nd	Leucine-rich repeat (LRR) protein [Function unknown	"protein of unknown function"	0	0	0	0	0
gbs0919	gbs0919	1.1216	0.000136441	35	9	Predicted HD superfamily hydrolase [General function prediction only	"putative metal-dependent phosphohydrolase"	15	0	12	22	14
gbs0920	gbs0920	0.909743	0.0004438	nd	nd	Histone acetyltransferase HPA2 and related acetyltransferases [Transcription / General function prediction only	"Uncharacterized acetyltransferase yjaB (modular protein)"	0	0	0	0	0
gbs0921	gbs0921	1.00394	3.11545e-06	nd	nd	Conserved domain frequently associated with peptide methionine sulfoxide reductase [Posttranslational modification, protein turnover, chaperones	"methionine sulfoxide reductase B"	0	0	0	0	0
gbs0922	gbs0922	-1.107	3.49173e-06	39	132	Cation transport ATPase [Inorganic ion transport and metabolism	"Potassium-transporting ATPase alpha chain 2 (Proton pump) (Non-gastric H(+)/K(+) ATPase subunit alpha)"	150	181	902	609	1350
gbs0923	gbs0923	0.872306	0.00158525	nd	nd	Predicted hydrolases or acyltransferases (alpha/beta hydrolase superfamily) [General function prediction only	"protein of unknown function"	0	0	0	0	0
gbs0924	gbs0924	2.06052	3.33737e-10	75	12	Acetyltransferase (isoleucine patch superfamily) [General function prediction only	"putative acetyltransferase (fragment)"	112	864	639	1332	416
gbs0933	gbs0933	-3.80629	1.93294e-66	0	10	Glucosamine 6-phosphate synthetase, contains amidotransferase and phosphosugar isomerase domains [Cell envelope biogenesis, outer membrane	#N/A	13	11	11	790	1422
gbs0942	gbs0942	-1.33632	6.45834e-09	nd	nd	Uncharacterized ABC-type transport system, periplasmic component/surface lipoprotein [General function prediction only	"putative ABC transporter (substrate-binding protein)"	0	0	0	0	0
gbs0946	gbs0946	-1.27127	5.77715e-08	0	40	Uncharacterized NAD(FAD)-dependent dehydrogenases [General function prediction only	"putative NADH oxidase (NOXase)"	112	124	1655	4449	2458
gbs0947	gbs0947	-1.08099	0.000970935	993	5108	Malate/lactate dehydrogenases [Energy production and conversion	#N/A	3428	13886	34831	19037	18912
gbs0956	gbs0956	-1.14372	0.00270462	nd	nd	Acetyltransferases [General function prediction only	"putative Acetyltransferase (GNAT) family protein"	0	0	0	0	0
gbs0958	gbs0958	-0.806328	0.000312696	1105	1189	0	"protein of unknown function"	303	413	454	1099	1192
gbs0966	gbs0966	-1.80469	1.25674e-15	0	11	ABC-type oligopeptide transport system, periplasmic component [Amino acid transport and metabolism	"murein tripeptide (L-ala-gamma-D-glutamyl-meso-DAP) transporter subunit ; periplasmic-binding component of ABC superfamily"	0	0	0	0	36
gbs1019	gbs1019	0.738431	0.00116787	nd	nd	Signal transduction histidine kinase [Signal transduction mechanisms	#N/A	0	0	0	0	0
gbs1022	gbs1022	-1.14013	1.56565e-07	nd	nd	Phosphate uptake regulator [Inorganic ion transport and metabolism	"negative regulator of PhoR/PhoB two-component regulator"	0	0	0	0	0
gbs1023	gbs1023	-1.05831	9.88694e-07	nd	nd	ABC-type phosphate transport system, ATPase component [Inorganic ion transport and metabolism	"phosphate transporter subunit ; ATP-binding component of ABC superfamily"	0	0	0	0	0
gbs1024	gbs1024	-0.990129	1.43251e-05	nd	nd	ABC-type phosphate transport system, ATPase component [Inorganic ion transport and metabolism	"phosphate transporter subunit ; ATP-binding component of ABC superfamily"	0	0	0	0	0
gbs1025	gbs1025	-0.966537	5.64435e-06	nd	nd	ABC-type phosphate transport system, permease component [Inorganic ion transport and metabolism	"phosphate transporter subunit ; membrane component of ABC superfamily"	0	0	0	0	0
gbs1026	gbs1026	-0.974942	1.8913e-05	nd	nd	ABC-type phosphate transport system, permease component [Inorganic ion transport and metabolism	"putative ABC transporter permease protein yqgH"	0	0	0	0	0
gbs1034	gbs1034	-1.03682	0.00211332	nd	nd	Histone acetyltransferase HPA2 and related acetyltransferases [Transcription / General function prediction only	"Acetyltransferase, GNAT family family protein"	0	0	0	0	0
gbs1035	gbs1035	-1.24745	3.42413e-05	nd	nd	Uncharacterized protein conserved in bacteria [Function unknown	"conserved protein of unknown function"	0	0	0	0	0
gbs1036	gbs1036	-1.06011	0.00296247	98	164	Restriction endonuclease S subunits [Defense mechanisms	"protein of unknown function"	106	142	153	21	89
gbs1037	gbs1037	-1.31766	9.94573e-07	0	0	Predicted metal-dependent membrane protease [General function prediction only	"membrane protein of unknown function"	0	11	293	712	84
gbs1042	gbs1042	-0.825538	0.00108636	nd	nd	ABC-type enterochelin transport system, periplasmic component [Inorganic ion transport and metabolism	"Similar to ferrichrome ABC transporter"	0	0	0	0	0
gbs1046	gbs1046	-0.872877	0.00599537	nd	nd	Acetyltransferase (isoleucine patch superfamily) [General function prediction only	#N/A	0	0	0	0	0
gbs1047	gbs1047	-0.783632	0.00600403	nd	nd	Ribonuclease HII [DNA replication, recombination, and repair	"Ribonuclease HII (RNase HII)"	0	0	0	0	0
gbs1048	gbs1048	-0.739141	0.00203216	0	5	Predicted GTPases [General function prediction only	"conserved protein of unknown function"	0	68	28	26	60
gbs1049	gbs1049	-1.40936	5.10164e-10	56	41	Uncharacterized protein conserved in bacteria [Function unknown	"conserved exported protein of unknown function"	30	0	0	20	20
gbs1086	gbs1086	-1.06748	1.45319e-05	148	96	Aspartate-semialdehyde dehydrogenase [Amino acid transport and metabolism	"putative semialdehyde dehydrogenase"	109	216	223	339	673
gbs1087	gbs1087	-2.82028	2.16313e-37	0	0	fibrinogen-binding protein A	"exported protein of unknown function"	129	25	1404	36761	5014
gbs1096	gbs1096	0.895173	0.000900278	42	7	Lipoate-protein ligase A [Coenzyme metabolism	"conserved protein of unknown function"	60	69	81	133	150
gbs1111	gbs1111	-1.51077	0.000467791	61	148	Uncharacterized protein, 4-oxalocrotonate tautomerase homolog [General function prediction only	#N/A	444	70	92	173	103
gbs1141	gbs1141	-0.896648	0.00173201	48	43	0	"membrane protein of unknown function"	54	83	281	54	238
gbs1156	gbs1156	1.14897	0.000507987	0	0	Membrane carboxypeptidase (penicillin-binding protein) [Cell envelope biogenesis, outer membrane	"protein of unknown function"	0	0	0	0	10
gbs1160	gbs1160	1.18765	5.67865e-05	nd	nd	Pseudouridylate synthases, 23S RNA-specific [Translation, ribosomal structure and biogenesis	"Uncharacterized RNA pseudouridine synthase yjbO (RNA- uridine isomerase) (RNA pseudouridylate synthase)"	0	0	0	0	0
gbs1161	gbs1161	1.24836	1.79925e-05	nd	nd	NAD kinase [Coenzyme metabolism	#N/A	0	0	0	0	0
gbs1162	gbs1162	1.46413	1.85442e-07	0	4	PpGpp synthetase catalytic domain [General function prediction only	"conserved protein of unknown function"	3	106	34	385	349
gbs1174	gbs1174	-0.879319	0.000700002	0	65	Chloride channel protein EriC [Inorganic ion transport and metabolism	"chloride channel, voltage-gated"	93	65	219	111	394
gbs1190	gbs1190	0.858036	0.000747789	nd	nd	0	"choline transporter of high affinity (fragment)"	0	0	0	0	0
gbs1191	gbs1191	0.826705	0.00149366	0	0	Choline-glycine betaine transporter [Cell envelope biogenesis, outer membrane	"choline transporter of high affinity (fragment)"	0	58	46	61	33
gbs1195	gbs1195	1.99802	6.3506e-07	nd	nd	0	"exported protein of unknown function"	0	0	0	0	0
gbs1198	gbs1198	1.59079	2.13382e-06	6031	1717	Peroxiredoxin [Posttranslational modification, protein turnover, chaperones	"lipid hydroperoxide peroxidase"	1733	2456	6817	1480	4105
gbs1202	gbs1202	0.998126	1.07099e-05	nd	nd	Uncharacterized protein conserved in bacteria [Function unknown	"putative 20-kDa protein"	0	0	0	0	0
gbs1203	gbs1203	1.00059	0.00034397	nd	nd	Uncharacterized protein conserved in bacteria [Function unknown	"conserved protein of unknown function"	0	0	0	0	0
gbs1204	gbs1204	0.753838	0.00817729	nd	nd	Uncharacterized protein conserved in bacteria [Function unknown	"putative 20-kDa protein"	0	0	0	0	0
gbs1211	gbs1211	0.726899	0.0015126	26	0	Xanthine/uracil permeases [Nucleotide transport and metabolism	"uracil transporter"	27	1516	132	50	34
gbs1212	gbs1212	2.01402	7.33425e-13	5699	16842	Na+/alanine symporter [Amino acid transport and metabolism	"putative amino acid sodium/proton transporter"	13252	2879	2811	1136	2174
gbs1221	gbs1221	-0.893824	0.000913391	39	72	Predicted transcriptional regulator [Transcription	"conserved protein of unknown function"predicted transcriptional regulator with lexA domain	27	49	83	121	103
gbs1225	gbs1225	-1.11058	6.11026e-06	nd	nd	Ribosomal protein S1 [Translation, ribosomal structure and biogenesis	"40S ribosomal protein S1"	0	0	0	0	0
gbs1233	gbs1233	-1.02559	6.33231e-05	nd	nd	Lysophospholipase L1 and related esterases [Amino acid transport and metabolism	"N-acylneuraminate cytidylyltransferase (CMP-N- acetylneuraminic acid synthetase) (CMP-NeuNAc synthetase)"	0	0	0	0	0
gbs1234	gbs1234	-1.04905	2.58108e-05	nd	nd	Acetyltransferase (isoleucine patch superfamily) [General function prediction only	"NeuD protein"	0	0	0	0	0
gbs1235	gbs1235	-0.902502	0.000486726	nd	nd	UDP-N-acetylglucosamine 2-epimerase [Cell envelope biogenesis, outer membrane	"Polysialic acid biosynthesis protein P7"	0	0	0	0	0
gbs1236	gbs1236	-0.994149	0.000373065	nd	nd	Sialic acid synthase [Cell envelope biogenesis, outer membrane	#N/A	0	0	0	0	0
gbs1237	gbs1237	-1.10863	1.72634e-07	nd	nd	Membrane protein involved in the export of O-antigen and teichoic acid [General function prediction only	"putative polysaccharide export protein, PST family"	0	0	0	0	0
gbs1237.1	gbs1237.1	-1.36291	3.28179e-08	nd	nd	0	"protein of unknown function"	0	0	0	0	0
gbs1238	gbs1238	-1.59745	4.43799e-08	nd	nd	Glycosyltransferases involved in cell wall biogenesis [Cell envelope biogenesis, outer membrane	"putative glycosyl transferase family 2"	0	0	0	0	0
gbs1239	gbs1239	-1.54665	4.06516e-11	nd	nd	Glycosyltransferases involved in cell wall biogenesis [Cell envelope biogenesis, outer membrane	"putative WaaV"	0	0	0	0	0
gbs1240	gbs1240	-1.01401	0.000507279	nd	nd	0	"membrane protein of unknown function"	0	0	0	0	0
gbs1241	gbs1241	-1.1081	2.11556e-06	nd	nd	Uncharacterized conserved protein [Function unknown	#N/A	0	0	0	0	0
gbs1242	gbs1242	-1.18346	0.00133571	nd	nd	UDP-N-acetylglucosamine	"Beta-1,4-glucuronosyltransferase (fragment)"	0	0	0	0	0
gbs1243	gbs1243	-1.30558	5.9838e-10	nd	nd	Sugar transferases involved in lipopolysaccharide synthesis [Cell envelope biogenesis, outer membrane	"Exopolysaccharide production protein exoY (modular protein)"	0	0	0	0	0
gbs1244	gbs1244	-1.30907	9.06451e-10	nd	nd	ATPases involved in chromosome partitioning [Cell division and chromosome partitioning	"putative tyrosine-protein kinase yveL"	0	0	0	0	0
gbs1245	gbs1245	-1.35814	6.02964e-08	nd	nd	Capsular polysaccharide biosynthesis protein [Cell envelope biogenesis, outer membrane	"putative capsular polysaccharide biosynthesis protein ywqC"	0	0	0	0	0
gbs1246	gbs1246	-1.15433	1.16032e-07	nd	nd	Capsular polysaccharide biosynthesis protein [Carbohydrate transport and metabolism / Cell envelope biogenesis, outer membrane	"putative tyrosine-protein phosphatase capC"	0	0	0	0	0
gbs1247	gbs1247	-0.982906	8.08882e-06	61	29	Transcriptional regulator [Transcription	"Membrane-bound protein lytR (modular protein)"	35	72	14	47	42
gbs1264	gbs1264	1.14693	0.00503714	nd	nd	Alpha-acetolactate decarboxylase [Secondary metabolites biosynthesis, transport, and catabolism	#N/A	0	0	0	0	0
gbs1265	gbs1265	1.19992	0.00424061	112	16	Thiamine pyrophosphate-requiring enzymes [acetolactate synthase, pyruvate dehydrogenase (cytochrome), glyoxylate carboligase, phosphonopyruvate decarboxylase	"Acetolactate synthase (Acetohydroxy-acid synthase) (ALS)"	84	119	133	171	524
gbs1279	gbs1279	-0.782268	0.000655666	0	11	0	"exported protein of unknown function"	0	0	191	388	78
gbs1295	gbs1295	-0.971796	0.002833	0	20	Uncharacterized protein conserved in bacteria [Function unknown	"conserved protein of unknown function"	41	36	25	29	105
gbs1308	gbs1308	-2.58477	2.24697e-30	0	0	C5a peptidase	"exported protein of unknown function"	0	0	58	154	14
gbs1341	gbs1341	-1.212	1.37181e-05	nd	nd	Superfamily I DNA and RNA helicases [DNA replication, recombination, and repair	"conserved protein of unknown function"	0	0	0	0	0
gbs1342	gbs1342	-1.17436	0.000270607	nd	nd	Predicted ATP-dependent endonuclease of the OLD family [DNA replication, recombination, and repair	"conserved protein of unknown function"	0	0	0	0	0
gbs1344	gbs1344	-1.11937	1.13791e-05	80	121	Predicted transcriptional regulators [Transcription	"protein of unknown function"	198	26	277	48	59
gbs1374	gbs1374	-0.68901	0.00567037	nd	nd	Ribosomal protein L7/L12 [Translation, ribosomal structure and biogenesis	"50S ribosomal subunit protein L7/L12"	0	0	0	0	0
gbs1397	gbs1397	0.891018	3.52003e-05	nd	nd	Signal transduction histidine kinase [Signal transduction mechanisms	#N/A	0	0	0	0	0
gbs1399	gbs1399	0.758036	0.00165881	0	0	PpGpp synthetase catalytic domain [General function prediction only	"conserved protein of unknown function"	0	63	29	17	20
gbs1400	gbs1400	1.46444	1.06084e-05	nd	nd	ABC-type multidrug transport system, ATPase and permease components [Defense mechanisms	"putative ABC transporter, ATP-binding protein, ATPase"	0	0	0	0	0
gbs1401	gbs1401	1.14948	0.000406856	nd	nd	ABC-type multidrug transport system, ATPase and permease components [Defense mechanisms	#N/A	0	0	0	0	0
gbs1403	gbs1403	-1.44801	0.000307818	nd	nd	5'-nucleotidase/2',3'-cyclic phosphodiesterase and related esterases [Nucleotide transport and metabolism	"putative bifunctional UDP-sugar hydrolase and 5'-nucleotidase"	0	0	0	0	0
gbs1410	gbs1410	-0.667332	0.00777334	nd	nd	ATPase components of ABC transporters with duplicated ATPase domains [General function prediction only	"fused ATP-binding subunits of ABC superfamily protein involved in precise excision of transposons"	0	0	0	0	0
gbs1415	gbs1415	0.980305	3.53172e-05	3159	515	Predicted membrane protein [Function unknown	"Predicted membrane protein"	242	251	676	137	355
gbs1417	gbs1417	-0.823638	0.000235551	nd	nd	Fructose-1-phosphate kinase and related fructose-6-phosphate kinase (PfkB) [Carbohydrate transport and metabolism	#N/A	0	0	0	0	0
gbs1418	gbs1418	-1.06441	0.000246519	577	316	Transcriptional regulators of sugar metabolism [Transcription / Carbohydrate transport and metabolism	"glycerol-3-phosphate regulon repressor, transcriptional regulator protein, DeoR family."	229	203	591	2093	814
gbs1419	gbs1419	-2.45649	1.20329e-33	nd	nd	Peptidoglycan interpeptide bridge formation enzyme [Cell wall/membrane/envelope biogenesis	"putative Aminoacyltransferase femB (Factor essential for expression of methicillin resistance B)"	0	0	0	0	0
gbs1420	gbs1420	-2.18732	2.21843e-25	31	169	0	"exported protein of unknown function"	37	119	339	423	271
gbs1421	gbs1421	-1.06133	1.55897e-06	nd	nd	Ketopantoate reductase [Coenzyme metabolism	"putative 2-dehydropantoate reductase, NADPH-specific"	0	0	0	0	0
gbs1422	gbs1422	-0.985359	1.38674e-05	27	53	Predicted membrane protein, putative toxin regulator [General function prediction only	"membrane protein of unknown function"	84	0	91	140	283
gbs1423	gbs1423	-0.928225	2.08511e-05	nd	nd	Thioredoxin reductase [Posttranslational modification, protein turnover, chaperones	"putative thioredoxin reductase, FAD/NAD(P)-binding"	0	0	0	0	0
gbs1424	gbs1424	-0.835781	0.000248277	nd	nd	tRNA-(guanine-N1)-methyltransferase [Translation, ribosomal structure and biogenesis	#N/A	0	0	0	0	0
gbs1429	gbs1429	-0.830362	0.000824517	nd	nd	ABC-type antimicrobial peptide transport system, permease component [Defense mechanisms	"Uncharacterized ABC transporter permease yknZ"	0	0	0	0	0
gbs1430	gbs1430	-0.875855	0.00972837	nd	nd	ABC-type antimicrobial peptide transport system, ATPase component [Defense mechanisms	"Uncharacterized ABC transporter ATP-binding protein TM_0352"	0	0	0	0	0
gbs1431	gbs1431	-1.10689	0.00104013	77	68	Membrane-fusion protein [Cell envelope biogenesis, outer membrane	"macrolide transporter subunit, membrane fusion protein (MFP) component"	53	25	48	127	42
gbs1434	gbs1434	-0.714533	0.00849961	39	20	Pyrimidine operon attenuation protein/uracil phosphoribosyltransferase [Nucleotide transport and metabolism	"Pyrimidine operon regulatory protein"	38	215	112	165	165
gbs1441	gbs1441	-1.04288	4.34015e-05	0	0	Putative enzyme of poly-gamma-glutamate biosynthesis (capsule formation) [Cell envelope biogenesis, outer membrane	"exported protein of unknown function"	0	16	26	31	26
gbs1448	gbs1448	-0.713083	0.00601786	nd	nd	3-dehydroquinate synthetase [Amino acid transport and metabolism	#N/A	0	0	0	0	0
gbs1463	gbs1463	-1.69376	2.83063e-07	nd	nd	ABC-type Fe3+-hydroxamate transport system, periplasmic component [Inorganic ion transport and metabolism	"Ferrichrome-binding protein precursor"	0	0	0	0	0
gbs1464	gbs1464	-1.83272	1.32049e-05	nd	nd	ABC-type Fe3+-siderophore transport system, permease component [Inorganic ion transport and metabolism	"iron-dicitrate transporter subunit ; membrane component of ABC superfamily; KpLE2 phage-like element"	0	0	0	0	0
gbs1465	gbs1465	-1.66297	1.91968e-06	nd	nd	ABC-type Fe3+-siderophore transport system, permease component [Inorganic ion transport and metabolism	"iron-dicitrate transporter subunit ; membrane component of ABC superfamily; KpLE2 phage-like element"	0	0	0	0	0
gbs1468	gbs1468	-1.49015	3.0556e-11	71	143	Pyruvate-formate lyase-activating enzyme [Posttranslational modification, protein turnover, chaperones	#N/A	234	165	1121	729	1134
gbs1474	gbs1474	-1.8247	3.37291e-16	nd	nd	Predicted outer membrane protein [Cell envelope biogenesis, outer membrane	"exported protein of unknown function"	0	0	0	0	0
gbs1475	gbs1475	-1.80763	1.61677e-12	nd	nd	Sortase (surface protein transpeptidase) [Cell envelope biogenesis, outer membrane	"Sortase-like protein (fragment)"	0	0	0	0	0
gbs1476	gbs1476	-1.69032	2.27033e-11	nd	nd	Sortase (surface protein transpeptidase) [Cell envelope biogenesis, outer membrane	"Sortase-like protein (fragment)"	0	0	0	0	0
gbs1477	gbs1477	-2.33562	1.35408e-23	nd	nd	Predicted outer membrane protein [Cell envelope biogenesis, outer membrane	"exported protein of unknown function"	0	0	0	0	0
gbs1478	gbs1478	-1.88445	2.87494e-15	19	58	Predicted outer membrane protein [Cell envelope biogenesis, outer membrane	"exported protein of unknown function"	45	203	378	662	249
gbs1479	gbs1479	-1.18447	0.00564057	nd	nd	0	"M protein trans-acting positive regulator"	0	0	0	0	0
gbs1498	gbs1498	0.95157	1.64025e-05	11	4	Large-conductance mechanosensitive channel [Cell envelope biogenesis, outer membrane	"mechanosensitive channel"	27	317	602	503	248
gbs1501	gbs1501	3.67987	2.37987e-23	0	0	ABC-type amino acid transport/signal transduction systems, periplasmic component/domain [Amino acid transport and metabolism / Signal transduction mechanisms	"putative amino-acid ABC transporter extracellular-binding protein yqiX precursor"	0	0	0	11	10
gbs1505	gbs1505	1.13342	2.79741e-06	312	100	0	"protein of unknown function"	218	257	410	121	276
gbs1506	gbs1506	1.36943	3.1723e-07	0	0	Sugar phosphate permease [Carbohydrate transport and metabolism	"sn-glycerol-3-phosphate transporter"	24	26	1097	503	13
gbs1507	gbs1507	-1.09799	2.71789e-05	nd	nd	Glucan phosphorylase [Carbohydrate transport and metabolism	#N/A	0	0	0	0	0
gbs1508	gbs1508	-2.24068	1.49853e-19	0	78	4-alpha-glucanotransferase [Carbohydrate transport and metabolism	#N/A	128	68	172	84	164
gbs1510	gbs1510	-2.89262	3.38982e-35	59	281	Maltose-binding periplasmic proteins/domains [Carbohydrate transport and metabolism	"maltose transporter subunit ; periplasmic-binding component of ABC superfamily"	369	134	2761	649	752
gbs1511	gbs1511	-1.46871	1.8913e-05	nd	nd	ABC-type sugar transport systems, permease components [Carbohydrate transport and metabolism	"conserved membrane protein of unknown function"	0	0	0	0	0
gbs1530	gbs1530	1.77356	4.0999e-05	0	0	0	"protein of unknown function"	0	0	4	167	26
gbs1533	gbs1533	-1.37218	3.02964e-05	40	127	ABC-type amino acid transport/signal transduction systems, periplasmic component/domain [Amino acid transport and metabolism / Signal transduction mechanisms	"glutamine transporter subunit ; membrane component of ABC superfamily (modular protein)"	22	55	47	977	327
gbs1534	gbs1534	-1.55748	2.31428e-05	nd	nd	ABC-type polar amino acid transport system, ATPase component [Amino acid transport and metabolism	"glutamine transporter subunit ; ATP-binding component of ABC superfamily"	0	0	0	0	0
gbs1540	gbs1540	-1.50017	3.50356e-07	0	9	LPXTG	#N/A	0	0	65	45	23
gbs1550	gbs1550	0.936046	0.000124026	353	79	CCR4-NOT transcriptional regulation complex, NOT5 subunit [Transcription	"putative metabolite efflux transporter"	621	525	461	801	321
gbs1563	gbs1563	-0.919255	0.00603198	0	0	O-Methyltransferase involved in polyketide biosynthesis [Secondary metabolites biosynthesis, transport, and catabolism	"Tetracenomycin polyketide synthesis O-methyltransferase tcmP"	0	0	0	0	0
gbs1568	gbs1568	-0.910404	0.000222885	nd	nd	Uncharacterized protein conserved in bacteria [Function unknown	"Bloom syndrome protein (RecQ protein-like 3) (DNA helicase, RecQ-like type 2) (fragment)"	0	0	0	0	0
gbs1569	gbs1569	-0.874726	0.000102571	2457	1656	Peptide methionine sulfoxide reductase [Posttranslational modification, protein turnover, chaperones	"peptide methionine sulfoxide reductase (Protein- methionine-S-oxide reductase) (Peptide Met(O) reductase)"	1701	788	2033	758	2127
gbs1571	gbs1571	-0.732092	0.00286496	nd	nd	Ribosome recycling factor [Translation, ribosomal structure and biogenesis	"ribosome recycling factor"	0	0	0	0	0
gbs1573	gbs1573	1.37979	0.00817729	nd	nd	ABC-type dipeptide/oligopeptide/nickel transport system, ATPase component [Amino acid transport and metabolism / Inorganic ion transport and metabolism	"Nickel transport ATP-binding protein nikE"	0	0	0	0	0
gbs1574	gbs1574	2.38217	0.000246832	nd	nd	ABC-type dipeptide/oligopeptide/nickel transport system, ATPase component [Amino acid transport and metabolism / Inorganic ion transport and metabolism	"Nickel transport ATP-binding protein nikD"	0	0	0	0	0
gbs1575	gbs1575	2.46167	1.79925e-05	nd	nd	ABC-type dipeptide/oligopeptide/nickel transport systems, permease components [Amino acid transport and metabolism / Inorganic ion transport and metabolism	"nickel transporter subunit ; membrane component of ABC superfamily"	0	0	0	0	0
gbs1576	gbs1576	1.5121	0.00346832	nd	nd	ABC-type dipeptide/oligopeptide/nickel transport systems, permease components [Amino acid transport and metabolism / Inorganic ion transport and metabolism	"nickel transporter subunit ; membrane component of ABC superfamily"	0	0	0	0	0
gbs1577	gbs1577	1.60516	0.000205437	nd	nd	ABC-type dipeptide transport system, periplasmic component [Amino acid transport and metabolism	"nickel transporter subunit ; periplasmic-binding component of ABC superfamily"	0	0	0	0	0
gbs1580	gbs1580	-1.01726	0.000459402	nd	nd	CCR4-NOT transcriptional regulation complex, NOT5 subunit [Transcription	"conserved membrane protein of unknown function"	0	0	0	0	0
gbs1581	gbs1581	-0.949158	0.00344477	509	568	Metal-dependent amidase/aminoacylase/carboxypeptidase [General function prediction only	"putative Amidohydrolase family protein; hippurate hydrolase (Benzoylglycine amidohydrolase)"	98	99	132	238	546
gbs1584	gbs1584	-0.667676	0.00517818	0	0	Anthranilate/para-aminobenzoate synthases component I [Amino acid transport and metabolism / Coenzyme metabolism	"PabB"	0	0	0	0	9
gbs1587	gbs1587	0.668014	0.00770819	nd	nd	ABC-type Mn2+/Zn2+ transport systems, permease components [Inorganic ion transport and metabolism	"zinc transporter subunit: membrane component of ABC superfamily"	0	0	0	0	0
gbs1607	gbs1607	-1.4601	0.00719335	nd	nd	Glycosyltransferases, probably involved in cell wall biogenesis [Cell envelope biogenesis, outer membrane	"protein of unknown function"	0	0	0	0	0
gbs1610	gbs1610	-1.55436	1.09792e-08	48	68	Branched-chain amino acid permeases [Amino acid transport and metabolism	"branched chain amino acid transporter (LIV-II)"	25	23	0	143	924
gbs1613	gbs1613	-1.43689	2.70544e-05	0	0	Predicted membrane protein [Function unknown	"membrane protein of unknown function"	0	15	0	23	10
gbs1615	gbs1615	-1.01893	0.000927608	nd	nd	Uncharacterized protein with an alpha/beta hydrolase fold [General function prediction only	"Alpha/beta hydrolase superfamily protein"	0	0	0	0	0
gbs1619	gbs1619	-0.969406	3.00722e-05	nd	nd	Phosphoglycerate dehydrogenase and related dehydrogenases [Amino acid transport and metabolism	"D-3-phosphoglycerate dehydrogenase (fragment)"	0	0	0	0	0
gbs1620	gbs1620	-1.03349	0.00524943	nd	nd	Histone acetyltransferase HPA2 and related acetyltransferases [Transcription / General function prediction only	"protein of unknown function"	0	0	0	0	0
gbs1621	gbs1621	-0.923639	0.000706097	0	0	Phosphoserine aminotransferase [Coenzyme metabolism / Amino acid transport and metabolism	"3-phosphoserine/phosphohydroxythreonine aminotransferase"	0	0	0	25	8
gbs1638	gbs1638	-0.789629	0.000525013	108	143	Amino acid transporters [Amino acid transport and metabolism	"putative APC family, S-methylmethionine transporter (MmuP)"	97	93	45	503	1586
gbs1657	gbs1657	-0.703917	0.00233392	0	55	Preprotein translocase subunit YidC [Intracellular trafficking and secretion	"Membrane protein oxaA 2 precursor"	109	911	122	2018	4605
gbs1671	gbs1671	-0.72026	0.00217217	nd	nd	Signal transduction histidine kinase [Signal transduction mechanisms	"Sensor protein"	0	0	0	0	0
gbs1682	gbs1682	-1.06377	2.16689e-06	0	0	Na+/serine symporter [Amino acid transport and metabolism	"sodium:serine/threonine symporter"	0	264	0	23	216
gbs1683	gbs1683	-2.3854	3.95731e-12	0	0	Branched-chain amino acid permeases [Amino acid transport and metabolism	"branched chain amino acid transporter (LIV-II)"	0	0	0	0	0
gbs1684	gbs1684	-4.40004	2.96553e-42	0	9	Threonine dehydrogenase and related Zn-dependent dehydrogenases [Amino acid transport and metabolism / General function prediction only	"putative zinc-dependent alcohol dehydrogenase (oxidoreductase); L-iditol 2-dehydrogenase"	35	0	55	58	57
gbs1694	gbs1694	-2.02392	4.30372e-14	0	0	Dihydroxyacetone kinase [Carbohydrate transport and metabolism	"dihydroxyacetone kinase, N-terminal domain"	7	21	71	290	102
gbs1695	gbs1695	-1.82153	6.11625e-12	nd	nd	Dihydroxyacetone kinase [Carbohydrate transport and metabolism	"dihydroxyacetone kinase, C-terminal domain"	0	0	0	0	0
gbs1696	gbs1696	-1.84131	2.70552e-05	nd	nd	Uncharacterized protein conserved in bacteria [Function unknown	#N/A	0	0	0	0	0
gbs1697	gbs1697	-1.43009	0.000129268	nd	nd	Glycerol uptake facilitator and related permeases (Major Intrinsic Protein Family) [Carbohydrate transport and metabolism	"glycerol facilitator"	0	0	0	0	0
gbs1698	gbs1698	0.784877	0.00162958	1171	303	Mannose-6-phosphate isomerase [Carbohydrate transport and metabolism	"conserved protein of unknown function"	1625	1820	6896	949	874
gbs1707	gbs1707	-0.867601	0.00973028	nd	nd	Predicted RNA-binding protein containing KH domain, possibly ribosomal protein [Translation, ribosomal structure and biogenesis	"putative RNA-binding protein"	0	0	0	0	0
gbs1714	gbs1714	-0.822565	0.00197116	nd	nd	Phosphoenolpyruvate synthase/pyruvate phosphate dikinase [Carbohydrate transport and metabolism	#N/A	0	0	0	0	0
gbs1715	gbs1715	-1.1938	0.0001487	nd	nd	Uncharacterized protein conserved in bacteria [Function unknown	"conserved protein of unknown function"	0	0	0	0	0
gbs1721	gbs1721	-2.79801	3.10195e-28	0	141	Universal stress protein UspA and related nucleotide-binding proteins [Signal transduction mechanisms	"conserved protein of unknown function"	169	84	812	423	674
gbs1725	gbs1725	0.705117	0.00276528	304	110	Predicted oxidoreductase [General function prediction only	"putative oxidoreductase"	108	30	300	452	144
gbs1728	gbs1728	-0.779423	0.000933674	nd	nd	Alanine racemase [Cell envelope biogenesis, outer membrane	#N/A	0	0	0	0	0
gbs1729	gbs1729	-1.00712	9.93407e-06	nd	nd	Phosphopantetheinyl transferase (holo-ACP synthase) [Lipid metabolism	"holo-[acyl-carrier-protein] synthase 1"	0	0	0	0	0
gbs1730	gbs1730	-0.882199	9.6036e-05	nd	nd	3-deoxy-D-arabino-heptulosonate 7-phosphate (DAHP) synthase [Amino acid transport and metabolism	"3-deoxy-D-arabino-heptulosonate-7-phosphate synthase, tyrosine-repressible"	0	0	0	0	0
gbs1731	gbs1731	-0.780255	0.00157921	4292	5992	Preprotein translocase subunit SecA (ATPase, RNA helicase) [Intracellular trafficking and secretion	"preprotein translocase subunit, ATPase"	3038	917	1870	3795	8689
gbs1740	gbs1740	1.5264	0.000754148	nd	nd	ABC-type multidrug transport system, ATPase and permease components [Defense mechanisms	"Lipid A export ATP-binding/permease protein msbA"	0	0	0	0	0
gbs1741	gbs1741	1.67815	5.18569e-05	nd	nd	ABC-type multidrug transport system, ATPase and permease components [Defense mechanisms	"ABC transporter, ATP-binding/permease protein"	0	0	0	0	0
gbs1742	gbs1742	1.48869	5.69439e-05	nd	nd	ABC-type cobalt transport system, ATPase component [Inorganic ion transport and metabolism	"putative ABC transporter ATP-binding protein TDE_0282"	0	0	0	0	0
gbs1743	gbs1743	1.35803	0.00817729	nd	nd	ABC-type cobalt transport system, permease component CbiQ and related transporters [Inorganic ion transport and metabolism	"Cobalt transport protein precursor"	0	0	0	0	0
gbs1744	gbs1744	1.35802	0.000674993	nd	nd	0	"conserved membrane protein of unknown function"	0	0	0	0	0
gbs1751	gbs1751	-1.09708	6.61197e-08	0	21	Xaa-Pro aminopeptidase [Amino acid transport and metabolism	"Xaa-Pro and Met-Xaa peptidase"	9	43	100	43	77
gbs1752	gbs1752	2.46072	8.2063e-09	nd	nd	0	"conserved protein of unknown function"	0	0	0	0	0
gbs1753	gbs1753	1.96598	6.38533e-08	0	0	CCR4-NOT transcriptional regulation complex, NOT5 subunit [Transcription	"Uncharacterized transporter yhcA"	0	0	0	39	19
gbs1769	gbs1769	-0.949045	0.000255497	nd	nd	ATP-dependent exoDNAse (exonuclease V), alpha subunit - helicase superfamily I member [DNA replication, recombination, and repair	#N/A	0	0	0	0	0
gbs1770	gbs1770	-1.19807	2.23767e-06	0	20	0	"putative Membrane subunit"	50	262	211	909	979
gbs1772	gbs1772	-1.57733	5.28265e-06	117	497	Pyruvate-formate lyase [Energy production and conversion	"pyruvate formate lyase I"	606	484	4201	1766	1432
gbs1777	gbs1777	-1.53426	5.9838e-10	26	28	Glycerol uptake facilitator and related permeases (Major Intrinsic Protein Family) [Carbohydrate transport and metabolism	"glycerol facilitator"	77	125	178	1213	1111
gbs1778	gbs1778	2.29449	3.55398e-28	nd	nd	Universal stress protein UspA and related nucleotide-binding proteins [Signal transduction mechanisms	"conserved protein of unknown function"	0	0	0	0	0
gbs1779	gbs1779	1.76053	3.74018e-16	275	66	CCR4-NOT transcriptional regulation complex, NOT5 subunit [Transcription	"conserved membrane protein of unknown function"	402	1410	1436	582	753
gbs1780	gbs1780	-1.02008	0.000322271	0	23	cAMP-binding proteins - catabolite gene activator and regulatory subunit of cAMP-dependent protein kinases [Signal transduction mechanisms	"putative DNA-binding transcriptional dual regulator"	11	0	0	13	26
gbs1781	gbs1781	-1.21254	5.92656e-08	nd	nd	Predicted acyl esterases [General function prediction only	"Xaa-Pro dipeptidyl-peptidase (X-Pro dipeptidyl- peptidase) (X-prolyl-dipeptidyl aminopeptidase) (X-PDAP)"	0	0	0	0	0
gbs1782	gbs1782	-1.26822	7.81697e-08	nd	nd	0	"protein of unknown function"	0	0	0	0	0
gbs1784	gbs1784	1.71685	1.42527e-05	nd	nd	ABC-type transport system involved in cytochrome bd biosynthesis, fused ATPase and permease components [Energy production and conversion / Posttranslational modification, protein turnover, chaperones	"fused cysteine transporter subunits of ABC superfamily: membrane component ; ATP-binding component"	0	0	0	0	0
gbs1785	gbs1785	1.86602	2.29662e-06	nd	nd	ABC-type transport system involved in cytochrome bd biosynthesis, ATPase and permease components [Energy production and conversion / Posttranslational modification, protein turnover, chaperones	"fused cysteine transporter subunits of ABC superfamily: membrane component ; ATP-binding component"	0	0	0	0	0
gbs1786	gbs1786	2.10311	1.93655e-09	nd	nd	Cytochrome bd-type quinol oxidase, subunit 2 [Energy production and conversion	"cytochrome d terminal oxidase, subunit II"	0	0	0	0	0
gbs1787	gbs1787	2.02414	4.19489e-07	nd	nd	Cytochrome bd-type quinol oxidase, subunit 1 [Energy production and conversion	"cytochrome bd-II oxidase, subunit I"	0	0	0	0	0
gbs1788	gbs1788	2.13788	5.62005e-07	nd	nd	NADH dehydrogenase, FAD-containing subunit [Energy production and conversion	"NADH dehydrogenase-like protein yjlD (Glucose starvation-inducible protein 5) (GSI5)"	0	0	0	0	0
gbs1789	gbs1789	2.15257	3.55305e-11	673	35	1,4-dihydroxy-2-naphthoate octaprenyltransferase [Coenzyme metabolism	"1,4-dihydroxy-2-naphthoate polyprenyltransferase"	661	227	487	153	64
gbs1791	gbs1791	-0.785275	0.00174353	51	138	Uncharacterized protein conserved in bacteria [Function unknown	"conserved protein of unknown function"	56	193	364	343	672
gbs1792	gbs1792	0.942561	8.44505e-06	0	6	Cyclopropane fatty acid synthase and related methyltransferases [Cell envelope biogenesis, outer membrane	"cyclopropane fatty acyl phospholipid synthase (unsaturated-phospholipid methyltransferase)"	9	40	107	45	18
gbs1798	gbs1798	-1.23317	2.72328e-08	122	235	Ribosomal protein S14 [Translation, ribosomal structure and biogenesis	"30S ribosomal subunit protein S14"	57	39	94	66	680
gbs1805	gbs1805	-1.21777	5.58973e-05	300	284	Surface antigen [General function prediction only	"exported protein of unknown function"	80	194	129	384	2153
gbs1806	gbs1806	-1.48182	3.57805e-05	nd	nd	Glutamine synthetase [Amino acid transport and metabolism	#N/A	0	0	0	0	0
gbs1809	gbs1809	-0.830678	0.00218102	133	131	3-phosphoglycerate kinase [Carbohydrate transport and metabolism	#N/A	50	270	381	279	1145
gbs1826	gbs1826	-2.44651	4.96874e-13	nd	nd	0	"protein of unknown function"	0	0	0	0	0
gbs1827	gbs1827	-2.56539	2.19736e-14	nd	nd	0	"putative flagellar protein"	0	0	0	0	0
gbs1828	gbs1828	-2.01196	6.45834e-09	nd	nd	0	"protein of unknown function"	0	0	0	0	0
gbs1829	gbs1829	-1.82871	0.000121683	22	60	0	"conserved exported protein of unknown function"	0	24	59	369	110
gbs1835	gbs1835	-0.98929	1.04427e-05	4325	5558	Response regulators consisting of a CheY-like receiver domain and a winged-helix DNA-binding domain [Signal transduction mechanisms / Transcription	"DNA-binding response regulator in two-component regulatory system with CusS"	3701	1766	1791	1313	3535
gbs1837	gbs1837	-0.704918	0.00228594	26	17	Uncharacterized protein conserved in bacteria [Function unknown	"conserved membrane protein of unknown function"	29	0	0	26	45
gbs1838	gbs1838	1.97762	5.0568e-09	nd	nd	ABC-type proline/glycine betaine transport system, permease component [Amino acid transport and metabolism	"OpuABC"	0	0	0	0	0
gbs1839	gbs1839	2.11721	1.50958e-11	0	0	ABC-type proline/glycine betaine transport system, ATPase component [Amino acid transport and metabolism	"glycine betaine transporter subunit ; ATP-binding compoent of ABC superfamily"	18	65	63	119	346
gbs1856	gbs1856	-2.91479	1.05123e-07	0	0	Uncharacterized protein conserved in bacteria [Function unknown	"L-ascorbate-specific enzyme IIC component of PTS"	0	0	0	99	75
gbs1860	gbs1860	-1.6402	2.76575e-09	nd	nd	Phosphotransferase system, fructose-specific IIC component [Carbohydrate transport and metabolism	"membrane protein of unknown function"	0	0	0	0	0
gbs1864	gbs1864	-0.700552	0.00431099	nd	nd	Uncharacterized protein involved in tellurite resistance [Inorganic ion transport and metabolism	"conserved protein of unknown function"	0	0	0	0	0
gbs1871	gbs1871	-0.698317	0.00345941	0	0	Predicted membrane protein [Function unknown	"conserved membrane protein of unknown function"	0	62	0	64	98
gbs1876	gbs1876	0.967709	4.13326e-05	nd	nd	NhaP-type Na+/H+ and K+/H+ antiporters [Inorganic ion transport and metabolism	"putative sodium/hydrogen antiporter (exchanger); membrane protein"	0	0	0	0	0
gbs1879	gbs1879	-1.02905	4.0999e-05	0	15	Predicted metalloendopeptidase [Posttranslational modification, protein turnover, chaperones	"Neutral endopeptidase (Endopeptidase O)"	29	30	1097	2322	396
gbs1882	gbs1882	0.957876	0.00293254	1275	291	cAMP-binding proteins - catabolite gene activator and regulatory subunit of cAMP-dependent protein kinases [Signal transduction mechanisms	"DNA-binding transcriptional activator of stationary phase nitrogen survival"	188	57	197	155	253
gbs1890	gbs1890	-2.83842	0.00185143	0	7	Phosphotransferase system, mannose/fructose-specific component IIA [Carbohydrate transport and metabolism	"conserved protein of unknown function"	0	0	27	0	27
gbs1911	gbs1911	-0.751499	0.00469086	0	16	Glycosidases [Carbohydrate transport and metabolism	"trehalose-6-P hydrolase"	0	0	36	26	50
gbs1912	gbs1912	-1.17637	3.1723e-07	50	32	ABC-type sugar transport systems, ATPase components [Carbohydrate transport and metabolism	"putative sugar transporter subunit: ATP-binding component of ABC superfamily transporter"	77	62	181	423	1156
gbs1923	gbs1923	-0.747991	0.00849961	180	121	Transcriptional regulators of sugar metabolism [Transcription / Carbohydrate transport and metabolism	"DNA-binding transcriptional repressor"	109	55	638	157	231
gbs1929	gbs1929	-1.23626	0.00610302	0	8	LPXTG-5'-nucleotidase/2',3'-cyclic phosphodiesterase and related esterases [Nucleotide transport and metabolism	#N/A	14	0	23	5	15
gbs1938	gbs1938	-5.02058	5.62885e-11	nd	nd	Phosphotransferase system, mannose/fructose/N-acetylgalactosamine-specific component IIB [Carbohydrate transport and metabolism	"Sorbose-specific phosphotransferase enzyme IIB component (PTS system sorbose-specific EIIB component) (EIIB-Sor) (EIII-B-Sor)"	0	0	0	0	0
gbs1939	gbs1939	-5.11542	8.36014e-19	0	21	Phosphotransferase system, mannose/fructose-specific component IIA [Carbohydrate transport and metabolism	"protein of unknown function"	18	0	18	24	29
gbs1941	gbs1941	-1.90384	6.86198e-07	nd	nd	0	"membrane protein of unknown function"	0	0	0	0	0
gbs1942	gbs1942	-1.88008	0.000251736	nd	nd	ABC-type multidrug transport system, ATPase component [Defense mechanisms	"ABC transporter related"	0	0	0	0	0
gbs1946	gbs1946	-2.52409	7.73187e-12	0	11	Phosphotransferase system IIA components [Carbohydrate transport and metabolism	"fused N-acetyl glucosamine specific PTS enzymes: IIC component ; IIB component ; IIA component"	60	0	36	24	92
gbs1976	gbs1976	-2.42422	0.0008574	0	0	0	"exported protein of unknown function"	0	0	0	33	0
gbs1995	gbs1995	2.29716	1.50958e-11	32	0	Membrane-associated phospholipid phosphatase [Lipid metabolism	"Membrane-associated phospholipid phosphatase"	0	17	17	13	8
gbs1999	gbs1999	0.77943	0.00113153	nd	nd	Rhodanese-related sulfurtransferase [Inorganic ion transport and metabolism	"Rhodanese-related sulfurtransferase"	0	0	0	0	0
gbs2000	gbs2000	0.708763	0.00356108	732	747	CAMP	"exported protein of unknown function"	1397	2058	50	51	1066
gbs2002	gbs2002	-1.2383	0.000575186	0	7	Glycerol dehydrogenase and related enzymes [Energy production and conversion	"glycerol dehydrogenase, NAD"	0	0	0	0	156
gbs2003	gbs2003	3.03368	2.23724e-41	0	0	Predicted membrane protein [Function unknown	"Acid-resistant locus arl7 (Fragment) (modular protein)"	0	0	0	18	0
gbs2008	gbs2008	-1.56858	0.000338541	0	0	Subtilisin-like serine proteases [Posttranslational modification, protein turnover, chaperones	"exported protein of unknown function"	0	0	0	15	0
gbs2015	gbs2015	-0.993006	0.00218102	0	0	Lipopolysaccharide biosynthesis proteins, LPS	"protein of unknown function"	0	0	0	17	0
gbs2016	gbs2016	-1.13856	8.9041e-06	nd	nd	Lipopolysaccharide biosynthesis proteins, LPS	#N/A	0	0	0	0	0
gbs2023	gbs2023	-0.847142	0.000571855	nd	nd	Phosphopentomutase [Carbohydrate transport and metabolism	#N/A	0	0	0	0	0
gbs2026	gbs2026	-1.03802	5.37829e-06	345	617	Uridine phosphorylase [Nucleotide transport and metabolism	#N/A	920	392	2649	1714	3535
gbs2043	gbs2043	-1.06798	8.79958e-07	nd	nd	Uncharacterized protein conserved in bacteria [Function unknown	"protein of unknown function"	0	0	0	0	0
gbs2044	gbs2044	-0.825612	0.00109407	nd	nd	Predicted endonuclease involved in recombination (possible Holliday junction resolvase in Mycoplasmas and B. subtilis) [DNA replication, recombination, and repair	"Holliday junction resolvase"	0	0	0	0	0
gbs2053	gbs2053	-0.920367	6.47383e-05	0	0	Cold shock proteins [Transcription	"stress protein, member of the CspA-family"	570	2790	175	12346	13936
gbs2057	gbs2057	1.01062	0.000312696	112	15	0	"protein of unknown function"	64	75	64	48	18
gbs2066	gbs2066	-0.832072	0.00380395	nd	nd	Predicted membrane-associated, metal-dependent hydrolase [General function prediction only	"protein of unknown function"	0	0	0	0	0
gbs2090	gbs2090	-1.07973	1.02811e-06	nd	nd	Uncharacterized conserved protein [Function unknown	"conserved membrane protein of unknown function"	0	0	0	0	0
gbs2091	gbs2091	-1.03127	1.76547e-06	6018	6584	Predicted hydrolases or acyltransferases (alpha/beta hydrolase superfamily) [General function prediction only	"Alpha/beta hydrolase fold"	1640	12006	21307	8881	4665
gbs2107	gbs2107	1.28917	0.00506078	0	0	Membrane proteins related to metalloendopeptidases [Cell envelope biogenesis, outer membrane	"Extracellular surface protein"	18	31	295	218	298
gbs2119	gbs2119	-0.757656	0.000970935	nd	nd	Arginine repressor [Transcription	"Arginine repressor"	0	0	0	0	0
gbs2122	gbs2122	-3.96878	5.33075e-48	0	219	Arginine deiminase [Amino acid transport and metabolism	"Arginine deiminase (ADI) (Arginine dihydrolase) (AD)"	225	32	704	196	363
gbs2123	gbs2123	-2.59991	5.88714e-21	nd	nd	Histone acetyltransferase HPA2 and related acetyltransferases [Transcription / General function prediction only	"conserved protein of unknown function"	0	0	0	0	0
gbs2124	gbs2124	-1.28586	6.38533e-08	nd	nd	Ornithine carbamoyltransferase [Amino acid transport and metabolism	"ornithine carbamoyltransferase 2, chain F; CP4-6 prophage"	0	0	0	0	0
gbs2129	gbs2129	-0.762559	0.00253869	0	0	Uncharacterized conserved protein [Function unknown	"conserved membrane protein of unknown function"	0	0	0	0	14
srn0129		0.996721	0.000214512	nd	nd	cis-gbs2033		0	0	0	0	0
srn015		2.36583	1.26395e-08	58	0	csRNA10		0	202	1104	382	24
srn024		2.06256	5.9838e-10	0	0	csRNA11		0	508	264	767	127
srn041		1.37507	0.000662674	120	31			19	14	0	0	9
srn046		-0.979498	0.00726233	1586058	1558488			5271116	587775	673294	1061135	484933
srn056		-1.20753	0.000467791	0	0			24	249	601	1043	456
srn057		-1.26433	1.3192e-05	0	5			0	50	0	0	22
srn070		2.09746	3.60165e-06	0	0	csRNA12		0	118	34	115	37
srn071		1.41771	0.028167	47						56	18
srn073		-2.77206	6.40924e-35	299	1041			1832	1892	3309	2785	2021
srn082		1.27516	0.0153357	0	0			0	0	0	12	0
srn085		2.12095	6.91065e-09	0	0	csrNA13		0	185	179	128	73
srn101		2.85002	2.58108e-05	0	0	cis-gbs0030			33	0	40	19
srn115		0.948998	0.00113677	23140	9856	cis-gbs0853		5372	14217	2540	3171	6785
srn140		-0.848539	0.00146524	nd	nd			0	0	0	0	0

## Sheet: Feuil1
rownames.counts.	Fold change		BH	dRNAseq_ph5	dRNAseq_ph7			∆ciaRH-LE	wt-LE	∆covRS-LE	∆covRS-midE	∆RelRS-midE
gbs0001	2.06636	down	2.79741e-06	117	201	dnaA	chromosomal replication initiator protein DnaA	298	175	140	163	284
gbs0002	2.15651	down	3.52114e-07	nd	nd	dnaN	DNA polymerase III, beta subunit	0	0	0	0	0
gbs0008	2.51807	down	1.1519e-08	nd	nd	TRCF	transcription-repair coupling factor	0	0	0	0	0
gbs0032	8.23493	down	0.000217554	0	23		Putative N-acetylmannosamine-6-phosphate epimerase	0	0	38	14	12	#REF!
gbs0053	10.8043	down	1.4162e-41	112	832	AcdH	alcohol-acetaldehyde dehydrogenase	158	159	977	361	1361	#REF!
gbs0054	15.0077	down	9.23667e-40	0	125	adhA	alcohol dehydrogenase, propanol-preferring	112	25	855	1778	1261	#REF!
gbs0106	2.71518	down	6.0015e-11	0	8	pyrG	CTP synthase	8	25	12	24	74
gbs0108	2.42016	down	1.59174e-06	nd	nd	dut	deoxyuridine 5`-triphosphate nucleotidohydrolase	0	0	0	0	0
gbs0116	4.42247	down	0.00197415	nd	nd	rbsD	ribose ABC transporter protein RbsD	0	0	0	0	0
gbs0117	12.9391	down	1.23253e-18	nd	nd	rbsK	ribokinase	0	0	0	0	0	#REF!
gbs0118	20.3145	down	4.24713e-44	0	18		ribose operon repressor RbsR	41	0	23	44	90	#REF!
gbs0125	2.58534	down	3.23878e-07	2586	8227	fba	fructose-1,6-bisphosphate aldolase, class II	5024	9869	28096	23641	21554
gbs0130	2.6323	down	2.22337e-06	0	0		similar to several eukaryotic hypersensitive-induced response proteins	0	0	0	33	126
gbs0142	2.32538	down	6.57919e-05	0	0	PBP	DD-carboxypeptidase	0	0	0	12	0
gbs0182	11.6092	down	1.01949e-08	0	26		putative effector of murein hydrolase	27	0	0	0	0	#REF!
gbs0183	7.37027	down	3.02042e-07	nd	nd		putative effector of murein hydrolase	0	0	0	0	0	#REF!
gbs0185	2.05255	down	0.0179695	nd	nd		transmembrane transport protein
gbs0221	2.24848	down	1.6643e-07	nd	nd		conserved hypothetical protein	0	0	0	0	0
gbs0222	2.22878	down	1.45776e-07	0	6		conserved hypothetical protein	0	0	15	48	13
gbs0224	2.70777	down	0.00720004	nd	nd		conserved hypothetical protein	0	0	0	0	0
gbs0225	2.8881	down	0.000607966	nd	nd		RAD2 endonuclease PFB0265c	0	0	0	0	0
gbs0226	2.47066	down	0.035142	nd	nd		conserved hypothetical protein
gbs0227	2.81118	down	0.0434586	nd	nd		conserved hypothetical protein
gbs0229	2.49371	down	0.00432123	nd	nd		conserved hypothetical protein	0	0	0	0	0
gbs0237	2.24007	down	0.0158401	nd	nd		integrase homolog ydcL
gbs0241	2.03186	down	0.00016053	nd	nd		FtsK/SpoIIIE family subfamily, putative	0	0	0	0	0
gbs0242	2.20393	down	0.00330714	nd	nd		conserved hypothetical protein	0	0	0	0	0
gbs0243	2.26762	down	0.00163458	0	11		conserved hypothetical protein	0	42	32	153	66
gbs0257	4.12806	down	6.837e-09	0	0		conserved hypothetical protein	0	0	95	1079	151
gbs0263	2.07957	down	0.000664216	0	0	glpK	glycerol kinase	17	0	61	54	30
gbs0326	5.67969	down	2.36058e-29	353	788	PSrp	ribosomal subunit interface protein	1798	402	3063	2235	1618
gbs0358	2.45854	down	0.0303245				conserved hypothetical protein			24	603	10
gbs0391	2.16003	down	0.0329245	nd	nd		Gram positive anchor domain protein
gbs0419	4.56201	down	1.87687e-07	0	0		lipoprotein, putative	0	0	22	29	24
gbs0445	1.94258	down	4.43049e-05	nd	nd	jag	R3H domain protein	0	0	0	0	0
gbs0451	19.4126	down	4.82428e-66	112	1528		streptococcal C5a peptidase related protein	38	11	198	963	267	#REF!
gbs0452	11.0008	down	1.22942e-37	29	22		glycosyl transferase, group 2 family protein	27	17	91	153	109	#REF!
gbs0471	2.57291	down	0.000607966	87	108		RelB antitoxin	60	130	128	143	156
gbs0472	2.80685	down	1.94923e-07	nd	nd		conserved hypothetical protein	0	0	0	0	0
gbs0473	3.02168	down	1.44398e-07	nd	nd		lipoprotein, putative	0	0	0	0	0
gbs0484	2.41434	down	0.00032577	nd	nd		conserved protein	0	0	0	0	0
gbs0485	2.80755	down	0.00018854	nd	nd		conserved protein	0	0	0	0	0
gbs0486	2.27534	down	0.00016053	0	0		methyltransferase	0	0	12	20	16
gbs0497	1.99845	down	1.70762e-05	260	528	asnA	aspartate--ammonia ligase	239	438	82	245	1303
gbs0517	2.08009	down	7.14498e-05	0	5		Bacterial protein of unknown function (DUF910) superfamily	17	57	79	162	221
gbs0518	1.96234	down	1.37181e-05	nd	nd		glucose kinase	0	0	0	0	0
gbs0524	2.23741	down	0.000248424	nd	nd	DivIB	cell division protein DivIB	0	0	0	0	0
gbs0560	3.57635	down	9.35929e-12	2175	885		cation-transporting ATPase, E1-E2 family	512	1066	848	762	1075
gbs0569	1.98061	down	3.88031e-05	1825	9543		acetoin dehydrogenase	6422	12837	32149	15359	12517
gbs0605	2.54711	down	0.000462708	0	5	serB	phosphoserine phosphatase SerB	29	193	40	363	454
gbs0615	3.92703	down	6.81504e-12	0	11	AphA	HAD superfamily (subfamily IIIB) phosphatase, TIGR01672	8	34	65	183	106
gbs0626	2.30501	down	0.000440508	nd	nd		33 kDa chaperonin (Heat shock protein 33 homolog) (HSP33)	0	0	0	0	0
gbs0627	2.31984	down	2.65222e-06	0	0		transcriptional regulator, AraC family	6	20	141	121	77
gbs0644	4.26089	down	0.00163574	0	11		Protein of unknown function (DUF990) superfamily	0	0	430	352	25
gbs0645	5.32715	down	1.06647e-07	nd	nd		conserved hypothetical protein	0	0	0	0	0
gbs0646	7.36293	down	8.24139e-12	nd	nd	CylG	CylG	0	0	0	0	0	#REF!
gbs0647	7.05171	down	5.21222e-08	nd	nd	acpP	acyl carrier protein	0	0	0	0	0	#REF!
gbs0648	8.32262	down	4.76997e-07	nd	nd	CylZ	CylZ	0	0	0	0	0	#REF!
gbs0649	9.07281	down	3.27394e-13	nd	nd	cylA	ABC transporter homolog CylA	0	0	0	0	0	#REF!
gbs0650	12.8423	down	3.20143e-16	nd	nd	cylB	ABC transporter homolog CylB	0	0	0	0	0	#REF!
gbs0651	11.6614	down	2.90507e-33	nd	nd	cylE	CylE	0	0	0	0	0	#REF!
gbs0652	12.0395	down	1.61302e-31	nd	nd	cylF	CylF	0	0	0	0	0	#REF!
gbs0653	10.2483	down	3.66534e-27	nd	nd	cylI	CylI	0	0	0	0	0	#REF!
gbs0654	8.41325	down	1.0247e-34	nd	nd	cylJ	CylJ	0	0	0	0	0	#REF!
gbs0655	9.16265	down	5.91716e-21	nd	nd	cylK	cylK protein	0	0	0	0	0	#REF!
gbs0661	2.70357	down	1.68787e-07	0	39		DNA-entry nuclease (Competence-specific nuclease)	0	26	93	101	84
gbs0673	3.38001	down	0.032168	10	12		2-dehydro-3-deoxyphosphogluconate aldolase/4-hydroxy-2-oxoglutarate aldolase	51	39	157	23	36
gbs0688	3.79948	down	0.00156703	nd	nd	glnP	amino acid ABC transporter, permease protein	0	0	0	0	0
gbs0689	3.28974	down	0.0167172	nd	nd		amino acid ABC transporter, permease protein
gbs0690	2.61859	down	0.0291897	nd	nd		amino acid ABC transporter, amino acid-binding protein
gbs0691	2.30679	down	0.0369124		15		amino acid ABC transporter, ATP-binding protein	13	17	16	79	25
gbs0717	2.54952	down	0.0336124	43	47		DNA topoisomerase III topB	16		11
gbs0719	3.09478	down	0.0144107	nd	nd		conserved hypothetical protein
gbs0721	2.21376	down	0.0283036	nd	nd		Gram positive anchor domain protein
gbs0756	2.54649	down	3.99931e-09	1722	7943		PspC domain family	2787	4429	1456	6655	6240
gbs0757	1.96998	down	1.782e-05	63	169	hprK	HPr(Ser) kinase/phosphatase	198	316	914	506	305
gbs0773	2.4426	down	5.92656e-08	nd	nd		phosphoglycerate mutase	0	0	0	0	0
gbs0774	2.79473	down	0.000119605	0	8		transcription regulator	6	11	165	69	27
gbs0790	3.97927	down	2.07777e-08	0	7		membrane protein, putative	0	14	44	146	82
gbs0791	5.56957	down	1.35601e-16	nd	nd		Surface protein, Gram positive LPXTG anchor domain protein	0	0	0	0	0
gbs0812	2.02133	down	0.0409444	nd			conserved hypothetical protein				21	20
gbs0813	4.64592	down	5.08055e-07	0	0		Glycerate kinase	0	0	0	0	13
gbs0814	4.44424	down	2.5859e-05	nd	nd	GntP	H+/gluconate symporter	0	0	0	0	0
gbs0823	2.22389	down	0.0440419	0	0		competence protein CoiA
gbs0824	2.09416	down	4.25132e-07	nd	nd	pepF	oligoendopeptidase F	0	0	0	0	0
gbs0825	2.6061	down	0.000259943	nd	nd	PGP	hydrolase, haloacid dehalogenase-like family	0	0	0	0	0
gbs0842	3.68906	down	9.27323e-20	nd	nd		polysaccharide deacetylase family protein	0	0	0	0	0
gbs0850	6.48243	down	6.38533e-08	0	8	fbsB	secreted fibrinogen-binding protein	0	0	0	34	0	#REF!
gbs0851	2.42253	down	0.01869	nd	nd		conserved hypothetical protein
gbs0871	2.25121	down	3.02069e-05	nd	nd	glgB	1,4-alpha-glucan branching enzyme	0	0	0	0	0
gbs0911	2.97802	down	7.0164e-15	0	8	csn1	CRISPR-associated protein, Csn1 family	0	0	32	66	68
gbs0912	2.64481	down	6.3506e-07	nd	nd	cas1	CRISPR-associated protein Cas1	0	0	0	0	0
gbs0913	2.59266	down	7.92083e-08	nd	nd	cas2	CRISPR-associated protein Cas2	0	0	0	0	0
gbs0914	2.39457	down	6.77836e-09	nd	nd		CRISPR-associated protein, SAG0897 family	0	0	0	0	0
gbs0918	2.70351	down	0.000481114	nd	nd		Streptococcal histidine triad protein domain protein	0	0	0	0	0
gbs0922	2.15397	down	3.49173e-06	39	132		cation-transporting ATPase, E1-E2 family	150	181	902	609	1350
gbs0933	13.9897	down	1.93294e-66	0	10	glmS	glucosamine--fructose-6-phosphate aminotransferase, isomerizing	13	11	11	790	1422	#REF!
gbs0942	2.52506	down	6.45834e-09	nd	nd		lipoprotein	0	0	0	0	0
gbs0946	2.41374	down	5.77715e-08	0	40		NADH oxidase	112	124	1655	4449	2458
gbs0947	2.11549	down	0.000970935	993	5108		L-lactate dehydrogenase	3428	13886	34831	19037	18912
gbs0956	2.2095	down	0.00270462	nd	nd		acetyltransferase, GNAT family	0	0	0	0	0
gbs0966	3.49353	down	1.25674e-15	0	11		ABC transporter, substrate-binding protein	0	0	0	0	36
gbs0978	4.15316	down	0.0453909	nd	nd		conserved hypothetical protein
gbs1022	2.20401	down	1.56565e-07	nd	nd	phoU	phosphate transport system regulatory protein PhoU	0	0	0	0	0
gbs1023	2.08248	down	9.88694e-07	nd	nd	pstB	Phosphate import ATP-binding protein pstB 1 (Phosphate-transporting ATPase) (ABC phosphate transporter 1)	0	0	0	0	0
gbs1024	1.98636	down	1.43251e-05	nd	nd	pstB	phosphate ABC transporter, ATP-binding protein	0	0	0	0	0
gbs1025	1.95414	down	5.64435e-06	nd	nd	pstA	phosphate ABC transporter, permease protein PtsA	0	0	0	0	0
gbs1026	1.96556	down	1.8913e-05	nd	nd	pstC	phosphate ABC transporter, permease protein PstC	0	0	0	0	0
gbs1034	2.05171	down	0.00211332	nd	nd		acetyltransferase, GNAT family family	0	0	0	0	0
gbs1035	2.37421	down	3.42413e-05	nd	nd		conserved hypothetical protein	0	0	0	0	0
gbs1036	2.08508	down	0.00296247	98	164		conserved hypothetical protein	106	142	153	21	89
gbs1037	2.49261	down	9.94573e-07	0	0		CAAX amino terminal protease family family	0	11	293	712	84
gbs1049	2.6562	down	5.10164e-10	56	41		cell surface protein, ErfK family	30	0	0	20	20
gbs1073	2.07364	down	0.0415436	nd	nd		membrane protein, putative
gbs1086	2.09578	down	1.45319e-05	148	96	asd	aspartate-semialdehyde dehydrogenase	109	216	223	339	673
gbs1087	7.06301	down	2.16313e-37	0	0		fibrinogen-binding protein	129	25	1404	36761	5014	#REF!
gbs1111	2.84961	down	0.000467791	61	148		Tautomerase enzyme superfamily	444	70	92	173	103
gbs1225	2.15932	down	6.11026e-06	nd	nd	rpsA	30S ribosomal protein S1	0	0	0	0	0
gbs1233	2.03579	down	6.33231e-05	nd	nd	neuA	Acylneuraminate cytidylyltransferase (CMP-N-acetylneuraminic acid synthetase) (CMP-NeuNAc synthetase) (CMP-sialicacid synthetase)	0	0	0	0	0
gbs1234	2.06917	down	2.58108e-05	nd	nd	neuD	capsular polysaccharide biosynthesis protein cpsE	0	0	0	0	0
gbs1236	1.99191	down	0.000373065	nd	nd	neuB	NeuB	0	0	0	0	0
gbs1237	2.1564	down	1.72634e-07	nd	nd	cpsM	capsular polysaccharide repeat unit transporter cpsM	0	0	0	0	0
gbs1237.1	2.57203	down	3.28179e-08	nd	nd	cpsL	capsular polysaccharide repeat unit transporter cpsM	0	0	0	0	0
gbs1238	3.02608	down	4.43799e-08	nd	nd	CpsIaJ	CpsIaK	0	0	0	0	0
gbs1239	2.92138	down	4.06516e-11	nd	nd	cpsJ	CpsIaJ	0	0	0	0	0
gbs1240	2.01952	down	0.000507279	nd	nd	cpsI	CpsIaI	0	0	0	0	0
gbs1241	2.15561	down	2.11556e-06	nd	nd	cpsG	capsular polysaccharide repeating-unit polymerase	0	0	0	0	0
gbs1242	2.27121	down	0.00133571	nd	nd	cpsF	beta-1,4-galactosyltransferase	0	0	0	0	0
gbs1243	2.47184	down	5.9838e-10	nd	nd	cpsE	glycosyl transferase activity enhancer cpsG	0	0	0	0	0
gbs1244	2.47782	down	9.06451e-10	nd	nd	cpsD	glycosyl transferase CpsE	0	0	0	0	0
gbs1245	2.56354	down	6.02964e-08	nd	nd	cpsC	Tyrosine-protein kinase cpsD	0	0	0	0	0
gbs1246	2.22581	down	1.16032e-07	nd	nd	cpsB	Capsular polysaccharide biosynthesis protein cpsC	0	0	0	0	0
gbs1247	1.97644	down	8.08882e-06	61	29	cpsA	Protein-tyrosine phosphatase cpsB	35	72	14	47	42
gbs1287	2.59658	down	0.0112711	0	0		exfoliative toxin A	1329491				12
gbs1288	2.52344	down	0.0409454	nd			pullulanase, extracellular
gbs1295	1.96128	down	0.002833	0	20		ncharacterized conserved protein CAC1577	41	36	25	29	105
gbs1308	5.99922	down	2.24697e-30	0	0	scpB	streptococcal C5a peptidase	0	0	58	154	14	#REF!
gbs1341	2.31659	down	1.37181e-05	nd	nd		conserved hypothetical protein	0	0	0	0	0
gbs1342	2.25692	down	0.000270607	nd	nd		conserved hypothetical protein	0	0	0	0	0
gbs1344	2.17252	down	1.13791e-05	80	121		Bacillus phage phi-105 immunity repressor protein homolog lin1762	198	26	277	48	59
gbs1403	2.72831	down	0.000307818	nd	nd		5-nucleotidase family protein	0	0	0	0	0
gbs1418	2.09132	down	0.000246519	577	316		lactose phosphotransferase system repressor	229	203	591	2093	814
gbs1419	5.4888	down	1.20329e-33	nd	nd		beta-lactam resistance factor	0	0	0	0	0
gbs1420	4.55458	down	2.21843e-25	31	169		group B streptococcus secreted protein	37	119	339	423	271
gbs1421	2.08686	down	1.55897e-06	nd	nd	panE	2-dehydropantoate 2-reductase	0	0	0	0	0
gbs1422	1.97981	down	1.38674e-05	27	53	pfoS/R	EF0036	84	0	91	140	283
gbs1431	2.1538	down	0.00104013	77	68		efflux transporter, RND family, MFP subunit subfamily	53	25	48	127	42
gbs1441	2.06034	down	4.34015e-05	0	0	pXO2	Capsule biosynthesis protein capA	0	16	26	31	26
gbs1463	3.23499	down	2.83063e-07	nd	nd	III	iron compound ABC transporter, substrate-binding protein	0	0	0	0	0
gbs1464	3.56208	down	1.32049e-05	nd	nd		iron compound ABC transporter, permease protein	0	0	0	0	0
gbs1465	3.16669	down	1.91968e-06	nd	nd		iron compound ABC transporter, permease protein	0	0	0	0	0
gbs1468	2.80918	down	3.0556e-11	71	143	act	pyruvate formate-lyase-activating enzyme	234	165	1121	729	1134
gbs1474	3.54234	down	3.37291e-16	nd	nd		cell wall surface anchor family protein	0	0	0	0	0
gbs1475	3.50068	down	1.61677e-12	nd	nd		sortase family protein, pilus island 2	0	0	0	0	0
gbs1476	3.22729	down	2.27033e-11	nd	nd		sortase family protein	0	0	0	0	0
gbs1477	5.04768	down	1.35408e-23	nd	nd		cell wall surface anchor family protein	0	0	0	0	0
gbs1478	3.69212	down	2.87494e-15	19	58		cell wall surface anchor family protein	45	203	378	662	249
gbs1479	2.2728	down	0.00564057	nd	nd		RogB protein	0	0	0	0	0
gbs1507	2.14056	down	2.71789e-05	nd	nd	glgP	glycogen phosphorylase	0	0	0	0	0
gbs1508	4.7262	down	1.49853e-19	0	78	malQ	4-alpha-glucanotransferase	128	68	172	84	164
gbs1510	7.42617	down	3.38982e-35	59	281	mmbp	sugar ABC transporter, sugar-binding protein	369	134	2761	649	752	#REF!
gbs1511	2.76775	down	1.8913e-05	nd	nd		sugar ABC transporter, permease protein	0	0	0	0	0
gbs1533	2.58862	down	3.02964e-05	40	127	glnP	glutamine ABC transporter permease and substrate binding protein	22	55	47	977	327
gbs1534	2.9434	down	2.31428e-05	nd	nd	glnQ	glutamine ABC transporter ATP-binding protein	0	0	0	0	0
gbs1540	2.82876	down	3.50356e-07	0	9		amidase family protein	0	0	65	45	23
gbs1580	2.02407	down	0.000459402	nd	nd		transmembrane efflux protein homolog lin2951	0	0	0	0	0
gbs1607	2.75127	down	0.00719335	nd	nd		conserved hypothetical protein	0	0	0	0	0
gbs1610	2.93704	down	1.09792e-08	48	68	brnQ	branched-chain amino acid transport system II carrier protein	25	23	0	143	924
gbs1613	2.70737	down	2.70544e-05	0	0		Protein of unknown function (DUF1275) superfamily	0	15	0	23	10
gbs1615	2.02642	down	0.000927608	nd	nd		cell surface hydrolase	0	0	0	0	0
gbs1619	1.95803	down	3.00722e-05	nd	nd	serA	D-isomer specific 2-hydroxyacid dehydrogenase family protein	0	0	0	0	0
gbs1620	2.04698	down	0.00524943	nd	nd		acetyltransferase, GNAT family	0	0	0	0	0
gbs1632	2.75583	down	0.0171602		20		branched-chain amino acid ABC transporter, amino acid-binding protein	11			35	713
gbs1682	2.09038	down	2.16689e-06	0	0	gltP	sodium:dicarboxylate symporter family protein	0	264	0	23	216
gbs1683	5.22488	down	3.95731e-12	0	0	brnQ	branched-chain amino acid transport system II carrier protein	0	0	0	0	0
gbs1684	21.1128	down	2.96553e-42	0	9		alcohol dehydrogenase, zinc-containing	35	0	55	58	57	#REF!
gbs1694	4.06688	down	4.30372e-14	0	0		dihydroxyacetone kinase family protein	7	21	71	290	102
gbs1695	3.53457	down	6.11625e-12	nd	nd		dihydroxyacetone kinase family protein	0	0	0	0	0
gbs1696	3.58336	down	2.70552e-05	nd	nd		dihydroxyacetone kinase DhaK3	0	0	0	0	0
gbs1697	2.69463	down	0.000129268	nd	nd		glycerol uptake facilitator protein	0	0	0	0	0
gbs1715	2.28754	down	0.0001487	nd	nd		uncharacterized conserved protein	0	0	0	0	0
gbs1716	2.00387	down	0.0109178		9		CBS domain protein		8	18	20	57
gbs1721	6.95482	down	3.10195e-28	0	141		universal stress protein family	169	84	812	423	674	#REF!
gbs1729	2.00989	down	9.93407e-06	nd	nd	acpS	holo-(acyl-carrier-protein) synthase	0	0	0	0	0
gbs1750	2.02203	down	0.01869	nd	nd		ComE operon protein 2.
gbs1751	2.13921	down	6.61197e-08	0	21		X-Pro aminopeptidase	9	43	100	43	77
gbs1770	2.29433	down	2.23767e-06	0	20		conserved hypothetical protein	50	262	211	909	979
gbs1772	2.98417	down	5.28265e-06	117	497	pflB	formate acetyltransferase	606	484	4201	1766	1432
gbs1777	2.89639	down	5.9838e-10	26	28		glycerol uptake facilitator protein homolog	77	125	178	1213	1111
gbs1780	2.02803	down	0.000322271	0	23		Fnr CRP family regulator (including PrfA) homolog lin1218	11	0	0	13	26
gbs1781	2.31745	down	5.92656e-08	nd	nd	pepXP	Xaa-Pro dipeptidyl-peptidase (X-Pro dipeptidyl-peptidase) (X-prolyl-dipeptidyl aminopeptidase) (X-PDAP)	0	0	0	0	0
gbs1782	2.40864	down	7.81697e-08	nd	nd		conserved hypothetical protein	0	0	0	0	0
gbs1798	2.35083	down	2.72328e-08	122	235	rpsN	ribosomal protein S14p/S29e	57	39	94	66	680
gbs1805	2.32587	down	5.58973e-05	300	284		glucan-binding protein B	80	194	129	384	2153
gbs1806	2.79301	down	3.57805e-05	nd	nd	glnA	glutamine synthetase, type I	0	0	0	0	0
gbs1810	2.03079	down	0.0139738	nd	nd		5-nucleotidase, lipoprotein e(P4) family
gbs1826	5.45096	down	4.96874e-13	nd	nd		conserved hypothetical protein	0	0	0	0	0
gbs1827	5.91914	down	2.19736e-14	nd	nd		conserved hypothetical protein	0	0	0	0	0
gbs1828	4.03331	down	6.45834e-09	nd	nd		conserved hypothetical protein	0	0	0	0	0
gbs1829	3.5522	down	0.000121683	22	60		Protein of unknown function (DUF1310) subfamily	0	24	59	369	110
gbs1835	1.98521	down	1.04427e-05	4325	5558		Transcriptional regulatory protein dltR	3701	1766	1791	1313	3535
gbs1856	7.5412	down	1.05123e-07	0	0		Putative PTS enzyme IIC	0	0	0	99	75	#REF!
gbs1860	3.1171	down	2.76575e-09	nd	nd		regulatory protein	0	0	0	0	0
gbs1879	2.04068	down	4.0999e-05	0	15		peptidase O	29	30	1097	2322	396
gbs1890	7.15238	down	0.00185143	0	7		PTS system	0	0	27	0	27	#REF!
gbs1912	2.26007	down	3.1723e-07	50	32		multiple sugar-binding ABC transport system (ATP-binding protein)	77	62	181	423	1156
gbs1916	2.32847	down	0.0276679	nd	nd		tagatose-6-phosphate kinase
gbs1929	2.35588	down	0.00610302	0	8	cpdB	2,3-cyclic-nucleotide 2-phosphodiesterase	14	0	23	5	15
gbs1937	4.15649	down	0.0447766	nd	nd		PTS system, IIC component
gbs1938	32.4598	down	5.62885e-11	nd	nd		PTS system, IIB component	0	0	0	0	0	#REF!
gbs1939	34.6652	down	8.36014e-19	0	21		PTS system fructose IIA component superfamily	18	0	18	24	29	#REF!
gbs1941	3.74208	down	6.86198e-07	nd	nd		membrane protein, putative	0	0	0	0	0
gbs1942	3.68095	down	0.000251736	nd	nd		ABC transporter, ATP-binding protein	0	0	0	0	0
gbs1946	5.75212	down	7.73187e-12	0	11		PTS glucose-specific enzyme IIABC component ptsG	60	0	36	24	92
gbs1976	5.36738	down	0.0008574	0	0		conserved hypothetical protein	0	0	0	33	0
gbs2002	2.3592	down	0.000575186	0	7		alcohol dehydrogenase, iron-containing superfamily	0	0	0	0	156
gbs2008	2.96613	down	0.000338541	0	0		serine protease, subtilase family	0	0	0	15	0
gbs2015	1.99033	down	0.00218102	0	0		glycosyl transferase, family 8 SP1766	0	0	0	17	0
gbs2016	2.20162	down	8.9041e-06	nd	nd		glycosyl transferase, family 8 SP1770	0	0	0	0	0
gbs2026	2.0534	down	5.37829e-06	345	617	udp	uridine phosphorylase	920	392	2649	1714	3535
gbs2043	2.0965	down	8.79958e-07	nd	nd		conserved protein	0	0	0	0	0
gbs2065	2.01291	down	0.0150112	nd	nd		CadX
gbs2090	2.11364	down	1.02811e-06	nd	nd		membrane protein, putative	0	0	0	0	0
gbs2091	2.04382	down	1.76547e-06	6018	6584	est	hydrolase, alpha/beta hydrolase fold family	1640	12006	21307	8881	4665
gbs2122	15.6575	down	5.33075e-48	0	219	arcA	arginine deiminase	225	32	704	196	363	#REF!
gbs2123	6.0625	down	5.88714e-21	nd	nd		acetyltransferase, GNAT family	0	0	0	0	0	#REF!
gbs2124	2.43827	down	6.38533e-08	nd	nd	argF	ornithine carbamoyltransferase	0	0	0	0	0
gbs0030	3.04885	up	0.000324304	0	0		zoocin A endopeptidase	0	33	0	40	19
gbs0102	2.06729	up	1.17072e-06	nd	nd		conserved hypothetical protein TIGR01440	0	0	0	0	0
gbs0110	2.78343	up	3.74782e-08	0	7		Carbonic anhydrase	19	45	129	220	116
gbs0123	9.71434	up	4.85998e-10	119	6	argG	argininosuccinate synthase	16	0	0	11	12	#REF!
gbs0124	10.5805	up	2.20812e-12	nd	nd	argH	argininosuccinate lyase	0	0	0	0	0	#REF!
gbs0189	2.61859	up	7.44059e-06	13085	3906		PTS system, IIABC components	12119	3876	1633	664	223
gbs0190	2.24151	up	0.000307818	nd	nd		alpha amylase family protein	0	0	0	0	0
gbs0196	6.02935	up	4.82297e-18	724	108		Oxidoreductase NAD-binding domain protein	15	466	3147	914	140	#REF!
gbs0233	2.24187	up	1.36225e-06	nd	nd		Glycine betaine/carnitine/choline-binding protein precursor (Osmoprotectant-binding protein)	0	0	0	0	0
gbs0234	2.05189	up	0.000863822	nd	nd		Choline transport system permease protein	0	0	0	0	0
gbs0235	2.2673	up	1.12707e-06	406	118		glycine betaine/carnitine/choline ABC transporter (ATP-binding protein)	142	531	524	607	627
gbs0256	2.78038	up	3.58508e-07	101	39	nagA	N-acetylglucosamine-6-phosphate deacetylase	195	545	786	250	406
gbs0272	5.22057	up	1.46334e-11	0	0		PTS system, IIBC components	0	0	0	0	0	#REF!
gbs0290	3.09081	up	0.00735184	nd	nd		conserved hyothetical protein SA1280	0	0	0	0	0
gbs0537	8.40326	up	5.77945e-10	0	0	glnP	amino acid ABC transporter, permease protein	0	6	0	26	13	#REF!
gbs0538	9.65681	up	1.87124e-15	nd	nd	glnQ	amino acid ABC transporter, ATP-binding protein	0	0	0	0	0	#REF!
gbs0563	2.81664	up	4.0743e-07	193	67		B. subtilis YhbA protein homolog	152	299	1186	205	252
gbs0662	3.01706	up	5.72352e-05	0	0		integral membrane protein	0	18	0	11	0
gbs0667	2.6485	up	4.39237e-08	699	75	pfoS/R	PTS system, fructose-specific IIBC component	101	60	307	21	310
gbs0668	2.44555	up	1.06768e-06	nd	nd		D-lactate dehydrogenase (D-LDH) (D-specific D-2-hydroxyacid dehydrogenase)	0	0	0	0	0
gbs0761	2.84346	up	4.78232e-08	251	39		conserved hypothetical protein	470	440	110	183	610
gbs0765	3.06306	up	2.39444e-05	0	0		membrane protein, putative	0	22	323	92	27
gbs0766	2.22882	up	6.61197e-08	0	0		proton-dependent manganese transporter group C beta 2	0	25	0	25	19
gbs0805	2.58076	up	0.0396666	0	0		conserved hypothetical protein
gbs0819	3.74637	up	1.25707e-05	1529	431	nagB	glucosamine-6-phosphate isomerase	3164	4969	1183	1626	3128
gbs0852	1.97662	up	0.000887214	23140	9856		conserved hypothetical protein	5372	14217	2540	3171	6785
gbs0889	3.84162	up	1.10308e-08	173	8	pheT	phenylalanyl-tRNA synthetase, beta subunit	91	69	209	124	31
gbs0919	2.17587	up	0.000136441	35	9		HD domain protein	15	0	12	22	14
gbs0921	2.00547	up	3.11545e-06	nd	nd	msrB	methionine-R-sulfoxide reductase	0	0	0	0	0
gbs0924	4.17137	up	3.33737e-10	75	12		chloramphenicol acetyltransferase	112	864	639	1332	416	#REF!
gbs1156	2.21756	up	0.000507987	0	0		conserved hypothetical protein	0	0	0	0	10
gbs1160	2.27782	up	5.67865e-05	nd	nd		ribosomal large subunit pseudouridine synthase, RluA family	0	0	0	0	0
gbs1161	2.37571	up	1.79925e-05	nd	nd		ATP-NAD kinase, putative	0	0	0	0	0
gbs1162	2.75898	up	1.85442e-07	0	4		GTP pyrophosphokinase homolog	3	106	34	385	349
gbs1195	3.9945	up	6.3506e-07	nd	nd		conserved hypothetical protein	0	0	0	0	0
gbs1198	3.01214	up	2.13382e-06	6031	1717	tpx	thiol peroxidase	1733	2456	6817	1480	4105
gbs1202	1.9974	up	1.07099e-05	nd	nd		gls24 protein	0	0	0	0	0
gbs1203	2.00082	up	0.00034397	nd	nd		CsbD-like superfamily	0	0	0	0	0
gbs1212	4.03905	up	7.33425e-13	5699	16842		sodium:alanine symporter family protein	13252	2879	2811	1136	2174	#REF!
gbs1264	2.21442	up	0.00503714	nd	nd	budA	alpha-acetolactate decarboxylase	0	0	0	0	0
gbs1265	2.29727	up	0.00424061	112	16		acetolactate synthase, catabolic	84	119	133	171	524
gbs1400	2.75955	up	1.06084e-05	nd	nd		ABC-type multidrug/protein/lipid transport system, ATPase component CAC3281	0	0	0	0	0
gbs1401	2.21834	up	0.000406856	nd	nd		ABC-type multidrug/protein/lipid transport system, ATPase component	0	0	0	0	0
gbs1415	1.97288	up	3.53172e-05	3159	515		TcsEorf2	242	251	676	137	355
gbs1473	2.24648	up	0.0181663	209	177		putative substrate specific component of ECFriboflavin transporter	2221	128	158	226	61
gbs1498	1.93398	up	1.64025e-05	11	4	mscL	large conductance mechanosensitive channel protein	27	317	602	503	248
gbs1501	12.8159	up	2.37987e-23	0	0		amino acid ABC transporter, amino acid-binding protein	0	0	0	11	10	#REF!
gbs1505	2.19378	up	2.79741e-06	312	100		conserved hypothetical protein	218	257	410	121	276
gbs1506	2.58369	up	3.1723e-07	0	0	glpT	sugar phosphate transport protein	24	26	1097	503	13
gbs1530	3.41897	up	4.0999e-05	0	0		RogB protein	0	0	4	167	26
gbs1573	2.60231	up	0.00817729	nd	nd	dppF	peptide ABC transporter, ATP-binding protein	0	0	0	0	0
gbs1574	5.21319	up	0.000246832	nd	nd		peptide ABC transporter, ATP-binding protein	0	0	0	0	0	#REF!
gbs1575	5.50855	up	1.79925e-05	nd	nd		peptide ABC transporter, permease protein	0	0	0	0	0	#REF!
gbs1576	2.85226	up	0.00346832	nd	nd		peptide ABC transporter, permease protein	0	0	0	0	0
gbs1577	3.0423	up	0.000205437	nd	nd		peptide ABC transporter, peptide-binding protein	0	0	0	0	0
gbs1740	2.88067	up	0.000754148	nd	nd		ABC transporter, ATP-binding/permease protein	0	0	0	0	0
gbs1741	3.20017	up	5.18569e-05	nd	nd		ABC transporter, ATP-binding/permease protein	0	0	0	0	0
gbs1742	2.80635	up	5.69439e-05	nd	nd		ABC transporter, ATP-binding protein	0	0	0	0	0
gbs1743	2.56335	up	0.00817729	nd	nd		conserved hypothetical protein	0	0	0	0	0
gbs1744	2.56334	up	0.000674993	nd	nd		conserved hypothetical protein	0	0	0	0	0
gbs1752	5.50493	up	8.2063e-09	nd	nd		conserved hypothetical protein	0	0	0	0	0	#REF!
gbs1753	3.90679	up	6.38533e-08	0	0		multidrug resistance protein	0	0	0	39	19
gbs1778	4.9058	up	3.55398e-28	nd	nd		universal stress protein family	0	0	0	0	0	#REF!
gbs1779	3.38822	up	3.74018e-16	275	66	bmr1	major facilitator family transporter	402	1410	1436	582	753
gbs1784	3.28718	up	1.42527e-05	nd	nd		ABC transporter, ATP-binding protein CydC	0	0	0	0	0
gbs1785	3.64526	up	2.29662e-06	nd	nd		ABC transporter, ATP-binding protein CydD	0	0	0	0	0
gbs1786	4.29634	up	1.93655e-09	nd	nd	cydB	cytochrome d ubiquinol oxidase, subunit II	0	0	0	0	0	#REF!
gbs1787	4.0675	up	4.19489e-07	nd	nd	cydA	cytochrome d oxidase, subunit I	0	0	0	0	0	#REF!
gbs1788	4.40114	up	5.62005e-07	nd	nd		pyridine nucleotide-disulphide oxidoreductase family protein	0	0	0	0	0	#REF!
gbs1789	4.44618	up	3.55305e-11	673	35		prenyltransferase, UbiA family	661	227	487	153	64	#REF!
gbs1838	3.93843	up	5.0568e-09	nd	nd		amino acid ABC transporter, permease protein	0	0	0	0	0
gbs1839	4.33854	up	1.50958e-11	0	0		amino acid ABC transporter, ATP-binding protein	18	65	63	119	346	#REF!
gbs1876	1.95573	up	4.13326e-05	nd	nd		Na+/H+ antiporter	0	0	0	0	0
gbs1882	1.94245	up	0.00293254	1275	291		cyclic nucleotide-binding domain protein	188	57	197	155	253
gbs1995	4.91489	up	1.50958e-11	32	0		PAP2 family protein	0	17	17	13	8	#REF!
gbs2003	8.18893	up	2.23724e-41	0	0		acid-resistant locus arl7	0	0	0	18	0	#REF!
gbs2057	2.01478	up	0.000312696	112	15		conserved hypothetical protein	64	75	64	48	18
gbs2107	2.44387	up	0.00506078	0	0		LysM domain protein	18	31	295	218	298
srn046	1.97178	down	0.00726233	1586058	1558488		asd	5271116	587775	673294	1061135	484933
srn056	2.30942	down	0.000467791	0	0			24	249	601	1043	456
srn057	2.40215	down	1.3192e-05	0	5			0	50	0	0	22
srn073	6.83081	down	6.40924e-35	299	1041			1832	1892	3309	2785	2021	#REF!
srn015	5.1545	up	1.26395e-08	58	0		csRNA10	0	202	1104	382	24	#REF!
srn024	4.17727	up	5.9838e-10	0	0		csRNA11	0	508	264	767	127	#REF!
srn041	2.59381	up	0.000662674	120	31			19	14	0	0	9
srn070	4.27956	up	3.60165e-06	0	0		csRNA12	0	118	34	115	37	#REF!
srn085	4.34981	up	6.91065e-09	0	0		csrNA13	0	185	179	128	73	#REF!
srn082	2.42025	up	0.0153357
srn071	2.67161	up	0.028167
srn101	7.21013	up	2.58108e-05	nd	nd		cisgbs0030	0	0	0	0	0	#REF!
srn0129	1.99546	up	0.000214512	nd	nd		cisgbs2033	0	0	0	0	0
